# Supplementary material for: Combination of Immune-Related Genomic Alterations Reveals Immune Characterization and Prediction of Different Prognostic Risks in Ovarian Cancer
Source: Front Cell Dev Biol. 2021 Apr 23;9:653357. doi: 10.3389/fcell.2021.653357 (PMC8102990; doi:10.3389/fcell.2021.653357)
Supplement: Supplementary file 6 [file Table_1.XLS]

## Sheet: gsea_report_for_ImmunityHigh_16
Table S1. GSEA reports for “Immune High” cluster in “c7 immunologic signature gene sets”. Terms with FDR q value<0.05 were marked.
NAME	GS<br> follow link to MSigDB	GS DETAILS	SIZE	ES	NES	NOM p-val	FDR q-val	FWER p-val	RANK AT MAX	LEADING EDGE
GSE25123_WT_VS_PPARG_KO_MACROPHAGE_DN	GSE25123_WT_VS_PPARG_KO_MACROPHAGE_DN	Details ...	186	0.652615	2.78697	0	0	0	1257	tags=25%, list=7%, signal=26%
GSE29618_BCELL_VS_MDC_DN	GSE29618_BCELL_VS_MDC_DN	Details ...	194	0.716377	2.66524	0	0	0	3687	tags=62%, list=20%, signal=77%
GSE22886_NAIVE_CD4_TCELL_VS_DC_DN	GSE22886_NAIVE_CD4_TCELL_VS_DC_DN	Details ...	192	0.608048	2.61893	0	0	0	3377	tags=40%, list=18%, signal=49%
GSE42088_UNINF_VS_LEISHMANIA_INF_DC_2H_DN	GSE42088_UNINF_VS_LEISHMANIA_INF_DC_2H_DN	Details ...	191	0.570896	2.54921	0	0	0	2178	tags=25%, list=12%, signal=28%
GSE22886_NAIVE_VS_IGM_MEMORY_BCELL_DN	GSE22886_NAIVE_VS_IGM_MEMORY_BCELL_DN	Details ...	187	0.640195	2.52958	0	0	0	2984	tags=39%, list=16%, signal=45%
GSE3039_ALPHAALPHA_VS_ALPHABETA_CD8_TCELL_UP	GSE3039_ALPHAALPHA_VS_ALPHABETA_CD8_TCELL_UP	Details ...	188	0.611965	2.52405	0	0	0	2310	tags=32%, list=13%, signal=37%
GSE22886_NAIVE_BCELL_VS_MONOCYTE_DN	GSE22886_NAIVE_BCELL_VS_MONOCYTE_DN	Details ...	193	0.726344	2.52399	0	0	0	3239	tags=55%, list=18%, signal=67%
GSE15330_MEGAKARYOCYTE_ERYTHROID_VS_GRANULOCYTE_MONOCYTE_PROGENITOR_UP	GSE15330_MEGAKARYOCYTE_ERYTHROID_VS_GRANULOCYTE_MONOCYTE_PROGENITOR_UP	Details ...	170	0.726878	2.51628	0	0	0	2703	tags=46%, list=15%, signal=54%
GSE9650_NAIVE_VS_EFF_CD8_TCELL_DN	GSE9650_NAIVE_VS_EFF_CD8_TCELL_DN	Details ...	193	0.677073	2.51232	0	0	0	3417	tags=52%, list=19%, signal=63%
GSE42088_2H_VS_24H_LEISHMANIA_INF_DC_UP	GSE42088_2H_VS_24H_LEISHMANIA_INF_DC_UP	Details ...	191	0.70358	2.50999	0	0	0	2178	tags=38%, list=12%, signal=42%
GSE3720_LPS_VS_PMA_STIM_VD1_GAMMADELTA_TCELL_DN	GSE3720_LPS_VS_PMA_STIM_VD1_GAMMADELTA_TCELL_DN	Details ...	164	0.583295	2.49062	0	0.000140289	0.001	1830	tags=23%, list=10%, signal=25%
KAECH_NAIVE_VS_DAY15_EFF_CD8_TCELL_DN	KAECH_NAIVE_VS_DAY15_EFF_CD8_TCELL_DN	Details ...	194	0.710028	2.47881	0	0.000128598	0.001	2778	tags=48%, list=15%, signal=56%
GSE25088_ROSIGLITAZONE_VS_IL4_AND_ROSIGLITAZONE_STIM_STAT6_KO_MACROPHAGE_DAY10_DN	GSE25088_ROSIGLITAZONE_VS_IL4_AND_ROSIGLITAZONE_STIM_STAT6_KO_MACROPHAGE_DAY10_DN	Details ...	184	0.657955	2.47139	0	0.000118706	0.001	1840	tags=30%, list=10%, signal=33%
KAECH_NAIVE_VS_MEMORY_CD8_TCELL_DN	KAECH_NAIVE_VS_MEMORY_CD8_TCELL_DN	Details ...	193	0.688038	2.46547	0	0.000110227	0.001	2733	tags=46%, list=15%, signal=54%
GSE22886_NAIVE_CD8_TCELL_VS_DC_DN	GSE22886_NAIVE_CD8_TCELL_VS_DC_DN	Details ...	192	0.60356	2.45878	0	0.000102879	0.001	3133	tags=41%, list=17%, signal=49%
GSE19401_NAIVE_VS_IMMUNIZED_MOUSE_PLN_FOLLICULAR_DC_UP	GSE19401_NAIVE_VS_IMMUNIZED_MOUSE_PLN_FOLLICULAR_DC_UP	Details ...	198	0.674274	2.45652	0	9.64487e-05	0.001	2408	tags=42%, list=13%, signal=48%
GSE42088_UNINF_VS_LEISHMANIA_INF_DC_4H_DN	GSE42088_UNINF_VS_LEISHMANIA_INF_DC_4H_DN	Details ...	188	0.540099	2.45644	0	9.07752e-05	0.001	1835	tags=20%, list=10%, signal=22%
GSE22886_NAIVE_VS_IGG_IGA_MEMORY_BCELL_DN	GSE22886_NAIVE_VS_IGG_IGA_MEMORY_BCELL_DN	Details ...	181	0.595967	2.4564	0	8.57321e-05	0.001	2166	tags=31%, list=12%, signal=35%
GSE24634_IL4_VS_CTRL_TREATED_NAIVE_CD4_TCELL_DAY10_DN	GSE24634_IL4_VS_CTRL_TREATED_NAIVE_CD4_TCELL_DAY10_DN	Details ...	189	0.703423	2.45366	0	8.12199e-05	0.001	2478	tags=47%, list=13%, signal=53%
GSE24026_PD1_LIGATION_VS_CTRL_IN_ACT_TCELL_LINE_UP	GSE24026_PD1_LIGATION_VS_CTRL_IN_ACT_TCELL_LINE_UP	Details ...	188	0.647622	2.45338	0	7.71589e-05	0.001	2407	tags=42%, list=13%, signal=48%
GSE41176_UNSTIM_VS_ANTI_IGM_STIM_BCELL_1H_DN	GSE41176_UNSTIM_VS_ANTI_IGM_STIM_BCELL_1H_DN		192	0.690866	2.45154	0	7.34847e-05	0.001	2711	tags=45%, list=15%, signal=52%
GSE13946_CTRL_VS_DSS_COLITIS_GD_TCELL_FROM_COLON_UP	GSE13946_CTRL_VS_DSS_COLITIS_GD_TCELL_FROM_COLON_UP		168	0.695642	2.44973	0	0.000185215	0.002	2674	tags=46%, list=15%, signal=53%
GSE37533_UNTREATED_VS_PIOGLIZATONE_TREATED_CD4_TCELL_PPARG1_AND_FOXP3_TRASDUCED_UP	GSE37533_UNTREATED_VS_PIOGLIZATONE_TREATED_CD4_TCELL_PPARG1_AND_FOXP3_TRASDUCED_UP		194	0.707008	2.44603	0	0.000177162	0.002	2250	tags=42%, list=12%, signal=47%
GSE15330_LYMPHOID_MULTIPOTENT_VS_MEGAKARYOCYTE_ERYTHROID_PROGENITOR_IKAROS_KO_DN	GSE15330_LYMPHOID_MULTIPOTENT_VS_MEGAKARYOCYTE_ERYTHROID_PROGENITOR_IKAROS_KO_DN		172	0.725029	2.44531	0	0.00016978	0.002	2846	tags=52%, list=15%, signal=61%
GSE29618_BCELL_VS_MDC_DAY7_FLU_VACCINE_DN	GSE29618_BCELL_VS_MDC_DAY7_FLU_VACCINE_DN		195	0.710773	2.44245	0	0.000162989	0.002	2460	tags=47%, list=13%, signal=54%
GSE41176_WT_VS_TAK1_KO_ANTI_IGM_STIM_BCELL_3H_DN	GSE41176_WT_VS_TAK1_KO_ANTI_IGM_STIM_BCELL_3H_DN		195	0.578287	2.4395	0	0.00015672	0.002	2608	tags=29%, list=14%, signal=33%
GSE18281_SUBCAPSULAR_VS_CENTRAL_CORTICAL_REGION_OF_THYMUS_DN	GSE18281_SUBCAPSULAR_VS_CENTRAL_CORTICAL_REGION_OF_THYMUS_DN		196	0.743771	2.43799	0	0.000150916	0.002	2248	tags=54%, list=12%, signal=61%
GSE29618_BCELL_VS_MONOCYTE_DN	GSE29618_BCELL_VS_MONOCYTE_DN		191	0.743915	2.43485	0	0.000145526	0.002	2840	tags=53%, list=15%, signal=62%
GSE43955_1H_VS_60H_ACT_CD4_TCELL_UP	GSE43955_1H_VS_60H_ACT_CD4_TCELL_UP		193	0.587147	2.42806	0	0.000140508	0.002	2733	tags=34%, list=15%, signal=39%
GSE14415_INDUCED_TREG_VS_FOXP3_KO_INDUCED_TREG_DN	GSE14415_INDUCED_TREG_VS_FOXP3_KO_INDUCED_TREG_DN		168	0.665907	2.42682	0	0.000135824	0.002	2766	tags=44%, list=15%, signal=51%
GSE19401_UNSTIM_VS_RETINOIC_ACID_STIM_FOLLICULAR_DC_UP	GSE19401_UNSTIM_VS_RETINOIC_ACID_STIM_FOLLICULAR_DC_UP		193	0.639878	2.42626	0	0.000131443	0.002	2464	tags=36%, list=13%, signal=41%
GSE17721_0.5H_VS_24H_CPG_BMDC_UP	GSE17721_0.5H_VS_24H_CPG_BMDC_UP		190	0.592857	2.4259	0	0.000127335	0.002	2426	tags=35%, list=13%, signal=40%
GSE6269_FLU_VS_STAPH_AUREUS_INF_PBMC_DN	GSE6269_FLU_VS_STAPH_AUREUS_INF_PBMC_DN		158	0.754478	2.42516	0	0.000123477	0.002	2703	tags=55%, list=15%, signal=64%
GSE29618_PDC_VS_MDC_DN	GSE29618_PDC_VS_MDC_DN		194	0.782494	2.42144	0	0.000119845	0.002	2248	tags=57%, list=12%, signal=64%
GSE9509_10MIN_VS_30MIN_LPS_STIM_IL10_KO_MACROPHAGE_UP	GSE9509_10MIN_VS_30MIN_LPS_STIM_IL10_KO_MACROPHAGE_UP		181	0.536707	2.42052	0	0.000116421	0.002	3615	tags=38%, list=20%, signal=46%
GSE7509_DC_VS_MONOCYTE_DN	GSE7509_DC_VS_MONOCYTE_DN		195	0.639996	2.41873	0	0.000113187	0.002	2470	tags=39%, list=13%, signal=45%
GSE24634_TREG_VS_TCONV_POST_DAY3_IL4_CONVERSION_DN	GSE24634_TREG_VS_TCONV_POST_DAY3_IL4_CONVERSION_DN		190	0.70869	2.41163	0	0.000110128	0.002	2513	tags=53%, list=14%, signal=60%
GSE22886_NAIVE_TCELL_VS_MONOCYTE_DN	GSE22886_NAIVE_TCELL_VS_MONOCYTE_DN		195	0.763599	2.41076	0	0.00010723	0.002	3028	tags=59%, list=16%, signal=70%
GSE17301_CTRL_VS_48H_ACD3_ACD28_STIM_CD8_TCELL_DN	GSE17301_CTRL_VS_48H_ACD3_ACD28_STIM_CD8_TCELL_DN		195	0.6885	2.4093	0	0.00010448	0.002	2216	tags=45%, list=12%, signal=50%
GSE25088_IL4_VS_IL4_AND_ROSIGLITAZONE_STIM_STAT6_KO_MACROPHAGE_DAY10_DN	GSE25088_IL4_VS_IL4_AND_ROSIGLITAZONE_STIM_STAT6_KO_MACROPHAGE_DAY10_DN		184	0.694856	2.40349	0	0.000101868	0.002	2056	tags=40%, list=11%, signal=44%
GSE22140_GERMFREE_VS_SPF_MOUSE_CD4_TCELL_DN	GSE22140_GERMFREE_VS_SPF_MOUSE_CD4_TCELL_DN		195	0.670094	2.40306	0	9.93836e-05	0.002	2636	tags=49%, list=14%, signal=56%
GSE32164_RESTING_DIFFERENTIATED_VS_CMYC_INHIBITED_MACROPHAGE_DN	GSE32164_RESTING_DIFFERENTIATED_VS_CMYC_INHIBITED_MACROPHAGE_DN		194	0.633712	2.40051	0	9.70173e-05	0.002	1860	tags=33%, list=10%, signal=36%
GSE17580_UNINFECTED_VS_S_MANSONI_INF_TREG_DN	GSE17580_UNINFECTED_VS_S_MANSONI_INF_TREG_DN		183	0.54659	2.39735	0	9.47611e-05	0.002	3510	tags=39%, list=19%, signal=47%
GSE11057_NAIVE_CD4_VS_PBMC_CD4_TCELL_DN	GSE11057_NAIVE_CD4_VS_PBMC_CD4_TCELL_DN		192	0.661294	2.39704	0	9.26074e-05	0.002	3374	tags=52%, list=18%, signal=62%
KAECH_NAIVE_VS_DAY8_EFF_CD8_TCELL_DN	KAECH_NAIVE_VS_DAY8_EFF_CD8_TCELL_DN		192	0.638942	2.39299	0	9.05495e-05	0.002	2965	tags=40%, list=16%, signal=47%
GSE29618_PDC_VS_MDC_DAY7_FLU_VACCINE_DN	GSE29618_PDC_VS_MDC_DAY7_FLU_VACCINE_DN		193	0.780566	2.3928	0	8.8581e-05	0.002	2245	tags=56%, list=12%, signal=63%
GSE360_LOW_DOSE_B_MALAYI_VS_M_TUBERCULOSIS_DC_DN	GSE360_LOW_DOSE_B_MALAYI_VS_M_TUBERCULOSIS_DC_DN		194	0.682954	2.39155	0	8.66963e-05	0.002	2222	tags=43%, list=12%, signal=48%
GSE19923_E2A_KO_VS_E2A_AND_HEB_KO_DP_THYMOCYTE_DN	GSE19923_E2A_KO_VS_E2A_AND_HEB_KO_DP_THYMOCYTE_DN		191	0.590513	2.39056	0	8.48901e-05	0.002	2250	tags=34%, list=12%, signal=38%
GSE3920_UNTREATED_VS_IFNA_TREATED_ENDOTHELIAL_CELL_UP	GSE3920_UNTREATED_VS_IFNA_TREATED_ENDOTHELIAL_CELL_UP		171	0.695071	2.39042	0	8.31577e-05	0.002	2366	tags=42%, list=13%, signal=48%
GSE22886_DAY0_VS_DAY7_MONOCYTE_IN_CULTURE_DN	GSE22886_DAY0_VS_DAY7_MONOCYTE_IN_CULTURE_DN		194	0.518212	2.38778	0	8.14945e-05	0.002	3607	tags=38%, list=20%, signal=47%
GSE29164_UNTREATED_VS_CD8_TCELL_TREATED_MELANOMA_DAY7_UP	GSE29164_UNTREATED_VS_CD8_TCELL_TREATED_MELANOMA_DAY7_UP		195	0.650751	2.3859	0	7.98966e-05	0.002	1787	tags=33%, list=10%, signal=37%
GSE9650_NAIVE_VS_MEMORY_CD8_TCELL_DN	GSE9650_NAIVE_VS_MEMORY_CD8_TCELL_DN		193	0.666734	2.3847	0	7.83601e-05	0.002	2778	tags=45%, list=15%, signal=52%
GSE22886_NAIVE_TCELL_VS_DC_DN	GSE22886_NAIVE_TCELL_VS_DC_DN		195	0.619323	2.38453	0	7.68816e-05	0.002	3028	tags=40%, list=16%, signal=47%
GSE9988_LPS_VS_LPS_AND_ANTI_TREM1_MONOCYTE_UP	GSE9988_LPS_VS_LPS_AND_ANTI_TREM1_MONOCYTE_UP		188	0.688456	2.38261	0	7.54579e-05	0.002	2044	tags=40%, list=11%, signal=44%
GSE22935_WT_VS_MYD88_KO_MACROPHAGE_48H_MBOVIS_BCG_STIM_DN	GSE22935_WT_VS_MYD88_KO_MACROPHAGE_48H_MBOVIS_BCG_STIM_DN		189	0.678848	2.38261	0	7.40859e-05	0.002	2913	tags=49%, list=16%, signal=58%
GSE19198_1H_VS_6H_IL21_TREATED_TCELL_DN	GSE19198_1H_VS_6H_IL21_TREATED_TCELL_DN		192	0.66335	2.38135	0	7.2763e-05	0.002	2776	tags=47%, list=15%, signal=55%
GSE3720_UNSTIM_VS_PMA_STIM_VD1_GAMMADELTA_TCELL_UP	GSE3720_UNSTIM_VS_PMA_STIM_VD1_GAMMADELTA_TCELL_UP		167	0.512087	2.37696	0	7.14864e-05	0.002	2128	tags=20%, list=12%, signal=23%
GSE21360_TERTIARY_VS_QUATERNARY_MEMORY_CD8_TCELL_DN	GSE21360_TERTIARY_VS_QUATERNARY_MEMORY_CD8_TCELL_DN		172	0.686777	2.37542	0	7.02539e-05	0.002	1878	tags=41%, list=10%, signal=45%
GSE26030_TH1_VS_TH17_DAY15_POST_POLARIZATION_DN	GSE26030_TH1_VS_TH17_DAY15_POST_POLARIZATION_DN		187	0.632027	2.3742	0	6.90632e-05	0.002	1673	tags=31%, list=9%, signal=34%
GSE20727_ROS_INH_VS_ROS_INH_AND_DNFB_ALLERGEN_TREATED_DC_UP	GSE20727_ROS_INH_VS_ROS_INH_AND_DNFB_ALLERGEN_TREATED_DC_UP		182	0.67999	2.37147	0	6.79121e-05	0.002	2513	tags=41%, list=14%, signal=47%
GSE24634_TEFF_VS_TCONV_DAY10_IN_CULTURE_DN	GSE24634_TEFF_VS_TCONV_DAY10_IN_CULTURE_DN		195	0.694034	2.3686	0	6.67988e-05	0.002	2415	tags=44%, list=13%, signal=50%
GSE24634_IL4_VS_CTRL_TREATED_NAIVE_CD4_TCELL_DAY5_UP	GSE24634_IL4_VS_CTRL_TREATED_NAIVE_CD4_TCELL_DAY5_UP		194	0.701046	2.36612	0	6.57214e-05	0.002	2387	tags=51%, list=13%, signal=57%
GOLDRATH_NAIVE_VS_MEMORY_CD8_TCELL_DN	GOLDRATH_NAIVE_VS_MEMORY_CD8_TCELL_DN		196	0.669545	2.36436	0	6.46782e-05	0.002	2445	tags=44%, list=13%, signal=51%
GSE21063_WT_VS_NFATC1_KO_3H_ANTI_IGM_STIM_BCELL_DN	GSE21063_WT_VS_NFATC1_KO_3H_ANTI_IGM_STIM_BCELL_DN		194	0.710099	2.36057	0	6.36676e-05	0.002	2645	tags=48%, list=14%, signal=55%
GSE22140_HEALTHY_VS_ARTHRITIC_MOUSE_CD4_TCELL_UP	GSE22140_HEALTHY_VS_ARTHRITIC_MOUSE_CD4_TCELL_UP		187	0.613882	2.36013	0	6.26881e-05	0.002	2481	tags=36%, list=13%, signal=42%
GSE22886_NAIVE_CD4_TCELL_VS_MONOCYTE_DN	GSE22886_NAIVE_CD4_TCELL_VS_MONOCYTE_DN		194	0.765161	2.36005	0	6.17383e-05	0.002	2910	tags=60%, list=16%, signal=71%
GSE22886_NAIVE_BCELL_VS_NEUTROPHIL_DN	GSE22886_NAIVE_BCELL_VS_NEUTROPHIL_DN		186	0.760003	2.35947	0	6.08168e-05	0.002	2267	tags=54%, list=12%, signal=61%
GSE22935_WT_VS_MYD88_KO_MACROPHAGE_UP	GSE22935_WT_VS_MYD88_KO_MACROPHAGE_UP		195	0.738502	2.35803	0	7.68813e-05	0.003	2313	tags=49%, list=13%, signal=56%
GSE24142_EARLY_THYMIC_PROGENITOR_VS_DN3_THYMOCYTE_UP	GSE24142_EARLY_THYMIC_PROGENITOR_VS_DN3_THYMOCYTE_UP		195	0.655364	2.3574	0	7.5767e-05	0.003	1982	tags=38%, list=11%, signal=42%
GSE2405_0H_VS_24H_A_PHAGOCYTOPHILUM_STIM_NEUTROPHIL_UP	GSE2405_0H_VS_24H_A_PHAGOCYTOPHILUM_STIM_NEUTROPHIL_UP		196	0.521183	2.35737	0	7.46847e-05	0.003	2881	tags=19%, list=16%, signal=23%
GSE22140_HEALTHY_VS_ARTHRITIC_GERMFREE_MOUSE_CD4_TCELL_DN	GSE22140_HEALTHY_VS_ARTHRITIC_GERMFREE_MOUSE_CD4_TCELL_DN		196	0.707711	2.35716	0	7.36328e-05	0.003	2322	tags=47%, list=13%, signal=54%
GSE22886_NAIVE_CD8_TCELL_VS_MONOCYTE_DN	GSE22886_NAIVE_CD8_TCELL_VS_MONOCYTE_DN		194	0.780529	2.35462	0	7.26101e-05	0.003	2144	tags=54%, list=12%, signal=61%
GSE17301_CTRL_VS_48H_ACD3_ACD28_IFNA2_STIM_CD8_TCELL_UP	GSE17301_CTRL_VS_48H_ACD3_ACD28_IFNA2_STIM_CD8_TCELL_UP		188	0.531177	2.35305	0	7.16154e-05	0.003	2338	tags=27%, list=13%, signal=30%
GSE30971_CTRL_VS_LPS_STIM_MACROPHAGE_WBP7_KO_2H_DN	GSE30971_CTRL_VS_LPS_STIM_MACROPHAGE_WBP7_KO_2H_DN		187	0.64725	2.35244	0	7.06476e-05	0.003	2256	tags=37%, list=12%, signal=42%
GSE32164_RESTING_DIFFERENTIATED_VS_ALTERNATIVELY_ACT_M2_MACROPHAGE_DN	GSE32164_RESTING_DIFFERENTIATED_VS_ALTERNATIVELY_ACT_M2_MACROPHAGE_DN		192	0.634511	2.35095	0	8.21906e-05	0.004	1746	tags=32%, list=9%, signal=35%
GSE24634_TREG_VS_TCONV_POST_DAY10_IL4_CONVERSION_DN	GSE24634_TREG_VS_TCONV_POST_DAY10_IL4_CONVERSION_DN		195	0.753595	2.35068	0	8.11092e-05	0.004	2317	tags=56%, list=13%, signal=63%
GSE34156_UNTREATED_VS_24H_NOD2_LIGAND_TREATED_MONOCYTE_DN	GSE34156_UNTREATED_VS_24H_NOD2_LIGAND_TREATED_MONOCYTE_DN		188	0.715191	2.34986	0	0.000106245	0.005	2336	tags=50%, list=13%, signal=57%
GSE34156_NOD2_LIGAND_VS_TLR1_TLR2_LIGAND_6H_TREATED_MONOCYTE_DN	GSE34156_NOD2_LIGAND_VS_TLR1_TLR2_LIGAND_6H_TREATED_MONOCYTE_DN		180	0.767788	2.34881	0	0.000104883	0.005	2176	tags=54%, list=12%, signal=61%
GSE2935_UV_INACTIVATED_VS_LIVE_SENDAI_VIRUS_INF_MACROPHAGE_DN	GSE2935_UV_INACTIVATED_VS_LIVE_SENDAI_VIRUS_INF_MACROPHAGE_DN		172	0.727694	2.34835	0	0.000103556	0.005	1787	tags=42%, list=10%, signal=47%
GSE22886_DAY0_VS_DAY1_MONOCYTE_IN_CULTURE_DN	GSE22886_DAY0_VS_DAY1_MONOCYTE_IN_CULTURE_DN		193	0.677827	2.34639	0	0.000102261	0.005	2250	tags=42%, list=12%, signal=48%
GSE9316_IL6_KO_VS_IFNG_KO_INVIVO_EXPANDED_CD4_TCELL_DN	GSE9316_IL6_KO_VS_IFNG_KO_INVIVO_EXPANDED_CD4_TCELL_DN		189	0.739907	2.34604	0	0.000100999	0.005	2035	tags=51%, list=11%, signal=57%
GSE9988_LOW_LPS_VS_ANTI_TREM1_AND_LPS_MONOCYTE_UP	GSE9988_LOW_LPS_VS_ANTI_TREM1_AND_LPS_MONOCYTE_UP		183	0.722895	2.34584	0	9.9767e-05	0.005	2044	tags=46%, list=11%, signal=51%
GSE22886_CTRL_VS_LPS_24H_DC_UP	GSE22886_CTRL_VS_LPS_24H_DC_UP		191	0.525869	2.34431	0	9.8565e-05	0.005	1400	tags=19%, list=8%, signal=20%
GSE3982_MAC_VS_CENT_MEMORY_CD4_TCELL_UP	GSE3982_MAC_VS_CENT_MEMORY_CD4_TCELL_UP		186	0.584922	2.34327	0	9.73916e-05	0.005	2336	tags=30%, list=13%, signal=34%
GSE7509_DC_VS_MONOCYTE_UP	GSE7509_DC_VS_MONOCYTE_UP		191	0.553769	2.34291	0	9.62458e-05	0.005	2882	tags=34%, list=16%, signal=40%
GSE11057_NAIVE_VS_MEMORY_CD4_TCELL_DN	GSE11057_NAIVE_VS_MEMORY_CD4_TCELL_DN		191	0.657126	2.34195	0	9.51267e-05	0.005	2483	tags=43%, list=13%, signal=49%
GSE18281_CORTICAL_VS_MEDULLARY_THYMOCYTE_UP	GSE18281_CORTICAL_VS_MEDULLARY_THYMOCYTE_UP		194	0.697189	2.34058	0	9.40333e-05	0.005	2480	tags=52%, list=13%, signal=60%
GSE24634_TREG_VS_TCONV_POST_DAY7_IL4_CONVERSION_DN	GSE24634_TREG_VS_TCONV_POST_DAY7_IL4_CONVERSION_DN		192	0.716033	2.33987	0	9.29647e-05	0.005	2066	tags=49%, list=11%, signal=55%
GSE6269_HEALTHY_VS_STAPH_PNEUMO_INF_PBMC_DN	GSE6269_HEALTHY_VS_STAPH_PNEUMO_INF_PBMC_DN		165	0.683354	2.33808	0	9.19201e-05	0.005	2310	tags=43%, list=13%, signal=49%
GSE4748_CTRL_VS_CYANOBACTERIUM_LPSLIKE_STIM_DC_3H_DN	GSE4748_CTRL_VS_CYANOBACTERIUM_LPSLIKE_STIM_DC_3H_DN		193	0.527255	2.33808	0	9.08988e-05	0.005	1664	tags=22%, list=9%, signal=24%
GSE19198_CTRL_VS_IL21_TREATED_TCELL_6H_UP	GSE19198_CTRL_VS_IL21_TREATED_TCELL_6H_UP		184	0.66085	2.33722	0	8.98999e-05	0.005	1981	tags=36%, list=11%, signal=40%
GSE9960_HEALTHY_VS_GRAM_NEG_SEPSIS_PBMC_DN	GSE9960_HEALTHY_VS_GRAM_NEG_SEPSIS_PBMC_DN		184	0.682782	2.33553	0	0.00186693	0.006	2629	tags=46%, list=14%, signal=53%
GSE41176_WT_VS_TAK1_KO_ANTI_IGM_STIM_BCELL_6H_DN	GSE41176_WT_VS_TAK1_KO_ANTI_IGM_STIM_BCELL_6H_DN		193	0.659216	2.3352	0	0.00184686	0.006	2275	tags=38%, list=12%, signal=43%
GSE9988_ANTI_TREM1_VS_LPS_MONOCYTE_DN	GSE9988_ANTI_TREM1_VS_LPS_MONOCYTE_DN		183	0.761736	2.33452	0	0.00182721	0.006	2787	tags=58%, list=15%, signal=68%
GSE9601_NFKB_INHIBITOR_VS_PI3K_INHIBITOR_TREATED_HCMV_INF_MONOCYTE_DN	GSE9601_NFKB_INHIBITOR_VS_PI3K_INHIBITOR_TREATED_HCMV_INF_MONOCYTE_DN		193	0.693218	2.33329	0	0.00180798	0.006	2264	tags=48%, list=12%, signal=54%
GSE29618_BCELL_VS_MONOCYTE_DAY7_FLU_VACCINE_DN	GSE29618_BCELL_VS_MONOCYTE_DAY7_FLU_VACCINE_DN		195	0.722684	2.33238	0	0.00178914	0.006	2317	tags=46%, list=13%, signal=52%
GSE29618_MONOCYTE_VS_PDC_DAY7_FLU_VACCINE_UP	GSE29618_MONOCYTE_VS_PDC_DAY7_FLU_VACCINE_UP		197	0.797286	2.33011	0	0.0017707	0.006	1672	tags=52%, list=9%, signal=56%
GSE22886_DAY0_VS_DAY1_MONOCYTE_IN_CULTURE_UP	GSE22886_DAY0_VS_DAY1_MONOCYTE_IN_CULTURE_UP		192	0.680184	2.32851	0	0.00175263	0.006	2240	tags=40%, list=12%, signal=45%
GSE35685_CD34POS_CD38NEG_VS_CD34POS_CD10POS_BONE_MARROW_DN	GSE35685_CD34POS_CD38NEG_VS_CD34POS_CD10POS_BONE_MARROW_DN		193	0.645114	2.32849	0	0.00173493	0.006	2243	tags=39%, list=12%, signal=44%
GSE33292_DN3_THYMOCYTE_VS_TCF1_KO_TCELL_LYMPHOMA_UP	GSE33292_DN3_THYMOCYTE_VS_TCF1_KO_TCELL_LYMPHOMA_UP		194	0.598867	2.32826	0	0.00171758	0.006	1965	tags=29%, list=11%, signal=33%
GSE36826_WT_VS_IL1R_KO_SKIN_DN	GSE36826_WT_VS_IL1R_KO_SKIN_DN		186	0.579876	2.32822	0	0.00170057	0.006	3273	tags=41%, list=18%, signal=50%
GSE34156_UNTREATED_VS_6H_TLR1_TLR2_LIGAND_TREATED_MONOCYTE_UP	GSE34156_UNTREATED_VS_6H_TLR1_TLR2_LIGAND_TREATED_MONOCYTE_UP		182	0.737818	2.32607	0	0.0016839	0.006	2322	tags=53%, list=13%, signal=60%
GSE35685_CD34POS_CD10NEG_CD62LPOS_VS_CD34POS_CD10POS_BONE_MARROW_DN	GSE35685_CD34POS_CD10NEG_CD62LPOS_VS_CD34POS_CD10POS_BONE_MARROW_DN		199	0.64523	2.32563	0	0.00166755	0.006	2436	tags=42%, list=13%, signal=48%
GSE34156_TLR1_TLR2_LIGAND_VS_NOD2_AND_TLR1_TLR2_LIGAND_24H_TREATED_MONOCYTE_UP	GSE34156_TLR1_TLR2_LIGAND_VS_NOD2_AND_TLR1_TLR2_LIGAND_24H_TREATED_MONOCYTE_UP		185	0.765261	2.32562	0	0.00165152	0.006	2118	tags=53%, list=11%, signal=59%
GSE5099_CLASSICAL_M1_VS_ALTERNATIVE_M2_MACROPHAGE_UP	GSE5099_CLASSICAL_M1_VS_ALTERNATIVE_M2_MACROPHAGE_UP		184	0.590771	2.3252	0	0.00163579	0.006	2233	tags=34%, list=12%, signal=39%
GSE19888_ADENOSINE_A3R_ACT_VS_TCELL_MEMBRANES_ACT_IN_MAST_CELL_UP	GSE19888_ADENOSINE_A3R_ACT_VS_TCELL_MEMBRANES_ACT_IN_MAST_CELL_UP		187	0.734819	2.32473	0	0.00162036	0.006	2513	tags=55%, list=14%, signal=63%
GSE39110_UNTREATED_VS_IL2_TREATED_CD8_TCELL_DAY6_POST_IMMUNIZATION_UP	GSE39110_UNTREATED_VS_IL2_TREATED_CD8_TCELL_DAY6_POST_IMMUNIZATION_UP		190	0.69477	2.32227	0	0.00160521	0.006	2445	tags=48%, list=13%, signal=55%
GSE29618_MONOCYTE_VS_MDC_DAY7_FLU_VACCINE_DN	GSE29618_MONOCYTE_VS_MDC_DAY7_FLU_VACCINE_DN		177	0.546178	2.31716	0	0.00159035	0.006	2461	tags=31%, list=13%, signal=35%
GSE30971_WBP7_HET_VS_KO_MACROPHAGE_2H_LPS_STIM_UP	GSE30971_WBP7_HET_VS_KO_MACROPHAGE_2H_LPS_STIM_UP		189	0.684541	2.31652	0	0.00157576	0.006	2846	tags=49%, list=15%, signal=57%
GSE10325_CD4_TCELL_VS_MYELOID_DN	GSE10325_CD4_TCELL_VS_MYELOID_DN		190	0.758097	2.31631	0	0.00156143	0.006	2073	tags=54%, list=11%, signal=60%
GSE11057_NAIVE_VS_EFF_MEMORY_CD4_TCELL_DN	GSE11057_NAIVE_VS_EFF_MEMORY_CD4_TCELL_DN		185	0.677943	2.31485	0	0.00154737	0.006	2434	tags=44%, list=13%, signal=51%
GSE29618_MONOCYTE_VS_MDC_DAY7_FLU_VACCINE_UP	GSE29618_MONOCYTE_VS_MDC_DAY7_FLU_VACCINE_UP		196	0.758827	2.31343	0	0.00153355	0.006	1834	tags=47%, list=10%, signal=52%
GSE3982_DC_VS_CENT_MEMORY_CD4_TCELL_UP	GSE3982_DC_VS_CENT_MEMORY_CD4_TCELL_UP		193	0.64943	2.31238	0	0.00151998	0.006	2679	tags=42%, list=15%, signal=49%
GSE22886_CD8_TCELL_VS_BCELL_NAIVE_UP	GSE22886_CD8_TCELL_VS_BCELL_NAIVE_UP		190	0.624164	2.31007	0	0.00150665	0.006	1663	tags=29%, list=9%, signal=32%
GSE360_CTRL_VS_M_TUBERCULOSIS_DC_DN	GSE360_CTRL_VS_M_TUBERCULOSIS_DC_DN		193	0.666385	2.30656	0	0.00149355	0.006	1934	tags=41%, list=10%, signal=45%
GSE10325_MYELOID_VS_LUPUS_MYELOID_DN	GSE10325_MYELOID_VS_LUPUS_MYELOID_DN		194	0.721174	2.30535	0	0.00148067	0.006	2608	tags=51%, list=14%, signal=59%
GSE29618_MONOCYTE_VS_MDC_UP	GSE29618_MONOCYTE_VS_MDC_UP		193	0.769995	2.3039	0	0.00146802	0.006	2144	tags=53%, list=12%, signal=59%
GSE9988_ANTI_TREM1_VS_LOW_LPS_MONOCYTE_DN	GSE9988_ANTI_TREM1_VS_LOW_LPS_MONOCYTE_DN		184	0.765576	2.30358	0	0.00145557	0.006	2267	tags=55%, list=12%, signal=63%
GSE36826_NORMAL_VS_STAPH_AUREUS_INF_SKIN_UP	GSE36826_NORMAL_VS_STAPH_AUREUS_INF_SKIN_UP		185	0.567988	2.30223	0	0.00144334	0.006	2722	tags=34%, list=15%, signal=39%
GSE11057_CD4_EFF_MEM_VS_PBMC_DN	GSE11057_CD4_EFF_MEM_VS_PBMC_DN		184	0.686729	2.30065	0	0.00143132	0.006	2225	tags=42%, list=12%, signal=48%
GSE23568_ID3_TRANSDUCED_VS_ID3_KO_CD8_TCELL_UP	GSE23568_ID3_TRANSDUCED_VS_ID3_KO_CD8_TCELL_UP		192	0.610929	2.29999	0	0.00141949	0.006	2717	tags=42%, list=15%, signal=49%
GSE23568_CTRL_TRANSDUCED_VS_WT_CD8_TCELL_UP	GSE23568_CTRL_TRANSDUCED_VS_WT_CD8_TCELL_UP		197	0.607493	2.29936	0	0.00141553	0.006	2718	tags=41%, list=15%, signal=48%
GSE2128_CTRL_VS_MIMETOPE_NEGATIVE_SELECTION_DP_THYMOCYTE_NOD_UP	GSE2128_CTRL_VS_MIMETOPE_NEGATIVE_SELECTION_DP_THYMOCYTE_NOD_UP		193	0.662726	2.29786	0	0.00140402	0.006	2494	tags=44%, list=14%, signal=50%
GSE10325_BCELL_VS_MYELOID_DN	GSE10325_BCELL_VS_MYELOID_DN		193	0.784436	2.29591	0	0.0013927	0.006	1799	tags=56%, list=10%, signal=61%
GSE24142_EARLY_THYMIC_PROGENITOR_VS_DN2_THYMOCYTE_UP	GSE24142_EARLY_THYMIC_PROGENITOR_VS_DN2_THYMOCYTE_UP		194	0.693931	2.29552	0	0.00138155	0.006	1852	tags=39%, list=10%, signal=43%
GSE22196_HEALTHY_VS_OBESE_MOUSE_SKIN_GAMMADELTA_TCELL_DN	GSE22196_HEALTHY_VS_OBESE_MOUSE_SKIN_GAMMADELTA_TCELL_DN		197	0.618742	2.29551	0	0.00137059	0.006	2933	tags=41%, list=16%, signal=48%
GSE22886_TCELL_VS_BCELL_NAIVE_UP	GSE22886_TCELL_VS_BCELL_NAIVE_UP		193	0.572811	2.29477	0	0.0013598	0.006	2638	tags=32%, list=14%, signal=37%
GSE24634_TEFF_VS_TCONV_DAY3_IN_CULTURE_DN	GSE24634_TEFF_VS_TCONV_DAY3_IN_CULTURE_DN		185	0.763747	2.29452	0	0.00134917	0.006	1719	tags=48%, list=9%, signal=52%
GSE41176_UNSTIM_VS_ANTI_IGM_STIM_BCELL_1H_UP	GSE41176_UNSTIM_VS_ANTI_IGM_STIM_BCELL_1H_UP		191	0.693478	2.29257	0	0.00133871	0.006	2145	tags=48%, list=12%, signal=54%
GSE369_PRE_VS_POST_IL6_INJECTION_SOCS3_KO_LIVER_UP	GSE369_PRE_VS_POST_IL6_INJECTION_SOCS3_KO_LIVER_UP		188	0.568772	2.29252	0	0.00132842	0.006	3005	tags=35%, list=16%, signal=41%
GSE3337_CTRL_VS_4H_IFNG_IN_CD8POS_DC_DN	GSE3337_CTRL_VS_4H_IFNG_IN_CD8POS_DC_DN		193	0.60334	2.2908	0	0.00149864	0.007	2216	tags=33%, list=12%, signal=37%
GSE360_HIGH_DOSE_B_MALAYI_VS_M_TUBERCULOSIS_MAC_DN	GSE360_HIGH_DOSE_B_MALAYI_VS_M_TUBERCULOSIS_MAC_DN		191	0.641093	2.28854	0	0.00148729	0.007	1566	tags=38%, list=8%, signal=41%
GSE360_HIGH_DOSE_B_MALAYI_VS_M_TUBERCULOSIS_DC_DN	GSE360_HIGH_DOSE_B_MALAYI_VS_M_TUBERCULOSIS_DC_DN		196	0.670546	2.28821	0	0.00147611	0.007	2492	tags=49%, list=14%, signal=56%
GSE43955_1H_VS_42H_ACT_CD4_TCELL_UP	GSE43955_1H_VS_42H_ACT_CD4_TCELL_UP		193	0.543054	2.2796	0	0.00152239	0.009	1764	tags=23%, list=10%, signal=26%
GSE29618_MONOCYTE_VS_PDC_UP	GSE29618_MONOCYTE_VS_PDC_UP		193	0.798707	2.27928	0	0.00151111	0.009	2102	tags=57%, list=11%, signal=64%
GSE45365_HEALTHY_VS_MCMV_INFECTION_CD8A_DC_IFNAR_KO_DN	GSE45365_HEALTHY_VS_MCMV_INFECTION_CD8A_DC_IFNAR_KO_DN		193	0.621225	2.27901	0	0.0015	0.009	2342	tags=40%, list=13%, signal=45%
GSE3565_CTRL_VS_LPS_INJECTED_DUSP1_KO_SPLENOCYTES_UP	GSE3565_CTRL_VS_LPS_INJECTED_DUSP1_KO_SPLENOCYTES_UP		173	0.722439	2.27732	0	0.00148905	0.009	2083	tags=48%, list=11%, signal=54%
GSE7548_DAY7_VS_DAY28_PCC_IMMUNIZATION_CD4_TCELL_DN	GSE7548_DAY7_VS_DAY28_PCC_IMMUNIZATION_CD4_TCELL_DN		186	0.549468	2.27656	0	0.00148505	0.009	2477	tags=31%, list=13%, signal=36%
GSE42724_MEMORY_VS_B1_BCELL_DN	GSE42724_MEMORY_VS_B1_BCELL_DN		178	0.694472	2.27647	0	0.00147436	0.009	2030	tags=44%, list=11%, signal=49%
GSE26030_TH1_VS_TH17_RESTIMULATED_DAY15_POST_POLARIZATION_DN	GSE26030_TH1_VS_TH17_RESTIMULATED_DAY15_POST_POLARIZATION_DN		191	0.430599	2.27642	0	0.00146383	0.009	2506	tags=17%, list=14%, signal=20%
GSE45382_UNTREATED_VS_TGFB_TREATED_MACROPHAGES_UP	GSE45382_UNTREATED_VS_TGFB_TREATED_MACROPHAGES_UP		189	0.644845	2.27536	0	0.0015322	0.01	2493	tags=41%, list=14%, signal=47%
GSE5589_LPS_VS_LPS_AND_IL10_STIM_IL10_KO_MACROPHAGE_45MIN_DN	GSE5589_LPS_VS_LPS_AND_IL10_STIM_IL10_KO_MACROPHAGE_45MIN_DN		193	0.65632	2.27523	0	0.00152141	0.01	2104	tags=40%, list=11%, signal=45%
GSE41978_ID2_KO_VS_ID2_KO_AND_BIM_KO_KLRG1_LOW_EFFECTOR_CD8_TCELL_DN	GSE41978_ID2_KO_VS_ID2_KO_AND_BIM_KO_KLRG1_LOW_EFFECTOR_CD8_TCELL_DN		195	0.414414	2.27365	0	0.00151077	0.01	1416	tags=11%, list=8%, signal=12%
GSE21360_SECONDARY_VS_QUATERNARY_MEMORY_CD8_TCELL_UP	GSE21360_SECONDARY_VS_QUATERNARY_MEMORY_CD8_TCELL_UP		179	0.728033	2.2733	0	0.00150028	0.01	2005	tags=51%, list=11%, signal=56%
GSE45365_NK_CELL_VS_CD11B_DC_DN	GSE45365_NK_CELL_VS_CD11B_DC_DN		196	0.723847	2.27129	0	0.00148994	0.01	2310	tags=52%, list=13%, signal=58%
GSE28737_BCL6_HET_VS_BCL6_KO_FOLLICULAR_BCELL_DN	GSE28737_BCL6_HET_VS_BCL6_KO_FOLLICULAR_BCELL_DN		193	0.558114	2.27082	0	0.00147973	0.01	3031	tags=38%, list=16%, signal=45%
GSE3982_DC_VS_EFF_MEMORY_CD4_TCELL_UP	GSE3982_DC_VS_EFF_MEMORY_CD4_TCELL_UP		192	0.599788	2.27063	0	0.00146967	0.01	2882	tags=38%, list=16%, signal=45%
GSE13738_RESTING_VS_BYSTANDER_ACTIVATED_CD4_TCELL_DN	GSE13738_RESTING_VS_BYSTANDER_ACTIVATED_CD4_TCELL_DN		186	0.611738	2.26781	0	0.00148242	0.011	3130	tags=44%, list=17%, signal=53%
GSE15330_HSC_VS_LYMPHOID_PRIMED_MULTIPOTENT_PROGENITOR_DN	GSE15330_HSC_VS_LYMPHOID_PRIMED_MULTIPOTENT_PROGENITOR_DN		172	0.664033	2.26757	0	0.00147247	0.011	2745	tags=41%, list=15%, signal=48%
GSE21360_PRIMARY_VS_TERTIARY_MEMORY_CD8_TCELL_DN	GSE21360_PRIMARY_VS_TERTIARY_MEMORY_CD8_TCELL_DN		192	0.731879	2.26741	0	0.00146265	0.011	2414	tags=52%, list=13%, signal=59%
GSE6259_FLT3L_INDUCED_33D1_POS_DC_VS_CD8_TCELL_DN	GSE6259_FLT3L_INDUCED_33D1_POS_DC_VS_CD8_TCELL_DN		137	0.597186	2.26693	0	0.0014617	0.012	2257	tags=39%, list=12%, signal=44%
GSE10325_LUPUS_CD4_TCELL_VS_LUPUS_MYELOID_DN	GSE10325_LUPUS_CD4_TCELL_VS_LUPUS_MYELOID_DN		194	0.808569	2.26681	0	0.00145209	0.012	2070	tags=61%, list=11%, signal=68%
GSE10325_LUPUS_BCELL_VS_LUPUS_MYELOID_DN	GSE10325_LUPUS_BCELL_VS_LUPUS_MYELOID_DN		198	0.775574	2.26664	0	0.0014426	0.012	2073	tags=52%, list=11%, signal=57%
GSE24634_TEFF_VS_TCONV_DAY7_IN_CULTURE_DN	GSE24634_TEFF_VS_TCONV_DAY7_IN_CULTURE_DN		193	0.684739	2.26595	0	0.00143323	0.012	2486	tags=46%, list=13%, signal=52%
GSE11057_PBMC_VS_MEM_CD4_TCELL_UP	GSE11057_PBMC_VS_MEM_CD4_TCELL_UP		184	0.766248	2.2632	0	0.00142398	0.012	1548	tags=53%, list=8%, signal=57%
GSE30971_WBP7_HET_VS_KO_MACROPHAGE_DN	GSE30971_WBP7_HET_VS_KO_MACROPHAGE_DN		188	0.665184	2.26221	0	0.00142086	0.012	2243	tags=43%, list=12%, signal=48%
GSE15930_STIM_VS_STIM_AND_IL12_48H_CD8_T_CELL_DN	GSE15930_STIM_VS_STIM_AND_IL12_48H_CD8_T_CELL_DN		193	0.564624	2.26142	0	0.00141181	0.012	2476	tags=33%, list=13%, signal=37%
GSE3720_UNSTIM_VS_LPS_STIM_VD2_GAMMADELTA_TCELL_UP	GSE3720_UNSTIM_VS_LPS_STIM_VD2_GAMMADELTA_TCELL_UP		155	0.510955	2.26123	0	0.00140287	0.012	1960	tags=21%, list=11%, signal=24%
GSE360_DC_VS_MAC_B_MALAYI_HIGH_DOSE_DN	GSE360_DC_VS_MAC_B_MALAYI_HIGH_DOSE_DN		193	0.611569	2.26082	0	0.00139405	0.012	2235	tags=39%, list=12%, signal=44%
GSE5589_LPS_AND_IL10_VS_LPS_AND_IL6_STIM_IL6_KO_MACROPHAGE_45MIN_UP	GSE5589_LPS_AND_IL10_VS_LPS_AND_IL6_STIM_IL6_KO_MACROPHAGE_45MIN_UP		193	0.738746	2.26075	0	0.00138533	0.012	2484	tags=53%, list=13%, signal=60%
GSE21360_NAIVE_VS_SECONDARY_MEMORY_CD8_TCELL_UP	GSE21360_NAIVE_VS_SECONDARY_MEMORY_CD8_TCELL_UP		178	0.686925	2.26	0	0.00137673	0.012	2721	tags=51%, list=15%, signal=59%
GSE19198_CTRL_VS_IL21_TREATED_TCELL_24H_UP	GSE19198_CTRL_VS_IL21_TREATED_TCELL_24H_UP		189	0.658287	2.25945	0	0.00136823	0.012	2046	tags=42%, list=11%, signal=47%
GSE30083_SP2_VS_SP4_THYMOCYTE_DN	GSE30083_SP2_VS_SP4_THYMOCYTE_DN		190	0.707365	2.25936	0	0.00135984	0.012	1861	tags=42%, list=10%, signal=46%
GSE3982_CTRL_VS_LPS_4H_MAC_DN	GSE3982_CTRL_VS_LPS_4H_MAC_DN		195	0.65184	2.25832	0	0.00135155	0.012	2957	tags=50%, list=16%, signal=59%
GSE24726_WT_VS_E2_22_KO_PDC_DAY4_POST_DELETION_DN	GSE24726_WT_VS_E2_22_KO_PDC_DAY4_POST_DELETION_DN		189	0.547584	2.25634	0	0.00134335	0.012	2700	tags=34%, list=15%, signal=40%
GSE22886_NAIVE_CD4_TCELL_VS_NEUTROPHIL_DN	GSE22886_NAIVE_CD4_TCELL_VS_NEUTROPHIL_DN		187	0.641825	2.25475	0	0.0013409	0.012	2171	tags=42%, list=12%, signal=47%
GSE21670_STAT3_KO_VS_WT_CD4_TCELL_TGFB_IL6_TREATED_DN	GSE21670_STAT3_KO_VS_WT_CD4_TCELL_TGFB_IL6_TREATED_DN		188	0.703328	2.25469	0	0.00133287	0.012	2144	tags=43%, list=12%, signal=48%
GSE22140_GERMFREE_VS_SPF_ARTHRITIC_MOUSE_CD4_TCELL_DN	GSE22140_GERMFREE_VS_SPF_ARTHRITIC_MOUSE_CD4_TCELL_DN		184	0.681012	2.25234	0	0.00133051	0.012	2317	tags=43%, list=13%, signal=49%
GSE17301_ACD3_ACD28_VS_ACD3_ACD28_AND_IFNA5_STIM_CD8_TCELL_DN	GSE17301_ACD3_ACD28_VS_ACD3_ACD28_AND_IFNA5_STIM_CD8_TCELL_DN		192	0.663778	2.25197	0	0.00132264	0.012	2483	tags=47%, list=13%, signal=54%
GSE1432_CTRL_VS_IFNG_24H_MICROGLIA_DN	GSE1432_CTRL_VS_IFNG_24H_MICROGLIA_DN		191	0.759327	2.25195	0	0.00131486	0.012	2484	tags=60%, list=13%, signal=69%
GSE13547_CTRL_VS_ANTI_IGM_STIM_BCELL_12H_DN	GSE13547_CTRL_VS_ANTI_IGM_STIM_BCELL_12H_DN		167	0.470639	2.2519	0	0.00130717	0.012	2159	tags=19%, list=12%, signal=22%
GSE42088_UNINF_VS_LEISHMANIA_INF_DC_8H_UP	GSE42088_UNINF_VS_LEISHMANIA_INF_DC_8H_UP		193	0.606212	2.25101	0	0.00129957	0.012	2421	tags=39%, list=13%, signal=45%
GSE3039_CD4_TCELL_VS_B1_BCELL_DN	GSE3039_CD4_TCELL_VS_B1_BCELL_DN		190	0.602762	2.24947	0	0.00129206	0.012	2144	tags=39%, list=12%, signal=44%
GSE25123_WT_VS_PPARG_KO_MACROPHAGE_UP	GSE25123_WT_VS_PPARG_KO_MACROPHAGE_UP		182	0.698611	2.2492	0	0.00128463	0.012	1910	tags=46%, list=10%, signal=50%
GSE9988_ANTI_TREM1_VS_ANTI_TREM1_AND_LPS_MONOCYTE_DN	GSE9988_ANTI_TREM1_VS_ANTI_TREM1_AND_LPS_MONOCYTE_DN		172	0.723545	2.24608	0	0.00127729	0.012	2267	tags=51%, list=12%, signal=58%
GSE32986_UNSTIM_VS_CURDLAN_LOWDOSE_STIM_DC_DN	GSE32986_UNSTIM_VS_CURDLAN_LOWDOSE_STIM_DC_DN		190	0.604731	2.2444	0	0.00128078	0.013	3328	tags=41%, list=18%, signal=49%
GSE19401_UNSTIM_VS_RETINOIC_ACID_STIM_FOLLICULAR_DC_DN	GSE19401_UNSTIM_VS_RETINOIC_ACID_STIM_FOLLICULAR_DC_DN		180	0.58208	2.24271	0	0.00128964	0.013	1771	tags=28%, list=10%, signal=31%
GSE25123_CTRL_VS_ROSIGLITAZONE_STIM_PPARG_KO_MACROPHAGE_UP	GSE25123_CTRL_VS_ROSIGLITAZONE_STIM_PPARG_KO_MACROPHAGE_UP		186	0.730271	2.24248	0	0.0012824	0.013	2103	tags=52%, list=11%, signal=58%
GSE360_L_DONOVANI_VS_B_MALAYI_HIGH_DOSE_DC_UP	GSE360_L_DONOVANI_VS_B_MALAYI_HIGH_DOSE_DC_UP		192	0.630309	2.24094	0	0.00127523	0.013	2176	tags=42%, list=12%, signal=47%
GSE1432_CTRL_VS_IFNG_6H_MICROGLIA_DN	GSE1432_CTRL_VS_IFNG_6H_MICROGLIA_DN		193	0.71061	2.24082	0	0.00126815	0.013	2484	tags=53%, list=13%, signal=60%
GSE3337_4H_VS_16H_IFNG_IN_CD8POS_DC_DN	GSE3337_4H_VS_16H_IFNG_IN_CD8POS_DC_DN		190	0.602224	2.24069	0	0.00126114	0.013	1759	tags=33%, list=10%, signal=36%
GSE27434_WT_VS_DNMT1_KO_TREG_DN	GSE27434_WT_VS_DNMT1_KO_TREG_DN		195	0.616714	2.23987	0	0.00125421	0.013	3091	tags=45%, list=17%, signal=53%
GSE42021_TCONV_PLN_VS_TREG_PRECURSORS_THYMUS_DN	GSE42021_TCONV_PLN_VS_TREG_PRECURSORS_THYMUS_DN		196	0.598565	2.23644	0	0.00126608	0.014	2264	tags=35%, list=12%, signal=39%
GSE9988_LPS_VS_CTRL_TREATED_MONOCYTE_UP	GSE9988_LPS_VS_CTRL_TREATED_MONOCYTE_UP		173	0.72643	2.23616	0	0.0012592	0.014	2354	tags=53%, list=13%, signal=60%
GSE35825_UNTREATED_VS_IFNG_STIM_MACROPHAGE_UP	GSE35825_UNTREATED_VS_IFNG_STIM_MACROPHAGE_UP		193	0.641694	2.23541	0	0.00125239	0.014	2252	tags=43%, list=12%, signal=48%
GSE36078_WT_VS_IL1R_KO_LUNG_DC_AFTER_AD5_INF_UP	GSE36078_WT_VS_IL1R_KO_LUNG_DC_AFTER_AD5_INF_UP		193	0.651837	2.23534	0	0.00124566	0.014	2671	tags=46%, list=14%, signal=53%
GSE37605_TREG_VS_TCONV_C57BL6_FOXP3_FUSION_GFP_DN	GSE37605_TREG_VS_TCONV_C57BL6_FOXP3_FUSION_GFP_DN		164	0.578175	2.23505	0	0.00123899	0.014	2633	tags=32%, list=14%, signal=37%
GSE43955_1H_VS_10H_ACT_CD4_TCELL_UP	GSE43955_1H_VS_10H_ACT_CD4_TCELL_UP		193	0.480262	2.23485	0	0.0012324	0.014	2413	tags=23%, list=13%, signal=27%
GSE17580_UNINFECTED_VS_S_MANSONI_INF_TEFF_DN	GSE17580_UNINFECTED_VS_S_MANSONI_INF_TEFF_DN		188	0.57639	2.23458	0.00195695	0.00122588	0.014	1827	tags=30%, list=10%, signal=33%
GSE11057_NAIVE_VS_CENT_MEMORY_CD4_TCELL_DN	GSE11057_NAIVE_VS_CENT_MEMORY_CD4_TCELL_DN		192	0.643476	2.23409	0	0.00121943	0.014	2434	tags=41%, list=13%, signal=46%
GSE22886_NAIVE_BCELL_VS_DC_DN	GSE22886_NAIVE_BCELL_VS_DC_DN		195	0.596224	2.23358	0	0.00121795	0.014	2405	tags=32%, list=13%, signal=37%
GSE7509_UNSTIM_VS_FCGRIIB_STIM_DC_DN	GSE7509_UNSTIM_VS_FCGRIIB_STIM_DC_DN		168	0.756726	2.23299	0	0.00121161	0.014	2242	tags=55%, list=12%, signal=62%
GSE22886_CD4_TCELL_VS_BCELL_NAIVE_UP	GSE22886_CD4_TCELL_VS_BCELL_NAIVE_UP		188	0.593361	2.23268	0	0.00120533	0.014	1844	tags=29%, list=10%, signal=32%
GSE22886_CTRL_VS_LPS_24H_DC_DN	GSE22886_CTRL_VS_LPS_24H_DC_DN		181	0.734814	2.23245	0	0.00119912	0.014	2672	tags=59%, list=14%, signal=68%
GSE43955_1H_VS_20H_ACT_CD4_TCELL_UP	GSE43955_1H_VS_20H_ACT_CD4_TCELL_UP		194	0.518821	2.23232	0	0.00119297	0.014	2024	tags=23%, list=11%, signal=26%
GSE42021_TCONV_PLN_VS_CD24HI_TCONV_THYMUS_UP	GSE42021_TCONV_PLN_VS_CD24HI_TCONV_THYMUS_UP		194	0.694526	2.23231	0	0.00118688	0.014	2228	tags=46%, list=12%, signal=52%
GSE42021_TREG_PLN_VS_CD24INT_TREG_THYMUS_UP	GSE42021_TREG_PLN_VS_CD24INT_TREG_THYMUS_UP		195	0.603299	2.23158	0	0.00118085	0.014	2264	tags=34%, list=12%, signal=38%
GSE7348_UNSTIM_VS_LPS_STIM_MACROPHAGE_DN	GSE7348_UNSTIM_VS_LPS_STIM_MACROPHAGE_DN		163	0.672916	2.23109	0	0.00117966	0.014	2596	tags=50%, list=14%, signal=57%
GSE23502_WT_VS_HDC_KO_MYELOID_DERIVED_SUPPRESSOR_CELL_BM_DN	GSE23502_WT_VS_HDC_KO_MYELOID_DERIVED_SUPPRESSOR_CELL_BM_DN		194	0.617626	2.23105	0	0.00117374	0.014	2540	tags=39%, list=14%, signal=45%
GSE360_LOW_DOSE_B_MALAYI_VS_M_TUBERCULOSIS_MAC_DN	GSE360_LOW_DOSE_B_MALAYI_VS_M_TUBERCULOSIS_MAC_DN		194	0.557413	2.23028	0	0.00116787	0.014	2408	tags=32%, list=13%, signal=36%
GSE30971_CTRL_VS_LPS_STIM_MACROPHAGE_WBP7_KO_4H_DN	GSE30971_CTRL_VS_LPS_STIM_MACROPHAGE_WBP7_KO_4H_DN		180	0.677462	2.23002	0	0.00116862	0.014	2930	tags=52%, list=16%, signal=61%
GSE2706_UNSTIM_VS_2H_LPS_DC_DN	GSE2706_UNSTIM_VS_2H_LPS_DC_DN		177	0.714268	2.22817	0	0.00116747	0.014	2267	tags=50%, list=12%, signal=57%
GSE17186_NAIVE_VS_CD21LOW_TRANSITIONAL_BCELL_UP	GSE17186_NAIVE_VS_CD21LOW_TRANSITIONAL_BCELL_UP		192	0.528435	2.2277	0	0.00116172	0.014	2252	tags=28%, list=12%, signal=32%
GSE9006_TYPE_1_DIABETES_AT_DX_VS_4MONTH_POST_DX_PBMC_UP	GSE9006_TYPE_1_DIABETES_AT_DX_VS_4MONTH_POST_DX_PBMC_UP		196	0.553419	2.22713	0	0.00116062	0.014	2697	tags=32%, list=15%, signal=37%
GSE32533_MIR17_KO_VS_MIR17_OVEREXPRESS_ACT_CD4_TCELL_UP	GSE32533_MIR17_KO_VS_MIR17_OVEREXPRESS_ACT_CD4_TCELL_UP		195	0.642652	2.22708	0	0.00115496	0.014	2006	tags=37%, list=11%, signal=41%
GSE36826_WT_VS_IL1R_KO_SKIN_STAPH_AUREUS_INF_DN	GSE36826_WT_VS_IL1R_KO_SKIN_STAPH_AUREUS_INF_DN		186	0.635854	2.22694	0	0.00114935	0.014	2467	tags=44%, list=13%, signal=50%
GSE6269_E_COLI_VS_STREP_PNEUMO_INF_PBMC_DN	GSE6269_E_COLI_VS_STREP_PNEUMO_INF_PBMC_DN		156	0.604956	2.22613	0	0.00114832	0.014	2660	tags=36%, list=14%, signal=42%
GSE14415_INDUCED_TREG_VS_FOXP3_KO_INDUCED_TREG_IL2_CULTURE_UP	GSE14415_INDUCED_TREG_VS_FOXP3_KO_INDUCED_TREG_IL2_CULTURE_UP		165	0.693676	2.226	0	0.0011428	0.014	2538	tags=49%, list=14%, signal=56%
GSE21360_PRIMARY_VS_QUATERNARY_MEMORY_CD8_TCELL_UP	GSE21360_PRIMARY_VS_QUATERNARY_MEMORY_CD8_TCELL_UP		170	0.660838	2.22439	0	0.00114185	0.014	2979	tags=54%, list=16%, signal=63%
GSE3565_CTRL_VS_LPS_INJECTED_SPLENOCYTES_UP	GSE3565_CTRL_VS_LPS_INJECTED_SPLENOCYTES_UP		170	0.713633	2.22386	0	0.00114087	0.014	2083	tags=46%, list=11%, signal=52%
GSE3982_CTRL_VS_LPS_48H_DC_DN	GSE3982_CTRL_VS_LPS_48H_DC_DN		185	0.660406	2.22383	0	0.00113547	0.014	2540	tags=50%, list=14%, signal=57%
GSE45365_HEALTHY_VS_MCMV_INFECTION_CD8A_DC_DN	GSE45365_HEALTHY_VS_MCMV_INFECTION_CD8A_DC_DN		189	0.589704	2.22347	0	0.00113011	0.014	2342	tags=35%, list=13%, signal=40%
GSE9988_LOW_LPS_VS_CTRL_TREATED_MONOCYTE_UP	GSE9988_LOW_LPS_VS_CTRL_TREATED_MONOCYTE_UP		176	0.733336	2.22325	0	0.00112481	0.014	2354	tags=53%, list=13%, signal=61%
GSE30971_CTRL_VS_LPS_STIM_MACROPHAGE_WBP7_HET_2H_DN	GSE30971_CTRL_VS_LPS_STIM_MACROPHAGE_WBP7_HET_2H_DN		186	0.633633	2.22263	0	0.00111955	0.014	2256	tags=37%, list=12%, signal=41%
GSE42088_UNINF_VS_LEISHMANIA_INF_DC_2H_UP	GSE42088_UNINF_VS_LEISHMANIA_INF_DC_2H_UP		193	0.56267	2.22219	0	0.0011187	0.014	2722	tags=35%, list=15%, signal=41%
GSE26343_UNSTIM_VS_LPS_STIM_NFAT5_KO_MACROPHAGE_DN	GSE26343_UNSTIM_VS_LPS_STIM_NFAT5_KO_MACROPHAGE_DN		195	0.709461	2.22186	0	0.00111352	0.014	2157	tags=51%, list=12%, signal=57%
GSE13522_WT_VS_IFNAR_KO_SKIN_UP	GSE13522_WT_VS_IFNAR_KO_SKIN_UP		189	0.527645	2.22183	0	0.00110839	0.014	2159	tags=26%, list=12%, signal=30%
GSE18804_SPLEEN_MACROPHAGE_VS_COLON_TUMORAL_MACROPHAGE_UP	GSE18804_SPLEEN_MACROPHAGE_VS_COLON_TUMORAL_MACROPHAGE_UP		194	0.580663	2.21982	0	0.00110735	0.015	2815	tags=40%, list=15%, signal=46%
GSE42021_TREG_PLN_VS_CD24INT_TREG_THYMUS_DN	GSE42021_TREG_PLN_VS_CD24INT_TREG_THYMUS_DN		192	0.75007	2.21926	0	0.0011023	0.015	2510	tags=61%, list=14%, signal=70%
GSE23308_WT_VS_MINERALCORTICOID_REC_KO_MACROPHAGE_DN	GSE23308_WT_VS_MINERALCORTICOID_REC_KO_MACROPHAGE_DN		193	0.59059	2.21905	0	0.00109729	0.015	2201	tags=33%, list=12%, signal=37%
GSE26343_UNSTIM_VS_LPS_STIM_MACROPHAGE_UP	GSE26343_UNSTIM_VS_LPS_STIM_MACROPHAGE_UP		195	0.539022	2.21828	0	0.00109232	0.015	2751	tags=33%, list=15%, signal=39%
GSE2770_IL12_AND_TGFB_ACT_VS_ACT_CD4_TCELL_6H_DN	GSE2770_IL12_AND_TGFB_ACT_VS_ACT_CD4_TCELL_6H_DN		191	0.553903	2.2174	0	0.0010874	0.015	1312	tags=18%, list=7%, signal=20%
GSE360_T_GONDII_VS_M_TUBERCULOSIS_DC_DN	GSE360_T_GONDII_VS_M_TUBERCULOSIS_DC_DN		192	0.596398	2.21736	0	0.00108253	0.015	1598	tags=32%, list=9%, signal=34%
GSE40274_CTRL_VS_IRF4_TRANSDUCED_ACTIVATED_CD4_TCELL_UP	GSE40274_CTRL_VS_IRF4_TRANSDUCED_ACTIVATED_CD4_TCELL_UP		158	0.565458	2.21715	0	0.00107769	0.015	2460	tags=36%, list=13%, signal=41%
GSE26343_WT_VS_NFAT5_KO_MACROPHAGE_DN	GSE26343_WT_VS_NFAT5_KO_MACROPHAGE_DN		192	0.632639	2.2169	0	0.0010729	0.015	2184	tags=41%, list=12%, signal=46%
GSE5679_CTRL_VS_PPARG_LIGAND_ROSIGLITAZONE_AND_RARA_AGONIST_AM580_TREATED_DC_DN	GSE5679_CTRL_VS_PPARG_LIGAND_ROSIGLITAZONE_AND_RARA_AGONIST_AM580_TREATED_DC_DN		188	0.543511	2.21684	0	0.00106816	0.015	2724	tags=38%, list=15%, signal=44%
GSE41978_ID2_KO_VS_BIM_KO_KLRG1_LOW_EFFECTOR_CD8_TCELL_UP	GSE41978_ID2_KO_VS_BIM_KO_KLRG1_LOW_EFFECTOR_CD8_TCELL_UP		192	0.707172	2.21683	0	0.00106345	0.015	2510	tags=54%, list=14%, signal=61%
GSE43955_1H_VS_20H_ACT_CD4_TCELL_WITH_TGFB_IL6_DN	GSE43955_1H_VS_20H_ACT_CD4_TCELL_WITH_TGFB_IL6_DN		199	0.618179	2.21623	0	0.00105879	0.015	2586	tags=44%, list=14%, signal=50%
GSE1432_1H_VS_6H_IFNG_MICROGLIA_DN	GSE1432_1H_VS_6H_IFNG_MICROGLIA_DN		188	0.652968	2.21517	0	0.00105416	0.015	2728	tags=43%, list=15%, signal=50%
GSE30083_SP3_VS_SP4_THYMOCYTE_DN	GSE30083_SP3_VS_SP4_THYMOCYTE_DN		188	0.668132	2.21473	0	0.00104958	0.015	2420	tags=45%, list=13%, signal=52%
GSE7219_UNSTIM_VS_LPS_AND_ANTI_CD40_STIM_NIK_NFKB2_KO_DC_DN	GSE7219_UNSTIM_VS_LPS_AND_ANTI_CD40_STIM_NIK_NFKB2_KO_DC_DN		184	0.645595	2.21431	0	0.00104908	0.016	2360	tags=42%, list=13%, signal=48%
GSE14769_UNSTIM_VS_120MIN_LPS_BMDM_DN	GSE14769_UNSTIM_VS_120MIN_LPS_BMDM_DN		199	0.641276	2.21389	0	0.00104455	0.016	2636	tags=46%, list=14%, signal=53%
GSE24102_GRANULOCYSTIC_MDSC_VS_NEUTROPHIL_DN	GSE24102_GRANULOCYSTIC_MDSC_VS_NEUTROPHIL_DN		194	0.47586	2.21328	0	0.00104007	0.016	2368	tags=26%, list=13%, signal=29%
GSE17721_LPS_VS_PAM3CSK4_16H_BMDC_UP	GSE17721_LPS_VS_PAM3CSK4_16H_BMDC_UP		195	0.538124	2.21313	0	0.00103563	0.016	2244	tags=27%, list=12%, signal=31%
GSE29618_MONOCYTE_VS_MDC_DN	GSE29618_MONOCYTE_VS_MDC_DN		178	0.514827	2.21273	0	0.00103122	0.016	2461	tags=29%, list=13%, signal=33%
GSE15930_STIM_VS_STIM_AND_TRICHOSTATINA_48H_CD8_T_CELL_UP	GSE15930_STIM_VS_STIM_AND_TRICHOSTATINA_48H_CD8_T_CELL_UP		195	0.531192	2.21213	0	0.00102685	0.016	3005	tags=37%, list=16%, signal=44%
GSE6092_IFNG_VS_IFNG_AND_B_BURGDORFERI_INF_ENDOTHELIAL_CELL_DN	GSE6092_IFNG_VS_IFNG_AND_B_BURGDORFERI_INF_ENDOTHELIAL_CELL_DN		166	0.628119	2.212	0	0.00102252	0.016	2046	tags=34%, list=11%, signal=38%
GSE25085_FETAL_LIVER_VS_FETAL_BM_SP4_THYMIC_IMPLANT_DN	GSE25085_FETAL_LIVER_VS_FETAL_BM_SP4_THYMIC_IMPLANT_DN		193	0.604098	2.21167	0	0.00101822	0.016	2422	tags=39%, list=13%, signal=44%
GSE10325_LUPUS_CD4_TCELL_VS_LUPUS_BCELL_DN	GSE10325_LUPUS_CD4_TCELL_VS_LUPUS_BCELL_DN		174	0.68111	2.21117	0	0.00101948	0.016	2410	tags=49%, list=13%, signal=56%
GSE20715_0H_VS_24H_OZONE_LUNG_UP	GSE20715_0H_VS_24H_OZONE_LUNG_UP		190	0.603593	2.21087	0	0.00101523	0.016	2074	tags=34%, list=11%, signal=38%
GSE43955_TH0_VS_TGFB_IL6_TH17_ACT_CD4_TCELL_4H_UP	GSE43955_TH0_VS_TGFB_IL6_TH17_ACT_CD4_TCELL_4H_UP		192	0.570195	2.21028	0	0.00101102	0.016	1637	tags=28%, list=9%, signal=31%
GSE10325_CD4_TCELL_VS_BCELL_DN	GSE10325_CD4_TCELL_VS_BCELL_DN		172	0.667201	2.21022	0	0.00100684	0.016	2373	tags=48%, list=13%, signal=55%
GSE6259_FLT3L_INDUCED_VS_WT_SPLENIC_DC_33D1_POS_UP	GSE6259_FLT3L_INDUCED_VS_WT_SPLENIC_DC_33D1_POS_UP		169	0.619199	2.20957	0	0.00100659	0.016	2484	tags=41%, list=13%, signal=47%
GSE42021_CD24HI_VS_CD24LOW_TCONV_THYMUS_DN	GSE42021_CD24HI_VS_CD24LOW_TCONV_THYMUS_DN		190	0.742307	2.20936	0	0.00100246	0.016	2510	tags=59%, list=14%, signal=68%
GSE26495_NAIVE_VS_PD1HIGH_CD8_TCELL_DN	GSE26495_NAIVE_VS_PD1HIGH_CD8_TCELL_DN		184	0.687419	2.20893	0	0.000998373	0.016	2201	tags=45%, list=12%, signal=50%
GSE7219_UNSTIM_VS_LPS_AND_ANTI_CD40_STIM_DC_DN	GSE7219_UNSTIM_VS_LPS_AND_ANTI_CD40_STIM_DC_DN		167	0.628996	2.20646	0	0.0010072	0.016	2356	tags=44%, list=13%, signal=50%
GSE21670_UNTREATED_VS_IL6_TREATED_STAT3_KO_CD4_TCELL_UP	GSE21670_UNTREATED_VS_IL6_TREATED_STAT3_KO_CD4_TCELL_UP		181	0.688741	2.20511	0	0.00100312	0.016	2787	tags=51%, list=15%, signal=59%
GSE22140_GERMFREE_VS_SPF_MOUSE_CD4_TCELL_UP	GSE22140_GERMFREE_VS_SPF_MOUSE_CD4_TCELL_UP		196	0.704493	2.20492	0	0.00100821	0.017	2470	tags=53%, list=13%, signal=61%
GSE21033_CTRL_VS_POLYIC_STIM_DC_12H_UP	GSE21033_CTRL_VS_POLYIC_STIM_DC_12H_UP		152	0.603692	2.20477	0	0.00100796	0.017	2159	tags=34%, list=12%, signal=38%
GSE10325_BCELL_VS_LUPUS_BCELL_DN	GSE10325_BCELL_VS_LUPUS_BCELL_DN		192	0.646398	2.20312	0	0.00100767	0.017	2661	tags=46%, list=14%, signal=53%
GSE32164_ALTERNATIVELY_ACT_M2_VS_CMYC_INHIBITED_MACROPHAGE_UP	GSE32164_ALTERNATIVELY_ACT_M2_VS_CMYC_INHIBITED_MACROPHAGE_UP		190	0.584206	2.20298	0	0.00100366	0.017	1746	tags=28%, list=9%, signal=30%
GSE13484_3H_UNSTIM_VS_YF17D_VACCINE_STIM_PBMC_DN	GSE13484_3H_UNSTIM_VS_YF17D_VACCINE_STIM_PBMC_DN		193	0.651295	2.20251	0	0.000999677	0.017	2809	tags=50%, list=15%, signal=58%
GSE19401_UNSTIM_VS_RETINOIC_ACID_AND_PAM2CSK4_STIM_FOLLICULAR_DC_DN	GSE19401_UNSTIM_VS_RETINOIC_ACID_AND_PAM2CSK4_STIM_FOLLICULAR_DC_DN		193	0.630424	2.20173	0	0.00100383	0.018	2773	tags=42%, list=15%, signal=49%
GSE14699_DELETIONAL_TOLERANCE_VS_ACTIVATED_CD8_TCELL_DN	GSE14699_DELETIONAL_TOLERANCE_VS_ACTIVATED_CD8_TCELL_DN		177	0.560462	2.2017	0	0.000999875	0.018	2518	tags=27%, list=14%, signal=30%
GSE3982_CENT_MEMORY_CD4_TCELL_VS_NKCELL_DN	GSE3982_CENT_MEMORY_CD4_TCELL_VS_NKCELL_DN		184	0.607758	2.20098	0	0.000995954	0.018	1900	tags=32%, list=10%, signal=35%
GSE6092_B_BURGDOFERI_VS_B_BURGDORFERI_AND_IFNG_STIM_ENDOTHELIAL_CELL_DN	GSE6092_B_BURGDOFERI_VS_B_BURGDORFERI_AND_IFNG_STIM_ENDOTHELIAL_CELL_DN		177	0.616715	2.2007	0	0.000992064	0.018	2636	tags=41%, list=14%, signal=47%
GSE6269_E_COLI_VS_STAPH_AUREUS_INF_PBMC_DN	GSE6269_E_COLI_VS_STAPH_AUREUS_INF_PBMC_DN		167	0.608712	2.19941	0	0.00099549	0.018	3379	tags=43%, list=18%, signal=52%
GSE17721_ALL_VS_24H_PAM3CSK4_BMDC_UP	GSE17721_ALL_VS_24H_PAM3CSK4_BMDC_UP		191	0.535232	2.1993	0	0.000991632	0.018	2931	tags=37%, list=16%, signal=43%
GSE25085_FETAL_BM_VS_ADULT_BM_SP4_THYMIC_IMPLANT_UP	GSE25085_FETAL_BM_VS_ADULT_BM_SP4_THYMIC_IMPLANT_UP		190	0.623617	2.19892	0	0.000987803	0.018	2802	tags=41%, list=15%, signal=47%
GSE24142_DN2_VS_DN3_THYMOCYTE_UP	GSE24142_DN2_VS_DN3_THYMOCYTE_UP		191	0.573618	2.1989	0	0.000984004	0.018	1835	tags=32%, list=10%, signal=36%
GSE24634_TREG_VS_TCONV_POST_DAY5_IL4_CONVERSION_DN	GSE24634_TREG_VS_TCONV_POST_DAY5_IL4_CONVERSION_DN		188	0.670543	2.19883	0	0.000980234	0.018	2486	tags=47%, list=13%, signal=54%
GSE29617_DAY3_VS_DAY7_TIV_FLU_VACCINE_PBMC_2008_UP	GSE29617_DAY3_VS_DAY7_TIV_FLU_VACCINE_PBMC_2008_UP		175	0.574615	2.19749	0	0.000984189	0.018	2933	tags=43%, list=16%, signal=50%
GSE22886_DC_VS_MONOCYTE_DN	GSE22886_DC_VS_MONOCYTE_DN		187	0.675043	2.19731	0	0.000980447	0.018	2099	tags=43%, list=11%, signal=48%
GSE13547_WT_VS_ZFX_KO_BCELL_DN	GSE13547_WT_VS_ZFX_KO_BCELL_DN		168	0.587667	2.19721	0	0.00098028	0.018	2018	tags=26%, list=11%, signal=28%
GSE14699_DELETIONAL_TOLERANCE_VS_ACTIVATED_CD8_TCELL_UP	GSE14699_DELETIONAL_TOLERANCE_VS_ACTIVATED_CD8_TCELL_UP		175	0.627329	2.197	0	0.000976581	0.018	2745	tags=41%, list=15%, signal=48%
GSE41087_WT_VS_FOXP3_MUT_ANTI_CD3_CD28_STIM_CD4_TCELL_UP	GSE41087_WT_VS_FOXP3_MUT_ANTI_CD3_CD28_STIM_CD4_TCELL_UP		183	0.674212	2.19681	0	0.00097291	0.018	1791	tags=42%, list=10%, signal=46%
GSE360_L_DONOVANI_VS_M_TUBERCULOSIS_DC_DN	GSE360_L_DONOVANI_VS_M_TUBERCULOSIS_DC_DN		194	0.622795	2.19611	0	0.000969266	0.018	2467	tags=41%, list=13%, signal=47%
GSE6269_HEALTHY_VS_FLU_INF_PBMC_DN	GSE6269_HEALTHY_VS_FLU_INF_PBMC_DN		155	0.608388	2.19545	0	0.000965649	0.018	3013	tags=45%, list=16%, signal=53%
GSE6259_FLT3L_INDUCED_33D1_POS_DC_VS_CD4_TCELL_UP	GSE6259_FLT3L_INDUCED_33D1_POS_DC_VS_CD4_TCELL_UP		167	0.668342	2.19339	0	0.000966347	0.018	2290	tags=44%, list=12%, signal=50%
GSE12845_PRE_GC_VS_DARKZONE_GC_TONSIL_BCELL_UP	GSE12845_PRE_GC_VS_DARKZONE_GC_TONSIL_BCELL_UP		181	0.616917	2.19317	0	0.000962767	0.018	2331	tags=42%, list=13%, signal=48%
GSE7460_FOXP3_MUT_VS_WT_ACT_TCONV_UP	GSE7460_FOXP3_MUT_VS_WT_ACT_TCONV_UP		193	0.575322	2.19302	0	0.000962702	0.018	2766	tags=39%, list=15%, signal=45%
GSE41867_MEMORY_VS_EXHAUSTED_CD8_TCELL_DAY30_LCMV_UP	GSE41867_MEMORY_VS_EXHAUSTED_CD8_TCELL_DAY30_LCMV_UP		193	0.640713	2.19272	0	0.000959163	0.018	1960	tags=36%, list=11%, signal=40%
GSE33425_CD161_INT_VS_NEG_CD8_TCELL_UP	GSE33425_CD161_INT_VS_NEG_CD8_TCELL_UP		197	0.495219	2.19228	0	0.000955649	0.018	2916	tags=28%, list=16%, signal=33%
GSE7218_IGM_VS_IGG_SIGNAL_THGOUGH_ANTIGEN_BCELL_DN	GSE7218_IGM_VS_IGG_SIGNAL_THGOUGH_ANTIGEN_BCELL_DN		165	0.752231	2.1917	0	0.000955579	0.018	2141	tags=58%, list=12%, signal=65%
GSE8835_CD4_VS_CD8_TCELL_CLL_PATIENT_UP	GSE8835_CD4_VS_CD8_TCELL_CLL_PATIENT_UP		195	0.68166	2.1916	0	0.000952104	0.018	2472	tags=54%, list=13%, signal=62%
GSE44955_MCSF_VS_MCSF_AND_IL27_STIM_MACROPHAGE_UP	GSE44955_MCSF_VS_MCSF_AND_IL27_STIM_MACROPHAGE_UP		186	0.55789	2.1913	0	0.000948655	0.018	2448	tags=33%, list=13%, signal=38%
GSE2405_HEAT_KILLED_LYSATE_VS_LIVE_A_PHAGOCYTOPHILUM_STIM_NEUTROPHIL_24H_UP	GSE2405_HEAT_KILLED_LYSATE_VS_LIVE_A_PHAGOCYTOPHILUM_STIM_NEUTROPHIL_24H_UP		194	0.608404	2.19087	0	0.00094523	0.018	2401	tags=42%, list=13%, signal=48%
GSE25123_WT_VS_PPARG_KO_MACROPHAGE_IL4_STIM_DN	GSE25123_WT_VS_PPARG_KO_MACROPHAGE_IL4_STIM_DN		193	0.645609	2.18992	0	0.00094183	0.018	2472	tags=46%, list=13%, signal=53%
GSE37532_WT_VS_PPARG_KO_LN_TCONV_DN	GSE37532_WT_VS_PPARG_KO_LN_TCONV_DN		171	0.596469	2.18901	0	0.00094181	0.018	2965	tags=37%, list=16%, signal=43%
GSE2706_UNSTIM_VS_2H_R848_DC_DN	GSE2706_UNSTIM_VS_2H_R848_DC_DN		178	0.718476	2.18883	0	0.000938447	0.018	2267	tags=53%, list=12%, signal=60%
GSE14769_UNSTIM_VS_80MIN_LPS_BMDM_DN	GSE14769_UNSTIM_VS_80MIN_LPS_BMDM_DN		195	0.669798	2.18859	0	0.000935107	0.018	2221	tags=46%, list=12%, signal=52%
GSE9988_LOW_LPS_VS_VEHICLE_TREATED_MONOCYTE_UP	GSE9988_LOW_LPS_VS_VEHICLE_TREATED_MONOCYTE_UP		173	0.741203	2.18831	0	0.000931791	0.018	2354	tags=57%, list=13%, signal=64%
GSE22886_NAIVE_CD8_TCELL_VS_NEUTROPHIL_DN	GSE22886_NAIVE_CD8_TCELL_VS_NEUTROPHIL_DN		182	0.638794	2.1879	0	0.000928498	0.018	1767	tags=37%, list=10%, signal=41%
GSE45739_UNSTIM_VS_ACD3_ACD28_STIM_WT_CD4_TCELL_DN	GSE45739_UNSTIM_VS_ACD3_ACD28_STIM_WT_CD4_TCELL_DN		187	0.615339	2.18778	0	0.000925229	0.018	2299	tags=36%, list=12%, signal=41%
GSE11057_CD4_CENT_MEM_VS_PBMC_DN	GSE11057_CD4_CENT_MEM_VS_PBMC_DN		183	0.669718	2.18751	0	0.000921983	0.018	2317	tags=40%, list=13%, signal=45%
GSE42021_CD24HI_TREG_VS_CD24HI_TCONV_THYMUS_DN	GSE42021_CD24HI_TREG_VS_CD24HI_TCONV_THYMUS_DN		195	0.578483	2.18709	0	0.000918759	0.018	3163	tags=44%, list=17%, signal=53%
GSE26495_NAIVE_VS_PD1LOW_CD8_TCELL_DN	GSE26495_NAIVE_VS_PD1LOW_CD8_TCELL_DN		189	0.692016	2.18652	0	0.000915558	0.018	2201	tags=43%, list=12%, signal=48%
GSE1432_1H_VS_24H_IFNG_MICROGLIA_DN	GSE1432_1H_VS_24H_IFNG_MICROGLIA_DN		189	0.670583	2.18645	0	0.000912379	0.018	2714	tags=49%, list=15%, signal=57%
GSE9650_NAIVE_VS_EXHAUSTED_CD8_TCELL_DN	GSE9650_NAIVE_VS_EXHAUSTED_CD8_TCELL_DN		188	0.538539	2.18628	0	0.000913064	0.019	2263	tags=27%, list=12%, signal=30%
GSE8515_IL1_VS_IL6_4H_STIM_MAC_UP	GSE8515_IL1_VS_IL6_4H_STIM_MAC_UP		194	0.609135	2.18598	0	0.000909915	0.019	1759	tags=33%, list=10%, signal=36%
GSE32986_CURDLAN_HIGHDOSE_VS_GMCSF_AND_CURDLAN_HIGHDOSE_STIM_DC_DN	GSE32986_CURDLAN_HIGHDOSE_VS_GMCSF_AND_CURDLAN_HIGHDOSE_STIM_DC_DN		195	0.692963	2.18579	0	0.000906789	0.019	2336	tags=51%, list=13%, signal=58%
GSE3720_UNSTIM_VS_PMA_STIM_VD2_GAMMADELTA_TCELL_UP	GSE3720_UNSTIM_VS_PMA_STIM_VD2_GAMMADELTA_TCELL_UP		158	0.478311	2.1856	0	0.000903683	0.019	2129	tags=21%, list=12%, signal=23%
GSE25085_FETAL_BM_VS_ADULT_BM_SP4_THYMIC_IMPLANT_DN	GSE25085_FETAL_BM_VS_ADULT_BM_SP4_THYMIC_IMPLANT_DN		187	0.604677	2.18541	0	0.000900599	0.019	2545	tags=38%, list=14%, signal=44%
GSE34205_HEALTHY_VS_FLU_INF_INFANT_PBMC_DN	GSE34205_HEALTHY_VS_FLU_INF_INFANT_PBMC_DN		183	0.637485	2.18535	0	0.000897536	0.019	3048	tags=49%, list=17%, signal=58%
GSE24726_WT_VS_E2_2_KO_PDC_DAY4_POST_DELETION_UP	GSE24726_WT_VS_E2_2_KO_PDC_DAY4_POST_DELETION_UP		197	0.547694	2.18277	0	0.000909478	0.021	2692	tags=36%, list=15%, signal=41%
GSE36888_STAT5_AB_KNOCKIN_VS_WT_TCELL_IL2_TREATED_17H_DN	GSE36888_STAT5_AB_KNOCKIN_VS_WT_TCELL_IL2_TREATED_17H_DN		185	0.622593	2.18195	0	0.000910863	0.021	2965	tags=40%, list=16%, signal=47%
GSE3039_NKT_CELL_VS_ALPHAALPHA_CD8_TCELL_DN	GSE3039_NKT_CELL_VS_ALPHAALPHA_CD8_TCELL_DN		193	0.705576	2.18151	0	0.000910949	0.021	1684	tags=44%, list=9%, signal=48%
GSE29618_BCELL_VS_PDC_UP	GSE29618_BCELL_VS_PDC_UP		178	0.65177	2.18043	0	0.000907892	0.021	2541	tags=42%, list=14%, signal=48%
GSE7831_UNSTIM_VS_INFLUENZA_STIM_PDC_4H_UP	GSE7831_UNSTIM_VS_INFLUENZA_STIM_PDC_4H_UP		196	0.559586	2.18033	0	0.000904856	0.021	1719	tags=30%, list=9%, signal=32%
GSE2770_UNTREATED_VS_ACT_CD4_TCELL_6H_UP	GSE2770_UNTREATED_VS_ACT_CD4_TCELL_6H_UP		187	0.480381	2.18019	0	0.00090184	0.021	3284	tags=34%, list=18%, signal=41%
GSE22196_HEALTHY_VS_OBESE_MOUSE_SKIN_GAMMADELTA_TCELL_UP	GSE22196_HEALTHY_VS_OBESE_MOUSE_SKIN_GAMMADELTA_TCELL_UP		189	0.62956	2.17972	0	0.000903228	0.021	2517	tags=39%, list=14%, signal=45%
GSE3982_NEUTROPHIL_VS_CENT_MEMORY_CD4_TCELL_UP	GSE3982_NEUTROPHIL_VS_CENT_MEMORY_CD4_TCELL_UP		190	0.616101	2.17807	0	0.000904606	0.021	3030	tags=44%, list=16%, signal=52%
GSE14415_ACT_TCONV_VS_ACT_NATURAL_TREG_DN	GSE14415_ACT_TCONV_VS_ACT_NATURAL_TREG_DN		175	0.644007	2.17731	0	0.000901621	0.021	2724	tags=42%, list=15%, signal=48%
GSE21670_STAT3_KO_VS_WT_CD4_TCELL_UP	GSE21670_STAT3_KO_VS_WT_CD4_TCELL_UP		184	0.601929	2.17687	0	0.000898655	0.021	2252	tags=39%, list=12%, signal=44%
GSE29618_BCELL_VS_PDC_DAY7_FLU_VACCINE_DN	GSE29618_BCELL_VS_PDC_DAY7_FLU_VACCINE_DN		192	0.570783	2.17632	0	0.000895709	0.021	2575	tags=33%, list=14%, signal=38%
GSE34392_ST2_KO_VS_WT_DAY8_LCMV_EFFECTOR_CD8_TCELL_DN	GSE34392_ST2_KO_VS_WT_DAY8_LCMV_EFFECTOR_CD8_TCELL_DN		194	0.664815	2.17608	0	0.000892781	0.021	2578	tags=52%, list=14%, signal=60%
GSE3982_BASOPHIL_VS_CENT_MEMORY_CD4_TCELL_UP	GSE3982_BASOPHIL_VS_CENT_MEMORY_CD4_TCELL_UP		184	0.56017	2.17566	0	0.000889873	0.021	2629	tags=30%, list=14%, signal=35%
GSE4984_UNTREATED_VS_GALECTIN1_TREATED_DC_UP	GSE4984_UNTREATED_VS_GALECTIN1_TREATED_DC_UP		177	0.61069	2.17512	0	0.000886984	0.021	2637	tags=41%, list=14%, signal=48%
GSE9988_LPS_VS_VEHICLE_TREATED_MONOCYTE_UP	GSE9988_LPS_VS_VEHICLE_TREATED_MONOCYTE_UP		172	0.729945	2.17474	0	0.000884114	0.021	2354	tags=55%, list=13%, signal=63%
GSE360_DC_VS_MAC_L_DONOVANI_UP	GSE360_DC_VS_MAC_L_DONOVANI_UP		195	0.538925	2.17421	0	0.000881262	0.021	2142	tags=28%, list=12%, signal=32%
GSE45739_UNSTIM_VS_ACD3_ACD28_STIM_NRAS_KO_CD4_TCELL_DN	GSE45739_UNSTIM_VS_ACD3_ACD28_STIM_NRAS_KO_CD4_TCELL_DN		186	0.646945	2.17356	0	0.000888831	0.022	2150	tags=40%, list=12%, signal=45%
GSE3337_CTRL_VS_16H_IFNG_IN_CD8POS_DC_UP	GSE3337_CTRL_VS_16H_IFNG_IN_CD8POS_DC_UP		192	0.586682	2.17314	0	0.000907289	0.024	2759	tags=41%, list=15%, signal=48%
GSE22282_HYPOXIA_VS_NORMOXIA_MYELOID_DC_UP	GSE22282_HYPOXIA_VS_NORMOXIA_MYELOID_DC_UP		189	0.518255	2.17293	0	0.00090439	0.024	2141	tags=28%, list=12%, signal=31%
GSE28737_WT_VS_BCL6_HET_FOLLICULAR_BCELL_DN	GSE28737_WT_VS_BCL6_HET_FOLLICULAR_BCELL_DN		187	0.59183	2.17126	0	0.00090151	0.024	2141	tags=35%, list=12%, signal=39%
GSE43260_BTLA_POS_VS_NEG_INTRATUMORAL_CD8_TCELL_UP	GSE43260_BTLA_POS_VS_NEG_INTRATUMORAL_CD8_TCELL_UP		196	0.49186	2.17106	0	0.000898648	0.024	2699	tags=23%, list=15%, signal=27%
GSE40274_CTRL_VS_FOXP3_AND_GATA1_TRANSDUCED_ACTIVATED_CD4_TCELL_UP	GSE40274_CTRL_VS_FOXP3_AND_GATA1_TRANSDUCED_ACTIVATED_CD4_TCELL_UP		132	0.593579	2.16985	0	0.000898768	0.024	2564	tags=42%, list=14%, signal=49%
GSE36888_UNTREATED_VS_IL2_TREATED_TCELL_17H_DN	GSE36888_UNTREATED_VS_IL2_TREATED_TCELL_17H_DN		186	0.701461	2.16844	0	0.0009062	0.025	1563	tags=41%, list=8%, signal=45%
GSE46242_CTRL_VS_EGR2_DELETED_ANERGIC_TH1_CD4_TCELL_DN	GSE46242_CTRL_VS_EGR2_DELETED_ANERGIC_TH1_CD4_TCELL_DN		180	0.594698	2.16842	0	0.00090335	0.025	2084	tags=36%, list=11%, signal=40%
GSE17721_12H_VS_24H_PAM3CSK4_BMDC_UP	GSE17721_12H_VS_24H_PAM3CSK4_BMDC_UP		189	0.514531	2.16784	0	0.000900518	0.025	2250	tags=29%, list=12%, signal=32%
GSE2706_UNSTIM_VS_2H_LPS_AND_R848_DC_DN	GSE2706_UNSTIM_VS_2H_LPS_AND_R848_DC_DN		174	0.726742	2.16774	0	0.000904785	0.025	2354	tags=56%, list=13%, signal=64%
GSE19198_1H_VS_24H_IL21_TREATED_TCELL_DN	GSE19198_1H_VS_24H_IL21_TREATED_TCELL_DN		187	0.613528	2.16772	0	0.000901966	0.025	1604	tags=35%, list=9%, signal=38%
GSE41176_UNSTIM_VS_ANTI_IGM_STIM_BCELL_3H_UP	GSE41176_UNSTIM_VS_ANTI_IGM_STIM_BCELL_3H_UP		189	0.659273	2.1676	0	0.000899165	0.025	1768	tags=43%, list=10%, signal=47%
GSE24142_EARLY_THYMIC_PROGENITOR_VS_DN3_THYMOCYTE_FETAL_UP	GSE24142_EARLY_THYMIC_PROGENITOR_VS_DN3_THYMOCYTE_FETAL_UP		194	0.582805	2.16702	0	0.000905551	0.025	2472	tags=37%, list=13%, signal=42%
GSE24634_IL4_VS_CTRL_TREATED_NAIVE_CD4_TCELL_DAY3_DN	GSE24634_IL4_VS_CTRL_TREATED_NAIVE_CD4_TCELL_DAY3_DN		189	0.709996	2.16681	0	0.000902756	0.025	2431	tags=55%, list=13%, signal=63%
GSE9650_EFFECTOR_VS_MEMORY_CD8_TCELL_UP	GSE9650_EFFECTOR_VS_MEMORY_CD8_TCELL_UP		191	0.571476	2.16633	0	0.000899978	0.025	3326	tags=39%, list=18%, signal=47%
GSE17721_0.5H_VS_24H_CPG_BMDC_DN	GSE17721_0.5H_VS_24H_CPG_BMDC_DN		195	0.599962	2.1662	0	0.000897217	0.025	2110	tags=38%, list=11%, signal=43%
GSE2826_XID_VS_BTK_KO_BCELL_DN	GSE2826_XID_VS_BTK_KO_BCELL_DN		194	0.541704	2.16569	0	0.000894474	0.025	2449	tags=30%, list=13%, signal=34%
GSE43957_UNTREATED_VS_NACL_TREATED_ANTI_CD3_CD28_STIM_CD4_TCELL_DN	GSE43957_UNTREATED_VS_NACL_TREATED_ANTI_CD3_CD28_STIM_CD4_TCELL_DN		196	0.510984	2.16307	0	0.000897456	0.025	2421	tags=30%, list=13%, signal=34%
GSE27859_MACROPHAGE_VS_DC_UP	GSE27859_MACROPHAGE_VS_DC_UP		164	0.614501	2.16283	0	0.00090275	0.025	2082	tags=32%, list=11%, signal=35%
GSE1112_HY_CD8AB_VS_HY_CD8AA_THYMOCYTE_RTOC_CULTURE_UP	GSE1112_HY_CD8AB_VS_HY_CD8AA_THYMOCYTE_RTOC_CULTURE_UP		172	0.594042	2.16265	0	0.000900015	0.025	2668	tags=44%, list=14%, signal=51%
KAECH_DAY15_EFF_VS_MEMORY_CD8_TCELL_UP	KAECH_DAY15_EFF_VS_MEMORY_CD8_TCELL_UP		195	0.563778	2.16247	0	0.000900673	0.026	2587	tags=37%, list=14%, signal=42%
GSE19401_UNSTIM_VS_RETINOIC_ACID_AND_PAM2CSK4_STIM_FOLLICULAR_DC_UP	GSE19401_UNSTIM_VS_RETINOIC_ACID_AND_PAM2CSK4_STIM_FOLLICULAR_DC_UP		189	0.50656	2.16204	0	0.000900781	0.026	2311	tags=29%, list=13%, signal=32%
GSE36888_UNTREATED_VS_IL2_TREATED_STAT5_AB_KNOCKIN_TCELL_2H_UP	GSE36888_UNTREATED_VS_IL2_TREATED_STAT5_AB_KNOCKIN_TCELL_2H_UP		189	0.693716	2.16178	0	0.000898076	0.026	2130	tags=46%, list=12%, signal=51%
GSE43955_1H_VS_10H_ACT_CD4_TCELL_WITH_TGFB_IL6_DN	GSE43955_1H_VS_10H_ACT_CD4_TCELL_WITH_TGFB_IL6_DN		194	0.544943	2.16064	0	0.000895387	0.026	2750	tags=36%, list=15%, signal=42%
GSE7460_TCONV_VS_TREG_THYMUS_DN	GSE7460_TCONV_VS_TREG_THYMUS_DN		193	0.602197	2.16035	0	0.000892714	0.026	2251	tags=41%, list=12%, signal=47%
GSE42021_CD24HI_VS_CD24INT_TREG_THYMUS_DN	GSE42021_CD24HI_VS_CD24INT_TREG_THYMUS_DN		188	0.745852	2.16006	0	0.000892844	0.026	2970	tags=67%, list=16%, signal=79%
GSE33374_CD8_ALPHAALPHA_VS_ALPHABETA_CD161_HIGH_TCELL_DN	GSE33374_CD8_ALPHAALPHA_VS_ALPHABETA_CD161_HIGH_TCELL_DN		193	0.551739	2.1588	0	0.000890195	0.026	2186	tags=28%, list=12%, signal=32%
GSE26488_WT_VS_VP16_TRANSGENIC_HDAC7_KO_DOUBLE_POSITIVE_THYMOCYTE_DN	GSE26488_WT_VS_VP16_TRANSGENIC_HDAC7_KO_DOUBLE_POSITIVE_THYMOCYTE_DN		160	0.571	2.15875	0	0.000890331	0.026	1761	tags=29%, list=10%, signal=32%
GSE36888_UNTREATED_VS_IL2_TREATED_TCELL_17H_UP	GSE36888_UNTREATED_VS_IL2_TREATED_TCELL_17H_UP		186	0.588457	2.15766	0	0.000890493	0.026	2398	tags=35%, list=13%, signal=40%
GSE30971_CTRL_VS_LPS_STIM_MACROPHAGE_WBP7_KO_2H_UP	GSE30971_CTRL_VS_LPS_STIM_MACROPHAGE_WBP7_KO_2H_UP		177	0.682918	2.15746	0	0.000887874	0.026	2432	tags=51%, list=13%, signal=58%
GSE6259_DEC205_POS_DC_VS_CD8_TCELL_UP	GSE6259_DEC205_POS_DC_VS_CD8_TCELL_UP		176	0.468622	2.15642	0	0.00089805	0.026	3204	tags=32%, list=17%, signal=38%
GSE17721_LPS_VS_CPG_12H_BMDC_DN	GSE17721_LPS_VS_CPG_12H_BMDC_DN		193	0.51811	2.15602	0	0.000898188	0.026	2327	tags=28%, list=13%, signal=32%
GSE43955_TGFB_IL6_VS_TGFB_IL6_IL23_TH17_ACT_CD4_TCELL_52H_DN	GSE43955_TGFB_IL6_VS_TGFB_IL6_IL23_TH17_ACT_CD4_TCELL_52H_DN		195	0.554576	2.15498	0	0.000898177	0.027	2067	tags=31%, list=11%, signal=34%
GSE2706_UNSTIM_VS_8H_LPS_AND_R848_DC_DN	GSE2706_UNSTIM_VS_8H_LPS_AND_R848_DC_DN		180	0.651243	2.15491	0	0.000895566	0.027	2354	tags=47%, list=13%, signal=54%
GSE3982_DC_VS_NKCELL_UP	GSE3982_DC_VS_NKCELL_UP		192	0.573623	2.15361	0	0.00110823	0.028	2081	tags=31%, list=11%, signal=34%
GSE17721_4H_VS_24H_POLYIC_BMDC_UP	GSE17721_4H_VS_24H_POLYIC_BMDC_UP		190	0.487912	2.15329	0	0.00110502	0.028	2821	tags=27%, list=15%, signal=31%
GSE30971_WBP7_HET_VS_KO_MACROPHAGE_2H_LPS_STIM_DN	GSE30971_WBP7_HET_VS_KO_MACROPHAGE_2H_LPS_STIM_DN		191	0.63536	2.15329	0	0.00110184	0.028	2600	tags=43%, list=14%, signal=50%
GSE36888_UNTREATED_VS_IL2_TREATED_TCELL_6H_UP	GSE36888_UNTREATED_VS_IL2_TREATED_TCELL_6H_UP		170	0.695077	2.15327	0	0.00109867	0.028	1818	tags=44%, list=10%, signal=48%
GSE7218_UNSTIM_VS_ANTIGEN_STIM_THROUGH_IGG_BCELL_DN	GSE7218_UNSTIM_VS_ANTIGEN_STIM_THROUGH_IGG_BCELL_DN		163	0.799915	2.15326	0	0.00109553	0.028	1939	tags=65%, list=11%, signal=72%
GSE34515_CD16_NEG_MONOCYTE_VS_DC_UP	GSE34515_CD16_NEG_MONOCYTE_VS_DC_UP		187	0.609752	2.15215	0	0.00109775	0.028	2066	tags=34%, list=11%, signal=38%
GSE46606_IRF4HIGH_VS_WT_CD40L_IL2_IL5_DAY3_STIMULATED_BCELL_DN	GSE46606_IRF4HIGH_VS_WT_CD40L_IL2_IL5_DAY3_STIMULATED_BCELL_DN		192	0.546183	2.15203	0	0.00109462	0.028	1988	tags=31%, list=11%, signal=34%
GSE39382_IL3_VS_IL3_IL33_TREATED_MAST_CELL_DN	GSE39382_IL3_VS_IL3_IL33_TREATED_MAST_CELL_DN		185	0.596174	2.15006	0	0.00110904	0.03	3076	tags=47%, list=17%, signal=56%
GSE42021_CD24HI_VS_CD24INT_TCONV_THYMUS_DN	GSE42021_CD24HI_VS_CD24INT_TCONV_THYMUS_DN		193	0.613607	2.14967	0	0.0011059	0.03	1634	tags=37%, list=9%, signal=40%
GSE16755_CTRL_VS_IFNA_TREATED_MAC_DN	GSE16755_CTRL_VS_IFNA_TREATED_MAC_DN		186	0.663716	2.14936	0	0.00110278	0.03	2166	tags=45%, list=12%, signal=50%
GSE22886_DAY1_VS_DAY7_MONOCYTE_IN_CULTURE_UP	GSE22886_DAY1_VS_DAY7_MONOCYTE_IN_CULTURE_UP		193	0.6484	2.14909	0	0.00109967	0.03	2044	tags=46%, list=11%, signal=51%
GSE17580_TREG_VS_TEFF_S_MANSONI_INF_UP	GSE17580_TREG_VS_TEFF_S_MANSONI_INF_UP		191	0.569432	2.14864	0	0.00110029	0.03	2348	tags=36%, list=13%, signal=41%
GSE19772_CTRL_VS_HCMV_INF_MONOCYTES_UP	GSE19772_CTRL_VS_HCMV_INF_MONOCYTES_UP		191	0.553934	2.14735	0	0.00111089	0.032	2137	tags=31%, list=12%, signal=35%
GSE7764_NKCELL_VS_SPLENOCYTE_DN	GSE7764_NKCELL_VS_SPLENOCYTE_DN		196	0.547843	2.14718	0	0.00111043	0.032	1502	tags=23%, list=8%, signal=25%
GSE18203_CTRL_VS_INTRATUMORAL_CPG_INJ_MC38_TUMOR_DN	GSE18203_CTRL_VS_INTRATUMORAL_CPG_INJ_MC38_TUMOR_DN		190	0.523614	2.147	0	0.00110734	0.032	2921	tags=32%, list=16%, signal=38%
GSE41176_UNSTIM_VS_ANTI_IGM_STIM_TAK1_KO_BCELL_24H_DN	GSE41176_UNSTIM_VS_ANTI_IGM_STIM_TAK1_KO_BCELL_24H_DN		185	0.611288	2.14683	0	0.00110426	0.032	2144	tags=38%, list=12%, signal=42%
GSE9650_EXHAUSTED_VS_MEMORY_CD8_TCELL_DN	GSE9650_EXHAUSTED_VS_MEMORY_CD8_TCELL_DN		193	0.456856	2.1464	0	0.0011038	0.032	2755	tags=25%, list=15%, signal=30%
GSE21670_STAT3_KO_VS_WT_CD4_TCELL_DN	GSE21670_STAT3_KO_VS_WT_CD4_TCELL_DN		191	0.591968	2.14516	0	0.00110075	0.032	2219	tags=35%, list=12%, signal=39%
GSE40274_CTRL_VS_GATA1_TRANSDUCED_ACTIVATED_CD4_TCELL_UP	GSE40274_CTRL_VS_GATA1_TRANSDUCED_ACTIVATED_CD4_TCELL_UP		135	0.600985	2.14377	0	0.00111533	0.032	2138	tags=39%, list=12%, signal=43%
GSE5589_LPS_VS_LPS_AND_IL10_STIM_IL6_KO_MACROPHAGE_45MIN_DN	GSE5589_LPS_VS_LPS_AND_IL10_STIM_IL6_KO_MACROPHAGE_45MIN_DN		195	0.540217	2.14316	0	0.00112108	0.033	2611	tags=30%, list=14%, signal=35%
GSE45365_NK_CELL_VS_CD11B_DC_MCMV_INFECTION_DN	GSE45365_NK_CELL_VS_CD11B_DC_MCMV_INFECTION_DN		194	0.612095	2.1405	0	0.00112316	0.033	2900	tags=40%, list=16%, signal=47%
GSE24142_EARLY_THYMIC_PROGENITOR_VS_DN2_THYMOCYTE_FETAL_UP	GSE24142_EARLY_THYMIC_PROGENITOR_VS_DN2_THYMOCYTE_FETAL_UP		194	0.641934	2.14039	0	0.00112009	0.033	2454	tags=40%, list=13%, signal=46%
GSE4590_SMALL_VS_LARGE_PRE_BCELL_UP	GSE4590_SMALL_VS_LARGE_PRE_BCELL_UP		172	0.599711	2.14014	0	0.00111704	0.033	1825	tags=34%, list=10%, signal=37%
GSE6259_CD4_TCELL_VS_CD8_TCELL_DN	GSE6259_CD4_TCELL_VS_CD8_TCELL_DN		173	0.634776	2.13956	0	0.00112016	0.033	2348	tags=39%, list=13%, signal=45%
GSE22886_NEUTROPHIL_VS_MONOCYTE_DN	GSE22886_NEUTROPHIL_VS_MONOCYTE_DN		183	0.39508	2.13891	0	0.00111713	0.033	2238	tags=14%, list=12%, signal=16%
GSE1460_DP_VS_CD4_THYMOCYTE_DN	GSE1460_DP_VS_CD4_THYMOCYTE_DN		194	0.618991	2.13726	0	0.00111917	0.033	2530	tags=44%, list=14%, signal=51%
GSE3565_DUSP1_VS_WT_SPLENOCYTES_UP	GSE3565_DUSP1_VS_WT_SPLENOCYTES_UP		156	0.677419	2.1372	0	0.00111868	0.033	2407	tags=47%, list=13%, signal=54%
GSE37532_WT_VS_PPARG_KO_VISCERAL_ADIPOSE_TISSUE_TCONV_UP	GSE37532_WT_VS_PPARG_KO_VISCERAL_ADIPOSE_TISSUE_TCONV_UP		185	0.575407	2.13671	0	0.00111567	0.033	1657	tags=28%, list=9%, signal=31%
GSE19198_1H_VS_24H_IL21_TREATED_TCELL_UP	GSE19198_1H_VS_24H_IL21_TREATED_TCELL_UP		188	0.617026	2.13628	0	0.00111861	0.033	2075	tags=35%, list=11%, signal=39%
GSE5099_DAY3_VS_DAY7_MCSF_TREATED_MACROPHAGE_UP	GSE5099_DAY3_VS_DAY7_MCSF_TREATED_MACROPHAGE_UP		183	0.525828	2.13572	0	0.00111562	0.033	2638	tags=31%, list=14%, signal=35%
GSE2706_UNSTIM_VS_8H_R848_DC_DN	GSE2706_UNSTIM_VS_8H_R848_DC_DN		183	0.691483	2.13539	0	0.00111676	0.033	2243	tags=55%, list=12%, signal=62%
GSE19401_UNSTIM_VS_PAM2CSK4_STIM_FOLLICULAR_DC_DN	GSE19401_UNSTIM_VS_PAM2CSK4_STIM_FOLLICULAR_DC_DN		195	0.560276	2.13263	0	0.00112681	0.033	2473	tags=31%, list=13%, signal=36%
GSE22140_HEALTHY_VS_ARTHRITIC_GERMFREE_MOUSE_CD4_TCELL_UP	GSE22140_HEALTHY_VS_ARTHRITIC_GERMFREE_MOUSE_CD4_TCELL_UP		189	0.534203	2.13187	0	0.00112631	0.033	2370	tags=29%, list=13%, signal=32%
GSE5679_RARA_AGONIST_AM580_VS_AM580_AND_ROSIGLITAZONE_TREATED_DC_DN	GSE5679_RARA_AGONIST_AM580_VS_AM580_AND_ROSIGLITAZONE_TREATED_DC_DN		188	0.611171	2.13154	0	0.00112333	0.033	2245	tags=39%, list=12%, signal=44%
GSE23505_IL6_IL1_IL23_VS_IL6_IL1_TGFB_TREATED_CD4_TCELL_UP	GSE23505_IL6_IL1_IL23_VS_IL6_IL1_TGFB_TREATED_CD4_TCELL_UP		191	0.545883	2.13153	0	0.00112036	0.033	2147	tags=34%, list=12%, signal=38%
GSE40685_TREG_VS_FOXP3_KO_TREG_PRECURSOR_DN	GSE40685_TREG_VS_FOXP3_KO_TREG_PRECURSOR_DN		189	0.686207	2.13099	0	0.00111741	0.033	2527	tags=53%, list=14%, signal=61%
GSE10325_CD4_TCELL_VS_BCELL_UP	GSE10325_CD4_TCELL_VS_BCELL_UP		190	0.652011	2.13078	0	0.00111448	0.033	2219	tags=42%, list=12%, signal=47%
GSE11864_UNTREATED_VS_CSF1_IN_MAC_UP	GSE11864_UNTREATED_VS_CSF1_IN_MAC_UP		180	0.494804	2.12968	0	0.00111948	0.033	2947	tags=29%, list=16%, signal=35%
GSE23568_ID3_KO_VS_WT_CD8_TCELL_DN	GSE23568_ID3_KO_VS_WT_CD8_TCELL_DN		195	0.599876	2.12935	0	0.00111656	0.033	2706	tags=44%, list=15%, signal=51%
GSE38304_MYC_NEG_VS_POS_GC_BCELL_DN	GSE38304_MYC_NEG_VS_POS_GC_BCELL_DN		192	0.535868	2.12871	0	0.00112445	0.033	2257	tags=29%, list=12%, signal=32%
GSE3982_NEUTROPHIL_VS_NKCELL_UP	GSE3982_NEUTROPHIL_VS_NKCELL_UP		186	0.600645	2.12797	0	0.00112152	0.033	2704	tags=39%, list=15%, signal=46%
GSE29618_BCELL_VS_PDC_DN	GSE29618_BCELL_VS_PDC_DN		189	0.529755	2.12665	0	0.00112674	0.033	3051	tags=34%, list=17%, signal=40%
GSE3982_NEUTROPHIL_VS_EFF_MEMORY_CD4_TCELL_UP	GSE3982_NEUTROPHIL_VS_EFF_MEMORY_CD4_TCELL_UP		188	0.562135	2.12613	0	0.00112383	0.033	2724	tags=36%, list=15%, signal=41%
GSE360_L_DONOVANI_VS_B_MALAYI_HIGH_DOSE_MAC_DN	GSE360_L_DONOVANI_VS_B_MALAYI_HIGH_DOSE_MAC_DN		194	0.540261	2.12541	0	0.00112674	0.033	2137	tags=27%, list=12%, signal=31%
GSE339_CD8POS_VS_CD4CD8DN_DC_IN_CULTURE_UP	GSE339_CD8POS_VS_CD4CD8DN_DC_IN_CULTURE_UP		193	0.464986	2.12495	0	0.00112385	0.033	3420	tags=35%, list=19%, signal=42%
GSE37533_PPARG1_FOXP3_VS_PPARG2_FOXP3_TRANSDUCED_CD4_TCELL_PIOGLITAZONE_TREATED_DN	GSE37533_PPARG1_FOXP3_VS_PPARG2_FOXP3_TRANSDUCED_CD4_TCELL_PIOGLITAZONE_TREATED_DN		194	0.707946	2.12479	0	0.00112097	0.033	2970	tags=64%, list=16%, signal=76%
GSE19401_PAM2CSK4_VS_RETINOIC_ACID_AND_PAM2CSK4_STIM_FOLLICULAR_DC_DN	GSE19401_PAM2CSK4_VS_RETINOIC_ACID_AND_PAM2CSK4_STIM_FOLLICULAR_DC_DN		189	0.564507	2.12457	0	0.0011181	0.033	2232	tags=29%, list=12%, signal=32%
GSE2405_S_AUREUS_VS_A_PHAGOCYTOPHILUM_NEUTROPHIL_UP	GSE2405_S_AUREUS_VS_A_PHAGOCYTOPHILUM_NEUTROPHIL_UP		192	0.598896	2.12436	0	0.00111525	0.033	2464	tags=43%, list=13%, signal=49%
GSE11864_CSF1_PAM3CYS_VS_CSF1_IFNG_PAM3CYS_IN_MAC_DN	GSE11864_CSF1_PAM3CYS_VS_CSF1_IFNG_PAM3CYS_IN_MAC_DN		179	0.609779	2.12429	0	0.00111241	0.033	2318	tags=41%, list=13%, signal=46%
GSE21063_CTRL_VS_ANTI_IGM_STIM_BCELL_NFATC1_KO_3H_UP	GSE21063_CTRL_VS_ANTI_IGM_STIM_BCELL_NFATC1_KO_3H_UP		194	0.505494	2.12332	0	0.00111196	0.033	3315	tags=38%, list=18%, signal=46%
GSE14415_INDUCED_TREG_VS_FAILED_INDUCED_TREG_DN	GSE14415_INDUCED_TREG_VS_FAILED_INDUCED_TREG_DN		174	0.642323	2.12287	0	0.00111152	0.033	2434	tags=40%, list=13%, signal=45%
GSE3982_BCELL_VS_CENT_MEMORY_CD4_TCELL_UP	GSE3982_BCELL_VS_CENT_MEMORY_CD4_TCELL_UP		185	0.570244	2.12264	0	0.00110871	0.033	2775	tags=39%, list=15%, signal=46%
GSE2770_IL4_ACT_VS_ACT_CD4_TCELL_6H_UP	GSE2770_IL4_ACT_VS_ACT_CD4_TCELL_6H_UP		184	0.507976	2.1216	0	0.00110592	0.033	1885	tags=21%, list=10%, signal=23%
GSE9988_ANTI_TREM1_VS_ANTI_TREM1_AND_LPS_MONOCYTE_UP	GSE9988_ANTI_TREM1_VS_ANTI_TREM1_AND_LPS_MONOCYTE_UP		193	0.487904	2.12105	0.00389105	0.00111039	0.034	2370	tags=20%, list=13%, signal=22%
GSE34205_RSV_VS_FLU_INF_INFANT_PBMC_DN	GSE34205_RSV_VS_FLU_INF_INFANT_PBMC_DN		183	0.595386	2.12095	0	0.00110761	0.034	2776	tags=42%, list=15%, signal=48%
GSE7768_OVA_ALONE_VS_OVA_WITH_LPS_IMMUNIZED_MOUSE_WHOLE_SPLEEN_6H_DN	GSE7768_OVA_ALONE_VS_OVA_WITH_LPS_IMMUNIZED_MOUSE_WHOLE_SPLEEN_6H_DN		167	0.649211	2.1209	0	0.00110484	0.034	2066	tags=41%, list=11%, signal=45%
GSE21360_TERTIARY_VS_QUATERNARY_MEMORY_CD8_TCELL_UP	GSE21360_TERTIARY_VS_QUATERNARY_MEMORY_CD8_TCELL_UP		175	0.619413	2.12004	0	0.00111069	0.034	2398	tags=41%, list=13%, signal=46%
GSE32034_LY6C_HIGH_VS_LOW_ROSIGLIZATONE_TREATED_MONOCYTE_DN	GSE32034_LY6C_HIGH_VS_LOW_ROSIGLIZATONE_TREATED_MONOCYTE_DN		194	0.556999	2.11963	0	0.00111026	0.034	2176	tags=31%, list=12%, signal=35%
GSE20715_WT_VS_TLR4_KO_LUNG_UP	GSE20715_WT_VS_TLR4_KO_LUNG_UP		191	0.509875	2.11935	0	0.0011075	0.034	3506	tags=38%, list=19%, signal=46%
GSE7460_CD8_TCELL_VS_CD4_TCELL_ACT_UP	GSE7460_CD8_TCELL_VS_CD4_TCELL_ACT_UP		186	0.624398	2.11814	0	0.00110476	0.034	2056	tags=38%, list=11%, signal=43%
GSE14769_UNSTIM_VS_40MIN_LPS_BMDM_DN	GSE14769_UNSTIM_VS_40MIN_LPS_BMDM_DN		198	0.612023	2.11812	0	0.00110203	0.034	2221	tags=38%, list=12%, signal=43%
GSE40274_XBP1_VS_FOXP3_AND_XBP1_TRANSDUCED_ACTIVATED_CD4_TCELL_UP	GSE40274_XBP1_VS_FOXP3_AND_XBP1_TRANSDUCED_ACTIVATED_CD4_TCELL_UP		188	0.593799	2.11785	0	0.00110165	0.034	2483	tags=36%, list=13%, signal=41%
GSE2405_0H_VS_12H_A_PHAGOCYTOPHILUM_STIM_NEUTROPHIL_UP	GSE2405_0H_VS_12H_A_PHAGOCYTOPHILUM_STIM_NEUTROPHIL_UP		192	0.647424	2.11642	0	0.00109894	0.034	2251	tags=47%, list=12%, signal=53%
GSE42021_TREG_PLN_VS_CD24HI_TREG_THYMUS_UP	GSE42021_TREG_PLN_VS_CD24HI_TREG_THYMUS_UP		196	0.540988	2.11559	0	0.00110099	0.034	2962	tags=37%, list=16%, signal=43%
GSE360_L_DONOVANI_VS_M_TUBERCULOSIS_MAC_DN	GSE360_L_DONOVANI_VS_M_TUBERCULOSIS_MAC_DN		196	0.579947	2.11507	0	0.00110999	0.034	2476	tags=40%, list=13%, signal=46%
GSE32986_CURDLAN_LOWDOSE_VS_CURDLAN_HIGHDOSE_STIM_DC_DN	GSE32986_CURDLAN_LOWDOSE_VS_CURDLAN_HIGHDOSE_STIM_DC_DN		192	0.618042	2.11351	0	0.00111889	0.034	2235	tags=41%, list=12%, signal=46%
GSE29618_BCELL_VS_PDC_DAY7_FLU_VACCINE_UP	GSE29618_BCELL_VS_PDC_DAY7_FLU_VACCINE_UP		172	0.610672	2.11351	0	0.00111617	0.034	2497	tags=41%, list=14%, signal=47%
GSE2405_0H_VS_3H_A_PHAGOCYTOPHILUM_STIM_NEUTROPHIL_UP	GSE2405_0H_VS_3H_A_PHAGOCYTOPHILUM_STIM_NEUTROPHIL_UP		198	0.592796	2.11312	0	0.00111614	0.034	2433	tags=41%, list=13%, signal=47%
GSE7219_WT_VS_NIK_NFKB2_KO_DC_UP	GSE7219_WT_VS_NIK_NFKB2_KO_DC_UP		180	0.622472	2.11196	0	0.00111344	0.034	2310	tags=37%, list=13%, signal=42%
GSE19923_E2A_KO_VS_HEB_AND_E2A_KO_DP_THYMOCYTE_UP	GSE19923_E2A_KO_VS_HEB_AND_E2A_KO_DP_THYMOCYTE_UP		191	0.550272	2.11161	0	0.00111524	0.035	2129	tags=30%, list=12%, signal=33%
GSE7852_TREG_VS_TCONV_THYMUS_UP	GSE7852_TREG_VS_TCONV_THYMUS_UP		190	0.58635	2.11001	0	0.00112488	0.036	2375	tags=42%, list=13%, signal=48%
GSE7831_UNSTIM_VS_INFLUENZA_STIM_PDC_1H_UP	GSE7831_UNSTIM_VS_INFLUENZA_STIM_PDC_1H_UP		187	0.516259	2.10952	0.00193424	0.00112443	0.036	2674	tags=34%, list=15%, signal=39%
GSE28408_LY6G_POS_VS_NEG_DC_DN	GSE28408_LY6G_POS_VS_NEG_DC_DN		188	0.526012	2.10921	0	0.00112173	0.036	2380	tags=31%, list=13%, signal=35%
GSE14769_UNSTIM_VS_60MIN_LPS_BMDM_DN	GSE14769_UNSTIM_VS_60MIN_LPS_BMDM_DN		196	0.628313	2.10878	0	0.00111905	0.036	2545	tags=42%, list=14%, signal=49%
GSE37301_HEMATOPOIETIC_STEM_CELL_VS_CD4_TCELL_UP	GSE37301_HEMATOPOIETIC_STEM_CELL_VS_CD4_TCELL_UP		168	0.688381	2.10866	0	0.00111638	0.036	2255	tags=42%, list=12%, signal=48%
GSE19923_HEB_KO_VS_HEB_AND_E2A_KO_DP_THYMOCYTE_DN	GSE19923_HEB_KO_VS_HEB_AND_E2A_KO_DP_THYMOCYTE_DN		196	0.556919	2.10832	0	0.00111582	0.036	2738	tags=36%, list=15%, signal=42%
GSE27241_CTRL_VS_DIGOXIN_TREATED_CD4_TCELL_IN_TH17_POLARIZING_CONDITIONS_DN	GSE27241_CTRL_VS_DIGOXIN_TREATED_CD4_TCELL_IN_TH17_POLARIZING_CONDITIONS_DN		185	0.574276	2.10793	0	0.00111317	0.036	2407	tags=40%, list=13%, signal=46%
GSE33162_HDAC3_KO_VS_HDAC3_KO_MACROPHAGE_DN	GSE33162_HDAC3_KO_VS_HDAC3_KO_MACROPHAGE_DN		188	0.509363	2.10755	0	0.00111054	0.036	3088	tags=31%, list=17%, signal=37%
GSE43955_TH0_VS_TGFB_IL6_TH17_ACT_CD4_TCELL_1H_UP	GSE43955_TH0_VS_TGFB_IL6_TH17_ACT_CD4_TCELL_1H_UP		192	0.523193	2.10686	0	0.0011132	0.037	2243	tags=33%, list=12%, signal=38%
GSE13522_CTRL_VS_T_CRUZI_Y_STRAIN_INF_SKIN_IFNAR_KO_UP	GSE13522_CTRL_VS_T_CRUZI_Y_STRAIN_INF_SKIN_IFNAR_KO_UP		191	0.57492	2.10593	0	0.0011311	0.038	1965	tags=32%, list=11%, signal=36%
GSE2770_UNTREATED_VS_TGFB_AND_IL4_TREATED_ACT_CD4_TCELL_48H_DN	GSE2770_UNTREATED_VS_TGFB_AND_IL4_TREATED_ACT_CD4_TCELL_48H_DN		192	0.537312	2.10571	0	0.00113064	0.038	2204	tags=27%, list=12%, signal=30%
GSE32986_GMCSF_VS_GMCSF_AND_CURDLAN_LOWDOSE_STIM_DC_UP	GSE32986_GMCSF_VS_GMCSF_AND_CURDLAN_LOWDOSE_STIM_DC_UP		186	0.537897	2.10516	0	0.0011401	0.039	3319	tags=40%, list=18%, signal=48%
GSE15330_HSC_VS_MEGAKARYOCYTE_ERYTHROID_PROGENITOR_IKAROS_KO_DN	GSE15330_HSC_VS_MEGAKARYOCYTE_ERYTHROID_PROGENITOR_IKAROS_KO_DN		190	0.521517	2.10491	0	0.00113962	0.039	2467	tags=28%, list=13%, signal=32%
GSE40068_CXCR5NEG_BCL6NEG_CD4_TCELL_VS_CXCR5POS_BCL6NEG_TFH_DN	GSE40068_CXCR5NEG_BCL6NEG_CD4_TCELL_VS_CXCR5POS_BCL6NEG_TFH_DN		192	0.583142	2.10474	0	0.00113696	0.039	2426	tags=35%, list=13%, signal=40%
GSE3982_MEMORY_CD4_TCELL_VS_BCELL_DN	GSE3982_MEMORY_CD4_TCELL_VS_BCELL_DN		181	0.579162	2.10415	0	0.00113431	0.039	1918	tags=32%, list=10%, signal=35%
GSE19198_6H_VS_24H_IL21_TREATED_TCELL_UP	GSE19198_6H_VS_24H_IL21_TREATED_TCELL_UP		184	0.558151	2.1033	0	0.00113912	0.039	2115	tags=32%, list=11%, signal=35%
GSE5589_LPS_VS_LPS_AND_IL10_STIM_MACROPHAGE_180MIN_UP	GSE5589_LPS_VS_LPS_AND_IL10_STIM_MACROPHAGE_180MIN_UP		189	0.559781	2.1032	0	0.00113647	0.039	2144	tags=30%, list=12%, signal=34%
GSE12845_IGD_NEG_BLOOD_VS_NAIVE_TONSIL_BCELL_UP	GSE12845_IGD_NEG_BLOOD_VS_NAIVE_TONSIL_BCELL_UP		188	0.437989	2.1024	0.00198807	0.00114125	0.039	3205	tags=27%, list=17%, signal=32%
GSE411_UNSTIM_VS_100MIN_IL6_STIM_MACROPHAGE_UP	GSE411_UNSTIM_VS_100MIN_IL6_STIM_MACROPHAGE_UP		193	0.529539	2.10225	0	0.00113862	0.039	2514	tags=32%, list=14%, signal=37%
GSE45365_WT_VS_IFNAR_KO_CD8A_DC_DN	GSE45365_WT_VS_IFNAR_KO_CD8A_DC_DN		185	0.574648	2.10118	0	0.00114828	0.041	2035	tags=35%, list=11%, signal=38%
GSE22229_RENAL_TRANSPLANT_IMMUNOSUPP_THERAPY_VS_HEALTHY_PBMC_UP	GSE22229_RENAL_TRANSPLANT_IMMUNOSUPP_THERAPY_VS_HEALTHY_PBMC_UP		191	0.534457	2.1011	0	0.00114564	0.041	2618	tags=34%, list=14%, signal=39%
GSE40274_CTRL_VS_FOXP3_AND_LEF1_TRANSDUCED_ACTIVATED_CD4_TCELL_UP	GSE40274_CTRL_VS_FOXP3_AND_LEF1_TRANSDUCED_ACTIVATED_CD4_TCELL_UP		161	0.625147	2.10101	0	0.00114301	0.041	2287	tags=42%, list=12%, signal=47%
GSE17974_IL4_AND_ANTI_IL12_VS_UNTREATED_72H_ACT_CD4_TCELL_DN	GSE17974_IL4_AND_ANTI_IL12_VS_UNTREATED_72H_ACT_CD4_TCELL_DN		179	0.649238	2.10086	0	0.0011404	0.041	2545	tags=47%, list=14%, signal=54%
GSE21360_NAIVE_VS_PRIMARY_MEMORY_CD8_TCELL_DN	GSE21360_NAIVE_VS_PRIMARY_MEMORY_CD8_TCELL_DN		174	0.610653	2.10066	0	0.00114132	0.041	2742	tags=42%, list=15%, signal=49%
GSE1740_UNSTIM_VS_IFNA_STIMULATED_MCSF_DERIVED_MACROPHAGE_DN	GSE1740_UNSTIM_VS_IFNA_STIMULATED_MCSF_DERIVED_MACROPHAGE_DN		171	0.594626	2.10035	0	0.00114084	0.041	2212	tags=40%, list=12%, signal=45%
GSE2826_WT_VS_BTK_KO_BCELL_DN	GSE2826_WT_VS_BTK_KO_BCELL_DN		198	0.519514	2.09941	0	0.0011425	0.041	2399	tags=30%, list=13%, signal=34%
GSE2706_UNSTIM_VS_8H_LPS_DC_DN	GSE2706_UNSTIM_VS_8H_LPS_DC_DN		177	0.614987	2.09713	0	0.00116304	0.042	2145	tags=40%, list=12%, signal=44%
GSE22886_NAIVE_TCELL_VS_NKCELL_UP	GSE22886_NAIVE_TCELL_VS_NKCELL_UP		184	0.46588	2.09687	0	0.00116041	0.042	1663	tags=17%, list=9%, signal=18%
GSE6259_33D1_POS_DC_VS_CD4_TCELL_DN	GSE6259_33D1_POS_DC_VS_CD4_TCELL_DN		170	0.656542	2.09684	0	0.00115779	0.042	2295	tags=44%, list=12%, signal=50%
GSE360_T_GONDII_VS_B_MALAYI_LOW_DOSE_DC_DN	GSE360_T_GONDII_VS_B_MALAYI_LOW_DOSE_DC_DN		193	0.538572	2.09673	0	0.00115729	0.042	2488	tags=32%, list=14%, signal=37%
GSE3982_MAST_CELL_VS_DC_DN	GSE3982_MAST_CELL_VS_DC_DN		188	0.570114	2.0965	0	0.00115679	0.042	2737	tags=37%, list=15%, signal=43%
GSE3982_MAC_VS_NKCELL_UP	GSE3982_MAC_VS_NKCELL_UP		189	0.553041	2.09578	0	0.0011584	0.042	2289	tags=31%, list=12%, signal=35%
GSE21033_1H_VS_24H_POLYIC_STIM_DC_DN	GSE21033_1H_VS_24H_POLYIC_STIM_DC_DN		162	0.461978	2.09405	0	0.00116444	0.042	2002	tags=22%, list=11%, signal=24%
GSE24634_IL4_VS_CTRL_TREATED_NAIVE_CD4_TCELL_DAY7_DN	GSE24634_IL4_VS_CTRL_TREATED_NAIVE_CD4_TCELL_DAY7_DN		185	0.540791	2.0939	0	0.00116184	0.042	2931	tags=36%, list=16%, signal=43%
GSE7400_CTRL_VS_CSF3_IN_VIVO_TREATED_PBMC_DN	GSE7400_CTRL_VS_CSF3_IN_VIVO_TREATED_PBMC_DN		186	0.491116	2.09345	0	0.00116134	0.042	2422	tags=32%, list=13%, signal=37%
GSE40666_NAIVE_VS_EFFECTOR_CD8_TCELL_WITH_IFNA_STIM_90MIN_UP	GSE40666_NAIVE_VS_EFFECTOR_CD8_TCELL_WITH_IFNA_STIM_90MIN_UP		190	0.53978	2.09334	0	0.00115876	0.042	1830	tags=27%, list=10%, signal=30%
GSE17721_0.5H_VS_12H_CPG_BMDC_DN	GSE17721_0.5H_VS_12H_CPG_BMDC_DN		191	0.532588	2.09331	0	0.00115815	0.042	2264	tags=30%, list=12%, signal=34%
GSE37532_TREG_VS_TCONV_CD4_TCELL_FROM_LN_DN	GSE37532_TREG_VS_TCONV_CD4_TCELL_FROM_LN_DN		186	0.529679	2.09297	0	0.00115973	0.042	2629	tags=33%, list=14%, signal=38%
GSE3337_CTRL_VS_16H_IFNG_IN_CD8POS_DC_DN	GSE3337_CTRL_VS_16H_IFNG_IN_CD8POS_DC_DN		186	0.507903	2.0926	0	0.00115925	0.042	1610	tags=24%, list=9%, signal=26%
GSE7509_UNSTIM_VS_IFNA_STIM_IMMATURE_DC_DN	GSE7509_UNSTIM_VS_IFNA_STIM_IMMATURE_DC_DN		170	0.761557	2.09237	0	0.00115876	0.042	1522	tags=50%, list=8%, signal=54%
GSE360_DC_VS_MAC_T_GONDII_DN	GSE360_DC_VS_MAC_T_GONDII_DN		194	0.540331	2.09193	0	0.00115622	0.042	1684	tags=27%, list=9%, signal=29%
GSE33425_CD161_HIGH_VS_NEG_CD8_TCELL_DN	GSE33425_CD161_HIGH_VS_NEG_CD8_TCELL_DN		189	0.495435	2.09125	0	0.00116228	0.042	2704	tags=32%, list=15%, signal=37%
GSE33424_CD161_HIGH_VS_NEG_CD8_TCELL_UP	GSE33424_CD161_HIGH_VS_NEG_CD8_TCELL_UP		196	0.557794	2.09118	0	0.00116181	0.042	1746	tags=28%, list=9%, signal=30%
GSE39152_BRAIN_VS_SPLEEN_CD103_NEG_MEMORY_CD8_TCELL_DN	GSE39152_BRAIN_VS_SPLEEN_CD103_NEG_MEMORY_CD8_TCELL_DN		194	0.4567	2.0911	0	0.00115927	0.042	2426	tags=24%, list=13%, signal=28%
GSE2585_CTEC_VS_THYMIC_DC_DN	GSE2585_CTEC_VS_THYMIC_DC_DN		193	0.513858	2.09099	0	0.00115675	0.042	2322	tags=31%, list=13%, signal=35%
GSE9988_ANTI_TREM1_AND_LPS_VS_VEHICLE_TREATED_MONOCYTES_DN	GSE9988_ANTI_TREM1_AND_LPS_VS_VEHICLE_TREATED_MONOCYTES_DN		191	0.588999	2.09072	0	0.00115423	0.042	2039	tags=32%, list=11%, signal=36%
GSE9960_GRAM_NEG_VS_GRAM_POS_SEPSIS_PBMC_UP	GSE9960_GRAM_NEG_VS_GRAM_POS_SEPSIS_PBMC_UP		182	0.568559	2.0905	0	0.00115376	0.042	3354	tags=47%, list=18%, signal=57%
GSE360_DC_VS_MAC_M_TUBERCULOSIS_UP	GSE360_DC_VS_MAC_M_TUBERCULOSIS_UP		189	0.558149	2.08984	0	0.00115329	0.042	2289	tags=34%, list=12%, signal=39%
GSE9988_ANTI_TREM1_AND_LPS_VS_VEHICLE_TREATED_MONOCYTES_UP	GSE9988_ANTI_TREM1_AND_LPS_VS_VEHICLE_TREATED_MONOCYTES_UP		171	0.617015	2.08983	0	0.0011508	0.042	2900	tags=46%, list=16%, signal=54%
GSE22886_NAIVE_CD8_TCELL_VS_MEMORY_TCELL_DN	GSE22886_NAIVE_CD8_TCELL_VS_MEMORY_TCELL_DN		191	0.5385	2.08933	0	0.00114832	0.042	2461	tags=30%, list=13%, signal=34%
GSE24142_EARLY_THYMIC_PROGENITOR_VS_DN3_THYMOCYTE_ADULT_DN	GSE24142_EARLY_THYMIC_PROGENITOR_VS_DN3_THYMOCYTE_ADULT_DN		190	0.49073	2.08899	0	0.00114585	0.042	2879	tags=32%, list=16%, signal=37%
GSE36888_UNTREATED_VS_IL2_TREATED_STAT5_AB_KNOCKIN_TCELL_6H_UP	GSE36888_UNTREATED_VS_IL2_TREATED_STAT5_AB_KNOCKIN_TCELL_6H_UP		172	0.642117	2.0882	0	0.00114741	0.042	1839	tags=40%, list=10%, signal=44%
GSE24142_DN2_VS_DN3_THYMOCYTE_FETAL_UP	GSE24142_DN2_VS_DN3_THYMOCYTE_FETAL_UP		191	0.544087	2.08769	0	0.00114495	0.042	2407	tags=35%, list=13%, signal=40%
GSE37605_C57BL6_VS_NOD_FOXP3_FUSION_GFP_TREG_DN	GSE37605_C57BL6_VS_NOD_FOXP3_FUSION_GFP_TREG_DN		185	0.569076	2.08745	0	0.00114454	0.042	2356	tags=35%, list=13%, signal=40%
GSE24142_EARLY_THYMIC_PROGENITOR_VS_DN2_THYMOCYTE_ADULT_UP	GSE24142_EARLY_THYMIC_PROGENITOR_VS_DN2_THYMOCYTE_ADULT_UP		189	0.615228	2.08739	0	0.0011421	0.042	1686	tags=31%, list=9%, signal=33%
GSE39556_UNTREATED_VS_3H_POLYIC_INJ_MOUSE_CD8A_DC_UP	GSE39556_UNTREATED_VS_3H_POLYIC_INJ_MOUSE_CD8A_DC_UP		191	0.604062	2.08729	0	0.00114447	0.042	1599	tags=31%, list=9%, signal=33%
GSE36888_UNTREATED_VS_IL2_TREATED_STAT5_AB_KNOCKIN_TCELL_17H_UP	GSE36888_UNTREATED_VS_IL2_TREATED_STAT5_AB_KNOCKIN_TCELL_17H_UP		168	0.592193	2.08729	0	0.00114204	0.042	2156	tags=38%, list=12%, signal=43%
GSE10325_LUPUS_CD4_TCELL_VS_LUPUS_BCELL_UP	GSE10325_LUPUS_CD4_TCELL_VS_LUPUS_BCELL_UP		186	0.632562	2.08671	0	0.00113962	0.042	2215	tags=38%, list=12%, signal=42%
GSE33424_CD161_HIGH_VS_INT_CD8_TCELL_UP	GSE33424_CD161_HIGH_VS_INT_CD8_TCELL_UP		193	0.496672	2.08465	0	0.00114886	0.043	2682	tags=31%, list=15%, signal=35%
GSE41867_NAIVE_VS_DAY6_LCMV_EFFECTOR_CD8_TCELL_UP	GSE41867_NAIVE_VS_DAY6_LCMV_EFFECTOR_CD8_TCELL_UP		188	0.553218	2.08405	0	0.00116486	0.044	1988	tags=31%, list=11%, signal=35%
GSE3337_4H_VS_16H_IFNG_IN_CD8POS_DC_UP	GSE3337_4H_VS_16H_IFNG_IN_CD8POS_DC_UP		193	0.459264	2.08384	0.002	0.00116241	0.044	2245	tags=23%, list=12%, signal=26%
GSE45365_NK_CELL_VS_BCELL_MCMV_INFECTION_UP	GSE45365_NK_CELL_VS_BCELL_MCMV_INFECTION_UP		189	0.519228	2.08294	0	0.0011714	0.045	2240	tags=26%, list=12%, signal=30%
GSE21774_CD62L_POS_CD56_BRIGHT_VS_CD62L_NEG_CD56_DIM_NK_CELL_UP	GSE21774_CD62L_POS_CD56_BRIGHT_VS_CD62L_NEG_CD56_DIM_NK_CELL_UP		189	0.60983	2.08272	0	0.00116895	0.045	1727	tags=34%, list=9%, signal=37%
GSE39152_CD103_NEG_VS_POS_MEMORY_CD8_TCELL_DN	GSE39152_CD103_NEG_VS_POS_MEMORY_CD8_TCELL_DN		195	0.468585	2.08254	0	0.0011665	0.045	2841	tags=29%, list=15%, signal=34%
GSE40274_CTRL_VS_XBP1_TRANSDUCED_ACTIVATED_CD4_TCELL_UP	GSE40274_CTRL_VS_XBP1_TRANSDUCED_ACTIVATED_CD4_TCELL_UP		163	0.620973	2.08161	0	0.00116843	0.045	2317	tags=42%, list=13%, signal=47%
GSE37301_MULTIPOTENT_PROGENITOR_VS_GRAN_MONO_PROGENITOR_DN	GSE37301_MULTIPOTENT_PROGENITOR_VS_GRAN_MONO_PROGENITOR_DN		193	0.559054	2.08155	0	0.00116797	0.045	2976	tags=41%, list=16%, signal=48%
GSE4535_BM_DERIVED_DC_VS_FOLLICULAR_DC_UP	GSE4535_BM_DERIVED_DC_VS_FOLLICULAR_DC_UP		192	0.572183	2.08005	0	0.00118353	0.045	2472	tags=34%, list=13%, signal=39%
GSE45365_NK_CELL_VS_CD8_TCELL_MCMV_INFECTION_UP	GSE45365_NK_CELL_VS_CD8_TCELL_MCMV_INFECTION_UP		191	0.52679	2.07946	0.00189394	0.00118716	0.045	2225	tags=28%, list=12%, signal=31%
GSE24726_WT_VS_E2_2_KO_PDC_DN	GSE24726_WT_VS_E2_2_KO_PDC_DN		191	0.542704	2.07806	0	0.00118882	0.045	2209	tags=29%, list=12%, signal=33%
GSE35825_IFNA_VS_IFNG_STIM_MACROPHAGE_UP	GSE35825_IFNA_VS_IFNG_STIM_MACROPHAGE_UP		162	0.605121	2.07801	0	0.00118636	0.045	2275	tags=41%, list=12%, signal=46%
GSE43955_10H_VS_30H_ACT_CD4_TCELL_UP	GSE43955_10H_VS_30H_ACT_CD4_TCELL_UP		196	0.518616	2.07754	0	0.00119338	0.046	1684	tags=26%, list=9%, signal=28%
GSE16385_ROSIGLITAZONE_IL4_VS_IL4_ALONE_STIM_MACROPHAGE_12H_UP	GSE16385_ROSIGLITAZONE_IL4_VS_IL4_ALONE_STIM_MACROPHAGE_12H_UP		189	0.566881	2.07746	0	0.00119093	0.046	2281	tags=31%, list=12%, signal=35%
GSE1448_CTRL_VS_ANTI_VALPHA2_DP_THYMOCYTE_DN	GSE1448_CTRL_VS_ANTI_VALPHA2_DP_THYMOCYTE_DN		196	0.477999	2.0774	0	0.00118848	0.046	2306	tags=25%, list=13%, signal=28%
GSE30971_CTRL_VS_LPS_STIM_MACROPHAGE_WBP7_KO_4H_UP	GSE30971_CTRL_VS_LPS_STIM_MACROPHAGE_WBP7_KO_4H_UP		182	0.642039	2.07635	0	0.00118797	0.046	2432	tags=44%, list=13%, signal=50%
GSE25123_IL4_VS_IL4_AND_ROSIGLITAZONE_STIM_PPARG_KO_MACROPHAGE_DAY10_DN	GSE25123_IL4_VS_IL4_AND_ROSIGLITAZONE_STIM_PPARG_KO_MACROPHAGE_DAY10_DN		180	0.61215	2.07624	0	0.00118745	0.046	2217	tags=38%, list=12%, signal=43%
GSE14000_4H_VS_16H_LPS_DC_TRANSLATED_RNA_UP	GSE14000_4H_VS_16H_LPS_DC_TRANSLATED_RNA_UP		184	0.572047	2.07551	0	0.00119338	0.046	2789	tags=38%, list=15%, signal=44%
GSE26030_UNSTIM_VS_RESTIM_TH1_DAY5_POST_POLARIZATION_DN	GSE26030_UNSTIM_VS_RESTIM_TH1_DAY5_POST_POLARIZATION_DN		190	0.498749	2.07509	0	0.00119711	0.046	2422	tags=32%, list=13%, signal=36%
GSE360_DC_VS_MAC_L_DONOVANI_DN	GSE360_DC_VS_MAC_L_DONOVANI_DN		195	0.50669	2.07504	0	0.00119467	0.046	2679	tags=30%, list=15%, signal=34%
GSE15930_STIM_VS_STIM_AND_IFNAB_48H_CD8_T_CELL_UP	GSE15930_STIM_VS_STIM_AND_IFNAB_48H_CD8_T_CELL_UP		194	0.474326	2.07502	0	0.00119225	0.046	3238	tags=34%, list=18%, signal=41%
GSE42021_TREG_VS_TCONV_PLN_UP	GSE42021_TREG_VS_TCONV_PLN_UP		194	0.726467	2.07399	0	0.00124058	0.047	3038	tags=68%, list=16%, signal=80%
GSE25123_CTRL_VS_IL4_STIM_MACROPHAGE_UP	GSE25123_CTRL_VS_IL4_STIM_MACROPHAGE_UP		192	0.510885	2.07375	0	0.00123999	0.047	1700	tags=23%, list=9%, signal=25%
GSE2706_2H_VS_8H_R848_AND_LPS_STIM_DC_DN	GSE2706_2H_VS_8H_R848_AND_LPS_STIM_DC_DN		181	0.569001	2.07333	0	0.00123749	0.047	2801	tags=40%, list=15%, signal=47%
GSE13522_WT_VS_IFNAR_KO_SKIN_DN	GSE13522_WT_VS_IFNAR_KO_SKIN_DN		167	0.567632	2.07254	0	0.00123722	0.047	2426	tags=37%, list=13%, signal=42%
GSE339_CD4POS_VS_CD8POS_DC_UP	GSE339_CD4POS_VS_CD8POS_DC_UP		196	0.54399	2.07219	0	0.00123663	0.047	2331	tags=29%, list=13%, signal=33%
GSE5542_UNTREATED_VS_IFNA_TREATED_EPITHELIAL_CELLS_6H_UP	GSE5542_UNTREATED_VS_IFNA_TREATED_EPITHELIAL_CELLS_6H_UP		182	0.59966	2.07181	0	0.00123415	0.047	2338	tags=38%, list=13%, signal=44%
GSE1112_HY_CD8AB_VS_HY_CD8AA_THYMOCYTE_RTOC_CULTURE_DN	GSE1112_HY_CD8AB_VS_HY_CD8AA_THYMOCYTE_RTOC_CULTURE_DN		171	0.53873	2.07171	0	0.00123433	0.047	1822	tags=29%, list=10%, signal=32%
GSE21360_NAIVE_VS_PRIMARY_MEMORY_CD8_TCELL_UP	GSE21360_NAIVE_VS_PRIMARY_MEMORY_CD8_TCELL_UP		166	0.612552	2.07074	0	0.00124482	0.047	2821	tags=44%, list=15%, signal=51%
GSE21546_WT_VS_SAP1A_KO_ANTI_CD3_STIM_DP_THYMOCYTES_UP	GSE21546_WT_VS_SAP1A_KO_ANTI_CD3_STIM_DP_THYMOCYTES_UP		190	0.49041	2.07066	0	0.00124234	0.047	2023	tags=22%, list=11%, signal=25%
GSE21546_SAP1A_KO_VS_SAP1A_KO_AND_ELK1_KO_ANTI_CD3_STIM_DP_THYMOCYTES_DN	GSE21546_SAP1A_KO_VS_SAP1A_KO_AND_ELK1_KO_ANTI_CD3_STIM_DP_THYMOCYTES_DN		195	0.599522	2.06916	0	0.00125283	0.047	2154	tags=34%, list=12%, signal=38%
GSE36888_STAT5_AB_KNOCKIN_VS_WT_TCELL_IL2_TREATED_2H_DN	GSE36888_STAT5_AB_KNOCKIN_VS_WT_TCELL_IL2_TREATED_2H_DN		192	0.531788	2.06911	0	0.00125034	0.047	2667	tags=37%, list=14%, signal=43%
GSE46606_UNSTIM_VS_CD40L_IL2_IL5_1DAY_STIMULATED_IRF4_KO_BCELL_UP	GSE46606_UNSTIM_VS_CD40L_IL2_IL5_1DAY_STIMULATED_IRF4_KO_BCELL_UP		191	0.558401	2.06827	0.00194553	0.00136609	0.049	2985	tags=36%, list=16%, signal=43%
GSE17322_CD103_POS_VS_CD11B_HIGH_LUNG_DC_UP	GSE17322_CD103_POS_VS_CD11B_HIGH_LUNG_DC_UP		183	0.506898	2.06779	0	0.0013677	0.05	2757	tags=32%, list=15%, signal=38%
GSE41867_DAY15_EFFECTOR_VS_DAY30_EXHAUSTED_CD8_TCELL_LCMV_CLONE13_UP	GSE41867_DAY15_EFFECTOR_VS_DAY30_EXHAUSTED_CD8_TCELL_LCMV_CLONE13_UP		196	0.571587	2.06757	0	0.00136761	0.05	2849	tags=41%, list=15%, signal=48%
GSE30971_WBP7_HET_VS_KO_MACROPHAGE_4H_LPS_STIM_UP	GSE30971_WBP7_HET_VS_KO_MACROPHAGE_4H_LPS_STIM_UP		185	0.558539	2.06739	0	0.00136491	0.05	2421	tags=30%, list=13%, signal=34%
GSE7548_NAIVE_VS_DAY7_PCC_IMMUNIZATION_CD4_TCELL_DN	GSE7548_NAIVE_VS_DAY7_PCC_IMMUNIZATION_CD4_TCELL_DN		192	0.61541	2.06738	0	0.00136223	0.05	3158	tags=49%, list=17%, signal=58%
GSE12392_IFNAR_KO_VS_IFNB_KO_CD8_NEG_SPLEEN_DC_DN	GSE12392_IFNAR_KO_VS_IFNB_KO_CD8_NEG_SPLEEN_DC_DN		194	0.53502	2.06529	0	0.00137409	0.05	2476	tags=32%, list=13%, signal=37%
GSE2405_0H_VS_1.5H_A_PHAGOCYTOPHILUM_STIM_NEUTROPHIL_UP	GSE2405_0H_VS_1.5H_A_PHAGOCYTOPHILUM_STIM_NEUTROPHIL_UP		197	0.526483	2.06521	0	0.00137323	0.05	2801	tags=40%, list=15%, signal=47%
GSE15767_MED_VS_SCS_MAC_LN_UP	GSE15767_MED_VS_SCS_MAC_LN_UP		190	0.60858	2.06463	0	0.00137833	0.051	2052	tags=37%, list=11%, signal=41%
GSE40666_UNTREATED_VS_IFNA_STIM_EFFECTOR_CD8_TCELL_90MIN_DN	GSE40666_UNTREATED_VS_IFNA_STIM_EFFECTOR_CD8_TCELL_90MIN_DN		189	0.487521	2.06374	0	0.00138709	0.052	1701	tags=19%, list=9%, signal=21%
GSE17721_PAM3CSK4_VS_GADIQUIMOD_12H_BMDC_DN	GSE17721_PAM3CSK4_VS_GADIQUIMOD_12H_BMDC_DN		195	0.524205	2.0636	0	0.00138439	0.052	2810	tags=37%, list=15%, signal=43%
GSE13484_UNSTIM_VS_YF17D_VACCINE_STIM_PBMC_DN	GSE13484_UNSTIM_VS_YF17D_VACCINE_STIM_PBMC_DN		195	0.710882	2.06315	0	0.00138668	0.052	2572	tags=58%, list=14%, signal=67%
GSE360_L_DONOVANI_VS_B_MALAYI_LOW_DOSE_DC_UP	GSE360_L_DONOVANI_VS_B_MALAYI_LOW_DOSE_DC_UP		195	0.557021	2.06313	0	0.00138399	0.052	2208	tags=37%, list=12%, signal=42%
GSE5589_LPS_AND_IL10_VS_LPS_AND_IL6_STIM_MACROPHAGE_45MIN_DN	GSE5589_LPS_AND_IL10_VS_LPS_AND_IL6_STIM_MACROPHAGE_45MIN_DN		191	0.534445	2.06303	0	0.00138132	0.052	1744	tags=24%, list=9%, signal=26%
GSE1460_INTRATHYMIC_T_PROGENITOR_VS_CD4_THYMOCYTE_DN	GSE1460_INTRATHYMIC_T_PROGENITOR_VS_CD4_THYMOCYTE_DN		194	0.621461	2.06204	0	0.00139728	0.053	2470	tags=45%, list=13%, signal=51%
GSE42088_UNINF_VS_LEISHMANIA_INF_DC_24H_DN	GSE42088_UNINF_VS_LEISHMANIA_INF_DC_24H_DN		195	0.497236	2.06069	0	0.00140533	0.053	2410	tags=26%, list=13%, signal=30%
GSE2585_CTEC_VS_MTEC_THYMUS_UP	GSE2585_CTEC_VS_MTEC_THYMUS_UP		186	0.462965	2.06056	0	0.00140263	0.053	2918	tags=31%, list=16%, signal=37%
GSE19772_HCMV_INFL_VS_HCMV_INF_MONOCYTES_AND_PI3K_INHIBITION_DN	GSE19772_HCMV_INFL_VS_HCMV_INF_MONOCYTES_AND_PI3K_INHIBITION_DN		192	0.49436	2.06042	0	0.00140174	0.053	2750	tags=28%, list=15%, signal=33%
GSE19888_ADENOSINE_A3R_INH_PRETREAT_AND_ACT_BY_A3R_VS_TCELL_MEMBRANES_ACT_MAST_CELL_UP	GSE19888_ADENOSINE_A3R_INH_PRETREAT_AND_ACT_BY_A3R_VS_TCELL_MEMBRANES_ACT_MAST_CELL_UP		194	0.771153	2.06005	0	0.00140563	0.054	2484	tags=69%, list=13%, signal=78%
GSE41867_NAIVE_VS_DAY30_LCMV_CLONE13_EXHAUSTED_CD8_TCELL_UP	GSE41867_NAIVE_VS_DAY30_LCMV_CLONE13_EXHAUSTED_CD8_TCELL_UP		175	0.625147	2.05978	0	0.00141138	0.054	2725	tags=48%, list=15%, signal=56%
GSE17721_0.5H_VS_4H_CPG_BMDC_DN	GSE17721_0.5H_VS_4H_CPG_BMDC_DN		192	0.564873	2.0597	0	0.00140869	0.054	1917	tags=32%, list=10%, signal=36%
GSE36476_CTRL_VS_TSST_ACT_16H_MEMORY_CD4_TCELL_YOUNG_DN	GSE36476_CTRL_VS_TSST_ACT_16H_MEMORY_CD4_TCELL_YOUNG_DN		195	0.501136	2.0586	0.00195312	0.00141919	0.054	1581	tags=19%, list=9%, signal=21%
GSE37534_UNTREATED_VS_PIOGLITAZONE_TREATED_CD4_TCELL_PPARG1_AND_FOXP3_TRASDUCED_DN	GSE37534_UNTREATED_VS_PIOGLITAZONE_TREATED_CD4_TCELL_PPARG1_AND_FOXP3_TRASDUCED_DN		191	0.638958	2.0583	0	0.00141649	0.054	3010	tags=54%, list=16%, signal=64%
GSE19888_CTRL_VS_TCELL_MEMBRANES_ACT_MAST_CELL_PRETREAT_A3R_INH_DN	GSE19888_CTRL_VS_TCELL_MEMBRANES_ACT_MAST_CELL_PRETREAT_A3R_INH_DN		195	0.666102	2.0578	0	0.0014156	0.054	2237	tags=49%, list=12%, signal=55%
GSE360_T_GONDII_VS_B_MALAYI_HIGH_DOSE_MAC_DN	GSE360_T_GONDII_VS_B_MALAYI_HIGH_DOSE_MAC_DN		190	0.560312	2.05736	0	0.00141461	0.054	2027	tags=30%, list=11%, signal=33%
GSE16522_MEMORY_VS_NAIVE_ANTI_CD3CD28_STIM_CD8_TCELL_DN	GSE16522_MEMORY_VS_NAIVE_ANTI_CD3CD28_STIM_CD8_TCELL_DN		193	0.539712	2.05728	0	0.00141194	0.054	2540	tags=36%, list=14%, signal=41%
GSE2706_2H_VS_8H_LPS_STIM_DC_DN	GSE2706_2H_VS_8H_LPS_STIM_DC_DN		170	0.614104	2.05715	0	0.00140927	0.054	2270	tags=41%, list=12%, signal=47%
GSE9006_HEALTHY_VS_TYPE_1_DIABETES_PBMC_4MONTH_POST_DX_UP	GSE9006_HEALTHY_VS_TYPE_1_DIABETES_PBMC_4MONTH_POST_DX_UP		196	0.482281	2.05656	0	0.00141544	0.054	2144	tags=22%, list=12%, signal=25%
GSE42021_TREG_PLN_VS_TREG_PRECURSORS_THYMUS_DN	GSE42021_TREG_PLN_VS_TREG_PRECURSORS_THYMUS_DN		194	0.668654	2.05654	0	0.00141278	0.054	3106	tags=60%, list=17%, signal=71%
GSE360_L_DONOVANI_VS_B_MALAYI_LOW_DOSE_DC_DN	GSE360_L_DONOVANI_VS_B_MALAYI_LOW_DOSE_DC_DN		192	0.538012	2.05639	0.00190476	0.00141013	0.054	1757	tags=24%, list=10%, signal=27%
GSE20715_0H_VS_48H_OZONE_TLR4_KO_LUNG_DN	GSE20715_0H_VS_48H_OZONE_TLR4_KO_LUNG_DN		196	0.459293	2.05554	0	0.00141781	0.055	3242	tags=33%, list=18%, signal=39%
GSE21670_UNTREATED_VS_TGFB_TREATED_STAT3_KO_CD4_TCELL_DN	GSE21670_UNTREATED_VS_TGFB_TREATED_STAT3_KO_CD4_TCELL_DN		187	0.60623	2.05512	0	0.00141516	0.055	2247	tags=35%, list=12%, signal=39%
GSE3720_LPS_VS_PMA_STIM_VD1_GAMMADELTA_TCELL_UP	GSE3720_LPS_VS_PMA_STIM_VD1_GAMMADELTA_TCELL_UP		135	0.528979	2.05424	0	0.00141949	0.056	2104	tags=30%, list=11%, signal=33%
GSE360_CTRL_VS_L_DONOVANI_DC_DN	GSE360_CTRL_VS_L_DONOVANI_DC_DN		194	0.563481	2.05417	0	0.00141685	0.056	1772	tags=33%, list=10%, signal=36%
GSE2770_IL12_ACT_VS_ACT_CD4_TCELL_2H_UP	GSE2770_IL12_ACT_VS_ACT_CD4_TCELL_2H_UP		179	0.54129	2.05265	0	0.0014671	0.058	2623	tags=32%, list=14%, signal=37%
GSE22589_HEALTHY_VS_HIV_INFECTED_DC_DN	GSE22589_HEALTHY_VS_HIV_INFECTED_DC_DN		189	0.566003	2.05045	0	0.00148363	0.059	2471	tags=38%, list=13%, signal=43%
GSE45365_NK_CELL_VS_CD8_TCELL_MCMV_INFECTION_DN	GSE45365_NK_CELL_VS_CD8_TCELL_MCMV_INFECTION_DN		185	0.569174	2.0501	0	0.00148089	0.059	2264	tags=37%, list=12%, signal=42%
GSE6259_FLT3L_INDUCED_DEC205_POS_DC_VS_CD8_TCELL_DN	GSE6259_FLT3L_INDUCED_DEC205_POS_DC_VS_CD8_TCELL_DN		166	0.630553	2.04976	0	0.00148499	0.059	2970	tags=48%, list=16%, signal=57%
GSE30971_CTRL_VS_LPS_STIM_MACROPHAGE_WBP7_HET_2H_UP	GSE30971_CTRL_VS_LPS_STIM_MACROPHAGE_WBP7_HET_2H_UP		179	0.6312	2.0476	0	0.00150282	0.06	2005	tags=40%, list=11%, signal=45%
GSE38681_WT_VS_LYL1_KO_LYMPHOID_PRIMED_MULTIPOTENT_PROGENITOR_DN	GSE38681_WT_VS_LYL1_KO_LYMPHOID_PRIMED_MULTIPOTENT_PROGENITOR_DN		197	0.619123	2.04743	0	0.00150168	0.06	2484	tags=41%, list=13%, signal=46%
KAECH_DAY15_EFF_VS_MEMORY_CD8_TCELL_DN	KAECH_DAY15_EFF_VS_MEMORY_CD8_TCELL_DN		193	0.457075	2.04602	0	0.00152067	0.06	1897	tags=21%, list=10%, signal=23%
GSE37605_C57BL6_VS_NOD_FOXP3_FUSION_GFP_TCONV_UP	GSE37605_C57BL6_VS_NOD_FOXP3_FUSION_GFP_TCONV_UP		159	0.492279	2.04554	0	0.00152671	0.06	2702	tags=26%, list=15%, signal=31%
GSE7852_LN_VS_FAT_TCONV_DN	GSE7852_LN_VS_FAT_TCONV_DN		193	0.590285	2.04543	0	0.00152391	0.06	2706	tags=39%, list=15%, signal=45%
GSE42021_CD24INT_VS_CD24LOW_TCONV_THYMUS_UP	GSE42021_CD24INT_VS_CD24LOW_TCONV_THYMUS_UP		186	0.545274	2.04479	0	0.00152615	0.061	2205	tags=34%, list=12%, signal=38%
GSE13485_CTRL_VS_DAY3_YF17D_VACCINE_PBMC_DN	GSE13485_CTRL_VS_DAY3_YF17D_VACCINE_PBMC_DN		190	0.687028	2.04459	0	0.00152498	0.061	2725	tags=55%, list=15%, signal=64%
GSE28726_NAIVE_VS_ACTIVATED_CD4_TCELL_UP	GSE28726_NAIVE_VS_ACTIVATED_CD4_TCELL_UP		186	0.547121	2.04243	0	0.00153641	0.061	2611	tags=37%, list=14%, signal=42%
GSE40443_INDUCED_VS_TOTAL_TREG_DN	GSE40443_INDUCED_VS_TOTAL_TREG_DN		187	0.567723	2.04242	0	0.00153361	0.061	2533	tags=37%, list=14%, signal=43%
GSE14000_UNSTIM_VS_16H_LPS_DC_DN	GSE14000_UNSTIM_VS_16H_LPS_DC_DN		185	0.58777	2.04191	0	0.00153574	0.061	3005	tags=45%, list=16%, signal=54%
GSE35825_UNTREATED_VS_IFNA_STIM_MACROPHAGE_DN	GSE35825_UNTREATED_VS_IFNA_STIM_MACROPHAGE_DN		162	0.580235	2.04167	0	0.00153665	0.061	2794	tags=42%, list=15%, signal=49%
GSE30971_CTRL_VS_LPS_STIM_MACROPHAGE_WBP7_HET_4H_DN	GSE30971_CTRL_VS_LPS_STIM_MACROPHAGE_WBP7_HET_4H_DN		187	0.502731	2.0412	0.00199203	0.00153797	0.061	2256	tags=25%, list=12%, signal=28%
GSE360_CTRL_VS_L_MAJOR_DC_DN	GSE360_CTRL_VS_L_MAJOR_DC_DN		193	0.54162	2.04077	0	0.00154331	0.062	2243	tags=38%, list=12%, signal=43%
GSE17721_LPS_VS_CPG_12H_BMDC_UP	GSE17721_LPS_VS_CPG_12H_BMDC_UP		186	0.521848	2.0405	0	0.00154552	0.062	1680	tags=23%, list=9%, signal=25%
GSE24634_NAIVE_CD4_TCELL_VS_DAY10_IL4_CONV_TREG_DN	GSE24634_NAIVE_CD4_TCELL_VS_DAY10_IL4_CONV_TREG_DN		194	0.496311	2.0404	0	0.00154274	0.062	3483	tags=36%, list=19%, signal=44%
GSE37301_HEMATOPOIETIC_STEM_CELL_VS_RAG2_KO_NK_CELL_DN	GSE37301_HEMATOPOIETIC_STEM_CELL_VS_RAG2_KO_NK_CELL_DN		175	0.573779	2.04032	0	0.00154154	0.062	2965	tags=39%, list=16%, signal=46%
GSE14000_UNSTIM_VS_4H_LPS_DC_TRANSLATED_RNA_DN	GSE14000_UNSTIM_VS_4H_LPS_DC_TRANSLATED_RNA_DN		182	0.689336	2.03968	0	0.00154597	0.062	2596	tags=55%, list=14%, signal=64%
GSE19198_CTRL_VS_IL21_TREATED_TCELL_1H_DN	GSE19198_CTRL_VS_IL21_TREATED_TCELL_1H_DN		190	0.546459	2.03908	0	0.00155164	0.063	2733	tags=34%, list=15%, signal=39%
GSE23308_CTRL_VS_CORTICOSTERONE_TREATED_MACROPHAGE_DN	GSE23308_CTRL_VS_CORTICOSTERONE_TREATED_MACROPHAGE_DN		190	0.48292	2.03903	0	0.00154887	0.063	2544	tags=29%, list=14%, signal=34%
GSE22886_NAIVE_TCELL_VS_NEUTROPHIL_DN	GSE22886_NAIVE_TCELL_VS_NEUTROPHIL_DN		185	0.574536	2.03868	0	0.00154894	0.063	2515	tags=37%, list=14%, signal=43%
GSE3982_DC_VS_BCELL_UP	GSE3982_DC_VS_BCELL_UP		193	0.584456	2.03865	0	0.00154815	0.063	2730	tags=37%, list=15%, signal=43%
GSE39820_TGFBETA1_IL6_VS_TGFBETA1_IL6_IL23A_TREATED_CD4_TCELL_DN	GSE39820_TGFBETA1_IL6_VS_TGFBETA1_IL6_IL23A_TREATED_CD4_TCELL_DN		192	0.43769	2.03862	0.00204082	0.0015454	0.063	1827	tags=17%, list=10%, signal=18%
GSE40666_NAIVE_VS_EFFECTOR_CD8_TCELL_DN	GSE40666_NAIVE_VS_EFFECTOR_CD8_TCELL_DN		193	0.532096	2.0384	0	0.00154266	0.063	2292	tags=32%, list=12%, signal=36%
GSE3982_EFF_MEMORY_CD4_TCELL_VS_NKCELL_DN	GSE3982_EFF_MEMORY_CD4_TCELL_VS_NKCELL_DN		186	0.539466	2.03793	0	0.00154847	0.063	2146	tags=30%, list=12%, signal=34%
GSE36888_STAT5_AB_KNOCKIN_VS_WT_TCELL_IL2_TREATED_2H_UP	GSE36888_STAT5_AB_KNOCKIN_VS_WT_TCELL_IL2_TREATED_2H_UP		181	0.557784	2.03606	0	0.0015666	0.063	2398	tags=34%, list=13%, signal=39%
GSE6259_DEC205_POS_DC_VS_BCELL_DN	GSE6259_DEC205_POS_DC_VS_BCELL_DN		167	0.567624	2.036	0	0.00156384	0.063	2166	tags=34%, list=12%, signal=38%
GSE360_CTRL_VS_T_GONDII_DC_UP	GSE360_CTRL_VS_T_GONDII_DC_UP		192	0.535019	2.03579	0	0.00156264	0.063	2518	tags=33%, list=14%, signal=38%
GSE21774_CD62L_POS_CD56_DIM_VS_CD62L_NEG_CD56_DIM_NK_CELL_DN	GSE21774_CD62L_POS_CD56_DIM_VS_CD62L_NEG_CD56_DIM_NK_CELL_DN		194	0.538184	2.03496	0	0.00156893	0.064	2349	tags=34%, list=13%, signal=38%
GSE13485_PRE_VS_POST_YF17D_VACCINATION_PBMC_DN	GSE13485_PRE_VS_POST_YF17D_VACCINATION_PBMC_DN		191	0.689082	2.03474	0	0.00156618	0.064	2572	tags=52%, list=14%, signal=60%
GSE3982_MAC_VS_EFF_MEMORY_CD4_TCELL_UP	GSE3982_MAC_VS_EFF_MEMORY_CD4_TCELL_UP		187	0.4819	2.0342	0.00189036	0.00156701	0.064	2983	tags=29%, list=16%, signal=35%
GSE40685_TREG_VS_FOXP3_KO_TREG_PRECURSOR_UP	GSE40685_TREG_VS_FOXP3_KO_TREG_PRECURSOR_UP		186	0.671829	2.03384	0	0.00157247	0.064	2484	tags=52%, list=13%, signal=59%
GSE33425_CD161_INT_VS_NEG_CD8_TCELL_DN	GSE33425_CD161_INT_VS_NEG_CD8_TCELL_DN		198	0.518708	2.03339	0	0.00157429	0.065	2916	tags=33%, list=16%, signal=39%
GSE43863_DAY6_EFF_VS_DAY150_MEM_LY6C_INT_CXCR5POS_CD4_TCELL_DN	GSE43863_DAY6_EFF_VS_DAY150_MEM_LY6C_INT_CXCR5POS_CD4_TCELL_DN		189	0.645214	2.03305	0	0.00157318	0.065	1891	tags=39%, list=10%, signal=43%
GSE2585_CTEC_VS_MTEC_THYMUS_DN	GSE2585_CTEC_VS_MTEC_THYMUS_DN		194	0.553723	2.03295	0	0.00157044	0.065	2725	tags=40%, list=15%, signal=46%
GSE2706_2H_VS_8H_R848_STIM_DC_UP	GSE2706_2H_VS_8H_R848_STIM_DC_UP		182	0.533441	2.03288	0	0.00156772	0.065	2695	tags=40%, list=15%, signal=47%
GSE44649_WT_VS_MIR155_KO_NAIVE_CD8_TCELL_DN	GSE44649_WT_VS_MIR155_KO_NAIVE_CD8_TCELL_DN		194	0.524325	2.03288	0	0.001565	0.065	2289	tags=36%, list=12%, signal=41%
GSE5679_PPARG_LIGAND_ROSIGLITAZONE_VS_ROSIGLITAZONE_AND_RARA_AGONIST_AM580_TREATED_DC_UP	GSE5679_PPARG_LIGAND_ROSIGLITAZONE_VS_ROSIGLITAZONE_AND_RARA_AGONIST_AM580_TREATED_DC_UP		193	0.513385	2.03229	0	0.00156704	0.065	2844	tags=33%, list=15%, signal=39%
GSE39916_B_CELL_SPLEEN_VS_PLASMA_CELL_BONE_MARROW_DN	GSE39916_B_CELL_SPLEEN_VS_PLASMA_CELL_BONE_MARROW_DN		192	0.565447	2.03222	0	0.00156433	0.065	1541	tags=27%, list=8%, signal=29%
GSE17721_ALL_VS_24H_PAM3CSK4_BMDC_DN	GSE17721_ALL_VS_24H_PAM3CSK4_BMDC_DN		188	0.485975	2.03212	0	0.00156315	0.065	2986	tags=33%, list=16%, signal=39%
GSE13484_UNSTIM_VS_12H_YF17D_VACCINE_STIM_PBMC_DN	GSE13484_UNSTIM_VS_12H_YF17D_VACCINE_STIM_PBMC_DN		187	0.510296	2.03199	0	0.00156046	0.065	3242	tags=40%, list=18%, signal=48%
GSE27670_BLIMP1_VS_LMP1_TRANSDUCED_GC_BCELL_UP	GSE27670_BLIMP1_VS_LMP1_TRANSDUCED_GC_BCELL_UP		196	0.54423	2.03154	0	0.00156543	0.066	2020	tags=30%, list=11%, signal=33%
GSE14000_UNSTIM_VS_4H_LPS_DC_DN	GSE14000_UNSTIM_VS_4H_LPS_DC_DN		182	0.698238	2.03148	0	0.00156274	0.066	2552	tags=56%, list=14%, signal=64%
GSE46242_TH1_VS_ANERGIC_TH1_CD4_TCELL_WITH_EGR2_DELETED_UP	GSE46242_TH1_VS_ANERGIC_TH1_CD4_TCELL_WITH_EGR2_DELETED_UP		177	0.529109	2.03126	0	0.0015617	0.066	2081	tags=31%, list=11%, signal=34%
GSE22886_NAIVE_VS_MEMORY_TCELL_DN	GSE22886_NAIVE_VS_MEMORY_TCELL_DN		192	0.487889	2.03097	0	0.00156214	0.066	2348	tags=24%, list=13%, signal=28%
GSE9988_ANTI_TREM1_VS_CTRL_TREATED_MONOCYTES_UP	GSE9988_ANTI_TREM1_VS_CTRL_TREATED_MONOCYTES_UP		181	0.601057	2.03069	0	0.0015659	0.066	3306	tags=48%, list=18%, signal=57%
GSE3982_DC_VS_TH2_UP	GSE3982_DC_VS_TH2_UP		191	0.556863	2.03068	0	0.00156323	0.066	2930	tags=41%, list=16%, signal=49%
GSE21360_SECONDARY_VS_QUATERNARY_MEMORY_CD8_TCELL_DN	GSE21360_SECONDARY_VS_QUATERNARY_MEMORY_CD8_TCELL_DN		157	0.539939	2.02991	0	0.00156579	0.067	1993	tags=27%, list=11%, signal=30%
GSE32034_LY6C_HIGH_VS_LOW_MONOCYTE_UP	GSE32034_LY6C_HIGH_VS_LOW_MONOCYTE_UP		195	0.539479	2.02802	0	0.00158915	0.068	2434	tags=32%, list=13%, signal=37%
GSE42088_UNINF_VS_LEISHMANIA_INF_DC_24H_UP	GSE42088_UNINF_VS_LEISHMANIA_INF_DC_24H_UP		193	0.570615	2.02801	0	0.00158646	0.068	1934	tags=28%, list=10%, signal=32%
GSE39820_CTRL_VS_IL1B_IL6_IL23A_CD4_TCELL_DN	GSE39820_CTRL_VS_IL1B_IL6_IL23A_CD4_TCELL_DN		194	0.521917	2.0276	0	0.00159383	0.068	2412	tags=31%, list=13%, signal=35%
GSE25123_IL4_VS_IL4_AND_ROSIGLITAZONE_STIM_MACROPHAGE_DAY10_UP	GSE25123_IL4_VS_IL4_AND_ROSIGLITAZONE_STIM_MACROPHAGE_DAY10_UP		197	0.568579	2.02731	0	0.00159578	0.068	2702	tags=43%, list=15%, signal=49%
GSE17721_PAM3CSK4_VS_CPG_12H_BMDC_DN	GSE17721_PAM3CSK4_VS_CPG_12H_BMDC_DN		191	0.514644	2.0251	0	0.00161063	0.068	2250	tags=29%, list=12%, signal=33%
GSE3982_DC_VS_MAC_LPS_STIM_DN	GSE3982_DC_VS_MAC_LPS_STIM_DN		190	0.5393	2.02452	0	0.00161707	0.068	2366	tags=33%, list=13%, signal=37%
GSE6092_UNSTIM_VS_IFNG_STIM_ENDOTHELIAL_CELL_DN	GSE6092_UNSTIM_VS_IFNG_STIM_ENDOTHELIAL_CELL_DN		187	0.532124	2.02445	0	0.00161593	0.068	2056	tags=27%, list=11%, signal=30%
GSE24634_IL4_VS_CTRL_TREATED_NAIVE_CD4_TCELL_DAY3_UP	GSE24634_IL4_VS_CTRL_TREATED_NAIVE_CD4_TCELL_DAY3_UP		195	0.521303	2.0244	0.00186567	0.00161322	0.068	2387	tags=32%, list=13%, signal=36%
GSE1432_6H_VS_24H_IFNG_MICROGLIA_UP	GSE1432_6H_VS_24H_IFNG_MICROGLIA_UP		188	0.508335	2.02376	0.00191939	0.0016224	0.068	2881	tags=32%, list=16%, signal=37%
GSE23568_CTRL_TRANSDUCED_VS_WT_CD8_TCELL_DN	GSE23568_CTRL_TRANSDUCED_VS_WT_CD8_TCELL_DN		195	0.543436	2.02376	0.00187266	0.00161968	0.068	2776	tags=39%, list=15%, signal=45%
GSE13485_DAY1_VS_DAY7_YF17D_VACCINE_PBMC_DN	GSE13485_DAY1_VS_DAY7_YF17D_VACCINE_PBMC_DN		190	0.712464	2.02275	0	0.0016295	0.069	3011	tags=63%, list=16%, signal=75%
GSE3039_ALPHAALPHA_CD8_TCELL_VS_B1_BCELL_UP	GSE3039_ALPHAALPHA_CD8_TCELL_VS_B1_BCELL_UP		193	0.541205	2.02274	0	0.00162678	0.069	2404	tags=33%, list=13%, signal=37%
GSE360_T_GONDII_VS_M_TUBERCULOSIS_MAC_DN	GSE360_T_GONDII_VS_M_TUBERCULOSIS_MAC_DN		186	0.528558	2.02062	0	0.00166101	0.072	2230	tags=33%, list=12%, signal=37%
GSE19401_PLN_VS_PEYERS_PATCH_FOLLICULAR_DC_DN	GSE19401_PLN_VS_PEYERS_PATCH_FOLLICULAR_DC_DN		190	0.525927	2.02048	0	0.00166237	0.072	2538	tags=31%, list=14%, signal=35%
GSE43863_DAY6_EFF_VS_DAY150_MEM_TH1_CD4_TCELL_UP	GSE43863_DAY6_EFF_VS_DAY150_MEM_TH1_CD4_TCELL_UP		190	0.581611	2.02015	0	0.00167065	0.072	2310	tags=35%, list=13%, signal=40%
GSE37416_12H_VS_48H_F_TULARENSIS_LVS_NEUTROPHIL_UP	GSE37416_12H_VS_48H_F_TULARENSIS_LVS_NEUTROPHIL_UP		190	0.566344	2.0194	0	0.00167641	0.072	2954	tags=37%, list=16%, signal=44%
GSE37534_UNTREATED_VS_ROSIGLITAZONE_TREATED_CD4_TCELL_PPARG1_AND_FOXP3_TRASDUCED_DN	GSE37534_UNTREATED_VS_ROSIGLITAZONE_TREATED_CD4_TCELL_PPARG1_AND_FOXP3_TRASDUCED_DN		189	0.603658	2.0193	0	0.00167363	0.072	2955	tags=48%, list=16%, signal=57%
GSE2770_TGFB_AND_IL4_ACT_VS_ACT_CD4_TCELL_48H_DN	GSE2770_TGFB_AND_IL4_ACT_VS_ACT_CD4_TCELL_48H_DN		187	0.485928	2.01899	0	0.00167768	0.072	2365	tags=25%, list=13%, signal=28%
GSE39556_UNTREATED_VS_3H_POLYIC_INJ_MOUSE_CD8A_DC_DN	GSE39556_UNTREATED_VS_3H_POLYIC_INJ_MOUSE_CD8A_DC_DN		189	0.551329	2.01843	0	0.00168432	0.073	2653	tags=38%, list=14%, signal=44%
GSE3982_MAST_CELL_VS_MAC_DN	GSE3982_MAST_CELL_VS_MAC_DN		180	0.531614	2.01783	0	0.00168915	0.074	2763	tags=33%, list=15%, signal=39%
GSE22935_WT_VS_MYD88_KO_MACROPHAGE_24H_MBOVIS_BCG_STIM_DN	GSE22935_WT_VS_MYD88_KO_MACROPHAGE_24H_MBOVIS_BCG_STIM_DN		188	0.495965	2.01765	0	0.00169388	0.074	1974	tags=24%, list=11%, signal=27%
GSE15930_NAIVE_VS_72H_IN_VITRO_STIM_IL12_CD8_TCELL_DN	GSE15930_NAIVE_VS_72H_IN_VITRO_STIM_IL12_CD8_TCELL_DN		190	0.486627	2.01746	0	0.00169697	0.074	3541	tags=35%, list=19%, signal=43%
GSE40274_FOXP3_VS_FOXP3_AND_PBX1_TRANSDUCED_ACTIVATED_CD4_TCELL_UP	GSE40274_FOXP3_VS_FOXP3_AND_PBX1_TRANSDUCED_ACTIVATED_CD4_TCELL_UP		188	0.583756	2.0174	0	0.0016942	0.074	2288	tags=36%, list=12%, signal=41%
GSE22025_UNTREATED_VS_PROGESTERONE_TREATED_CD4_TCELL_DN	GSE22025_UNTREATED_VS_PROGESTERONE_TREATED_CD4_TCELL_DN		189	0.476415	2.01723	0	0.00169513	0.074	2819	tags=30%, list=15%, signal=35%
GSE12392_CD8A_POS_VS_NEG_SPLEEN_IFNB_KO_DC_DN	GSE12392_CD8A_POS_VS_NEG_SPLEEN_IFNB_KO_DC_DN		193	0.46262	2.01723	0	0.00169236	0.074	2338	tags=24%, list=13%, signal=27%
GSE5679_CTRL_VS_PPARG_LIGAND_ROSIGLITAZONE_AND_RARA_AGONIST_AM580_TREATED_DC_UP	GSE5679_CTRL_VS_PPARG_LIGAND_ROSIGLITAZONE_AND_RARA_AGONIST_AM580_TREATED_DC_UP		190	0.54442	2.01588	0	0.00171355	0.076	2479	tags=36%, list=13%, signal=42%
GSE13411_PLASMA_CELL_VS_MEMORY_BCELL_DN	GSE13411_PLASMA_CELL_VS_MEMORY_BCELL_DN		184	0.537972	2.01493	0	0.00172814	0.076	2509	tags=34%, list=14%, signal=39%
GSE3982_MAST_CELL_VS_CENT_MEMORY_CD4_TCELL_UP	GSE3982_MAST_CELL_VS_CENT_MEMORY_CD4_TCELL_UP		193	0.489417	2.01478	0	0.00172533	0.076	2480	tags=24%, list=13%, signal=28%
GSE23505_UNTREATED_VS_4DAY_IL6_IL1_IL23_TREATED_CD4_TCELL_DN	GSE23505_UNTREATED_VS_4DAY_IL6_IL1_IL23_TREATED_CD4_TCELL_DN		186	0.568314	2.01406	0	0.00172725	0.076	2393	tags=37%, list=13%, signal=42%
GSE22140_GERMFREE_VS_SPF_ARTHRITIC_MOUSE_CD4_TCELL_UP	GSE22140_GERMFREE_VS_SPF_ARTHRITIC_MOUSE_CD4_TCELL_UP		194	0.544527	2.01335	0	0.0017467	0.077	2653	tags=41%, list=14%, signal=47%
GSE17721_PAM3CSK4_VS_GADIQUIMOD_4H_BMDC_DN	GSE17721_PAM3CSK4_VS_GADIQUIMOD_4H_BMDC_DN		189	0.525748	2.01296	0	0.00175348	0.077	2964	tags=35%, list=16%, signal=41%
GSE9988_ANTI_TREM1_VS_VEHICLE_TREATED_MONOCYTES_UP	GSE9988_ANTI_TREM1_VS_VEHICLE_TREATED_MONOCYTES_UP		175	0.569793	2.01205	0	0.00176222	0.079	3306	tags=46%, list=18%, signal=56%
GSE24574_BCL6_HIGH_TFH_VS_TCONV_CD4_TCELL_DN	GSE24574_BCL6_HIGH_TFH_VS_TCONV_CD4_TCELL_DN		187	0.555243	2.01165	0	0.00176089	0.079	2461	tags=37%, list=13%, signal=42%
GSE22601_IMMATURE_CD4_SINGLE_POSITIVE_VS_CD8_SINGLE_POSITIVE_THYMOCYTE_UP	GSE22601_IMMATURE_CD4_SINGLE_POSITIVE_VS_CD8_SINGLE_POSITIVE_THYMOCYTE_UP		194	0.581805	2.00987	0	0.00180466	0.079	2242	tags=34%, list=12%, signal=38%
GSE3982_EOSINOPHIL_VS_NEUTROPHIL_DN	GSE3982_EOSINOPHIL_VS_NEUTROPHIL_DN		181	0.54191	2.00937	0	0.0018032	0.079	2867	tags=40%, list=16%, signal=47%
GSE7831_UNSTIM_VS_CPG_STIM_PDC_4H_UP	GSE7831_UNSTIM_VS_CPG_STIM_PDC_4H_UP		189	0.507641	2.00928	0	0.00180031	0.079	1386	tags=20%, list=8%, signal=21%
GSE43955_1H_VS_60H_ACT_CD4_TCELL_WITH_TGFB_IL6_UP	GSE43955_1H_VS_60H_ACT_CD4_TCELL_WITH_TGFB_IL6_UP		193	0.476082	2.00872	0	0.00180878	0.079	2398	tags=26%, list=13%, signal=29%
GSE339_CD8POS_VS_CD4CD8DN_DC_UP	GSE339_CD8POS_VS_CD4CD8DN_DC_UP		190	0.455524	2.00844	0	0.00180732	0.079	2480	tags=26%, list=13%, signal=30%
GSE44732_UNSTIM_VS_IL27_STIM_IMATURE_DC_DN	GSE44732_UNSTIM_VS_IL27_STIM_IMATURE_DC_DN		188	0.526314	2.00818	0	0.00182083	0.08	2622	tags=35%, list=14%, signal=41%
GSE22935_WT_VS_MYD88_KO_MACROPHAGE_12H_MBOVIS_BCG_STIM_DN	GSE22935_WT_VS_MYD88_KO_MACROPHAGE_12H_MBOVIS_BCG_STIM_DN		197	0.518253	2.00795	0	0.00181934	0.08	2176	tags=28%, list=12%, signal=32%
GSE2197_IMMUNOSUPPRESSIVE_DNA_VS_UNTREATED_IN_DC_UP	GSE2197_IMMUNOSUPPRESSIVE_DNA_VS_UNTREATED_IN_DC_UP		190	0.510027	2.00754	0	0.00182374	0.08	2850	tags=34%, list=15%, signal=40%
GSE2706_R848_VS_LPS_8H_STIM_DC_DN	GSE2706_R848_VS_LPS_8H_STIM_DC_DN		171	0.55134	2.00748	0	0.00182085	0.08	2500	tags=40%, list=14%, signal=46%
GSE9988_ANTI_TREM1_AND_LPS_VS_CTRL_TREATED_MONOCYTES_UP	GSE9988_ANTI_TREM1_AND_LPS_VS_CTRL_TREATED_MONOCYTES_UP		175	0.605749	2.00697	0	0.00182088	0.08	2636	tags=44%, list=14%, signal=51%
GSE17721_LPS_VS_PAM3CSK4_24H_BMDC_UP	GSE17721_LPS_VS_PAM3CSK4_24H_BMDC_UP		195	0.465702	2.00666	0	0.00182278	0.08	2297	tags=26%, list=12%, signal=29%
GSE3982_DC_VS_TH1_UP	GSE3982_DC_VS_TH1_UP		192	0.549772	2.00644	0	0.0018234	0.08	2382	tags=33%, list=13%, signal=37%
GSE9988_LPS_VS_VEHICLE_TREATED_MONOCYTE_DN	GSE9988_LPS_VS_VEHICLE_TREATED_MONOCYTE_DN		192	0.534836	2.00612	0.00189036	0.00182676	0.08	2450	tags=30%, list=13%, signal=34%
GSE20727_CTRL_VS_ROS_INHIBITOR_TREATED_DC_DN	GSE20727_CTRL_VS_ROS_INHIBITOR_TREATED_DC_DN		187	0.513975	2.00567	0	0.00183664	0.081	2182	tags=27%, list=12%, signal=30%
GSE7831_CPG_VS_INFLUENZA_STIM_PDC_1H_DN	GSE7831_CPG_VS_INFLUENZA_STIM_PDC_1H_DN		197	0.499948	2.00549	0	0.00183655	0.081	2257	tags=30%, list=12%, signal=34%
GSE33424_CD161_HIGH_VS_INT_CD8_TCELL_DN	GSE33424_CD161_HIGH_VS_INT_CD8_TCELL_DN		189	0.490842	2.00514	0	0.00184343	0.081	3344	tags=35%, list=18%, signal=43%
GSE13522_CTRL_VS_T_CRUZI_Y_STRAIN_INF_SKIN_IFNAR_KO_DN	GSE13522_CTRL_VS_T_CRUZI_Y_STRAIN_INF_SKIN_IFNAR_KO_DN		191	0.546859	2.00508	0	0.00184054	0.081	2978	tags=41%, list=16%, signal=48%
GSE17721_LPS_VS_GARDIQUIMOD_24H_BMDC_DN	GSE17721_LPS_VS_GARDIQUIMOD_24H_BMDC_DN		186	0.49359	2.0049	0.0018797	0.00183913	0.081	1944	tags=23%, list=11%, signal=26%
GSE37533_PPARG1_FOXP3_VS_FOXP3_TRANSDUCED_CD4_TCELL_DN	GSE37533_PPARG1_FOXP3_VS_FOXP3_TRANSDUCED_CD4_TCELL_DN		192	0.70871	2.00435	0	0.00184542	0.082	2970	tags=63%, list=16%, signal=74%
GSE34006_UNTREATED_VS_A2AR_AGONIST_TREATED_TREG_DN	GSE34006_UNTREATED_VS_A2AR_AGONIST_TREATED_TREG_DN		195	0.462414	2.00398	0.00184502	0.00185335	0.082	2890	tags=28%, list=16%, signal=33%
GSE37416_0H_VS_6H_F_TULARENSIS_LVS_NEUTROPHIL_DN	GSE37416_0H_VS_6H_F_TULARENSIS_LVS_NEUTROPHIL_DN		190	0.539169	2.00393	0	0.00185047	0.082	2121	tags=28%, list=12%, signal=31%
GSE33162_UNTREATED_VS_4H_LPS_STIM_HDAC3_KO_MACROPHAGE_UP	GSE33162_UNTREATED_VS_4H_LPS_STIM_HDAC3_KO_MACROPHAGE_UP		194	0.45376	2.00273	0.0019685	0.00188016	0.085	3417	tags=30%, list=19%, signal=36%
GSE24634_IL4_VS_CTRL_TREATED_NAIVE_CD4_TCELL_DAY5_DN	GSE24634_IL4_VS_CTRL_TREATED_NAIVE_CD4_TCELL_DAY5_DN		192	0.573798	2.00263	0	0.0018787	0.085	2484	tags=41%, list=13%, signal=46%
GSE3982_MAC_VS_BCELL_UP	GSE3982_MAC_VS_BCELL_UP		190	0.545979	2.00251	0	0.00189232	0.085	2064	tags=29%, list=11%, signal=32%
GSE32901_NAIVE_VS_TH1_CD4_TCELL_DN	GSE32901_NAIVE_VS_TH1_CD4_TCELL_DN		158	0.538934	2.0023	0	0.0018951	0.085	1825	tags=28%, list=10%, signal=31%
GSE8384_CTRL_VS_B_ABORTUS_4H_MAC_CELL_LINE_DN	GSE8384_CTRL_VS_B_ABORTUS_4H_MAC_CELL_LINE_DN		194	0.515967	2.00173	0	0.00189638	0.085	2692	tags=34%, list=15%, signal=39%
GSE17721_POLYIC_VS_GARDIQUIMOD_1H_BMDC_DN	GSE17721_POLYIC_VS_GARDIQUIMOD_1H_BMDC_DN		190	0.486222	2.00128	0	0.00190748	0.085	3223	tags=34%, list=17%, signal=41%
GSE13484_12H_UNSTIM_VS_YF17D_VACCINE_STIM_PBMC_DN	GSE13484_12H_UNSTIM_VS_YF17D_VACCINE_STIM_PBMC_DN		190	0.553148	2.00075	0	0.00191545	0.085	3533	tags=48%, list=19%, signal=59%
GSE3982_MEMORY_CD4_TCELL_VS_BCELL_UP	GSE3982_MEMORY_CD4_TCELL_VS_BCELL_UP		183	0.59031	2.00041	0	0.00192032	0.086	1663	tags=33%, list=9%, signal=36%
GSE32901_NAIVE_VS_TH17_NEG_CD4_TCELL_UP	GSE32901_NAIVE_VS_TH17_NEG_CD4_TCELL_UP		164	0.618892	2.00034	0	0.00191737	0.086	2674	tags=41%, list=15%, signal=48%
GSE17721_12H_VS_24H_LPS_BMDC_UP	GSE17721_12H_VS_24H_LPS_BMDC_UP		195	0.5148	1.99981	0	0.001917	0.086	2848	tags=35%, list=15%, signal=41%
GSE23502_BM_VS_COLON_TUMOR_MYELOID_DERIVED_SUPPRESSOR_CELL_UP	GSE23502_BM_VS_COLON_TUMOR_MYELOID_DERIVED_SUPPRESSOR_CELL_UP		193	0.573354	1.99905	0	0.00191694	0.086	2425	tags=36%, list=13%, signal=41%
GSE5455_HEALTHY_VS_TUMOR_BEARING_MOUSE_SPLEEN_MONOCYTE_24H_INCUBATION_DN	GSE5455_HEALTHY_VS_TUMOR_BEARING_MOUSE_SPLEEN_MONOCYTE_24H_INCUBATION_DN		186	0.535195	1.99728	0	0.00193755	0.088	2557	tags=39%, list=14%, signal=44%
GSE10325_CD4_TCELL_VS_LUPUS_CD4_TCELL_DN	GSE10325_CD4_TCELL_VS_LUPUS_CD4_TCELL_DN		188	0.651094	1.99672	0	0.00194053	0.088	2802	tags=55%, list=15%, signal=65%
GOLDRATH_NAIVE_VS_EFF_CD8_TCELL_DN	GOLDRATH_NAIVE_VS_EFF_CD8_TCELL_DN		191	0.632938	1.99668	0	0.00193757	0.088	2192	tags=34%, list=12%, signal=38%
GSE22886_NAIVE_CD8_TCELL_VS_NKCELL_UP	GSE22886_NAIVE_CD8_TCELL_VS_NKCELL_UP		185	0.450664	1.99577	0	0.0019535	0.09	1399	tags=18%, list=8%, signal=19%
GSE36888_UNTREATED_VS_IL2_TREATED_STAT5_AB_KNOCKIN_TCELL_6H_DN	GSE36888_UNTREATED_VS_IL2_TREATED_STAT5_AB_KNOCKIN_TCELL_6H_DN		188	0.447985	1.99482	0.00396825	0.0019726	0.09	3488	tags=30%, list=19%, signal=37%
GSE46606_UNSTIM_VS_CD40L_IL2_IL5_1DAY_STIMULATED_IRF4HIGH_SORTED_BCELL_DN	GSE46606_UNSTIM_VS_CD40L_IL2_IL5_1DAY_STIMULATED_IRF4HIGH_SORTED_BCELL_DN		193	0.558692	1.99461	0	0.00197505	0.09	2778	tags=38%, list=15%, signal=45%
GSE2197_CPG_DNA_VS_UNTREATED_IN_DC_UP	GSE2197_CPG_DNA_VS_UNTREATED_IN_DC_UP		186	0.49434	1.99453	0	0.00197618	0.09	2535	tags=31%, list=14%, signal=35%
GSE40277_GATA1_AND_SATB1_TRANSDUCED_VS_CTRL_CD4_TCELL_UP	GSE40277_GATA1_AND_SATB1_TRANSDUCED_VS_CTRL_CD4_TCELL_UP		193	0.548667	1.99443	0	0.00197454	0.09	2731	tags=36%, list=15%, signal=42%
GSE19888_ADENOSINE_A3R_INH_VS_ACT_IN_MAST_CELL_DN	GSE19888_ADENOSINE_A3R_INH_VS_ACT_IN_MAST_CELL_DN		193	0.561327	1.99338	0	0.00199837	0.095	2148	tags=37%, list=12%, signal=42%
GSE3039_ALPHAALPHA_VS_ALPHABETA_CD8_TCELL_DN	GSE3039_ALPHAALPHA_VS_ALPHABETA_CD8_TCELL_DN		192	0.588746	1.99127	0	0.00203984	0.096	1651	tags=32%, list=9%, signal=35%
GSE2405_HEAT_KILLED_LYSATE_VS_LIVE_A_PHAGOCYTOPHILUM_STIM_NEUTROPHIL_9H_DN	GSE2405_HEAT_KILLED_LYSATE_VS_LIVE_A_PHAGOCYTOPHILUM_STIM_NEUTROPHIL_9H_DN		193	0.515787	1.99095	0	0.00204219	0.096	1998	tags=25%, list=11%, signal=28%
GSE9006_HEALTHY_VS_TYPE_1_DIABETES_PBMC_AT_DX_DN	GSE9006_HEALTHY_VS_TYPE_1_DIABETES_PBMC_AT_DX_DN		184	0.570159	1.99094	0	0.00203912	0.096	1746	tags=34%, list=9%, signal=37%
GSE26488_WT_VS_HDAC7_DELTAP_TG_OT2_THYMOCYTE_WITH_PEPTIDE_INJECTION_UP	GSE26488_WT_VS_HDAC7_DELTAP_TG_OT2_THYMOCYTE_WITH_PEPTIDE_INJECTION_UP		193	0.507363	1.99044	0	0.00205073	0.096	2644	tags=33%, list=14%, signal=38%
GSE1448_CTRL_VS_ANTI_VBETA5_DP_THYMOCYTE_DN	GSE1448_CTRL_VS_ANTI_VBETA5_DP_THYMOCYTE_DN		193	0.481871	1.99019	0	0.00205311	0.096	2338	tags=29%, list=13%, signal=33%
GSE28130_ACTIVATED_VS_INDUCEED_TREG_UP	GSE28130_ACTIVATED_VS_INDUCEED_TREG_UP		185	0.515978	1.98948	0	0.00206153	0.096	2522	tags=30%, list=14%, signal=35%
GSE23321_CENTRAL_MEMORY_VS_NAIVE_CD8_TCELL_UP	GSE23321_CENTRAL_MEMORY_VS_NAIVE_CD8_TCELL_UP		191	0.534362	1.98929	0	0.0020626	0.096	2526	tags=36%, list=14%, signal=41%
GSE43955_TGFB_IL6_VS_TGFB_IL6_IL23_TH17_ACT_CD4_TCELL_60H_DN	GSE43955_TGFB_IL6_VS_TGFB_IL6_IL23_TH17_ACT_CD4_TCELL_60H_DN		191	0.491186	1.98815	0	0.00208384	0.099	2580	tags=30%, list=14%, signal=34%
GSE40274_CTRL_VS_LEF1_TRANSDUCED_ACTIVATED_CD4_TCELL_UP	GSE40274_CTRL_VS_LEF1_TRANSDUCED_ACTIVATED_CD4_TCELL_UP		167	0.549843	1.98682	0	0.00210192	0.099	2764	tags=38%, list=15%, signal=45%
GSE42021_TREG_PLN_VS_CD24LO_TREG_THYMUS_DN	GSE42021_TREG_PLN_VS_CD24LO_TREG_THYMUS_DN		187	0.608026	1.98498	0.0019685	0.00214099	0.101	2802	tags=51%, list=15%, signal=59%
GSE32034_LY6C_HIGH_VS_LOW_ROSIGLIZATONE_TREATED_MONOCYTE_UP	GSE32034_LY6C_HIGH_VS_LOW_ROSIGLIZATONE_TREATED_MONOCYTE_UP		193	0.429565	1.98369	0	0.00216238	0.102	2540	tags=21%, list=14%, signal=24%
GSE23925_LIGHT_ZONE_VS_NAIVE_BCELL_UP	GSE23925_LIGHT_ZONE_VS_NAIVE_BCELL_UP		194	0.536702	1.9809	0	0.00219797	0.102	2775	tags=34%, list=15%, signal=40%
GSE19923_WT_VS_HEB_AND_E2A_KO_DP_THYMOCYTE_DN	GSE19923_WT_VS_HEB_AND_E2A_KO_DP_THYMOCYTE_DN		192	0.546061	1.98067	0	0.00219824	0.103	2124	tags=32%, list=12%, signal=36%
GSE41867_DAY6_EFFECTOR_VS_DAY30_EXHAUSTED_CD8_TCELL_LCMV_CLONE13_UP	GSE41867_DAY6_EFFECTOR_VS_DAY30_EXHAUSTED_CD8_TCELL_LCMV_CLONE13_UP		192	0.572038	1.98053	0	0.00219499	0.103	2154	tags=35%, list=12%, signal=40%
GSE32034_UNTREATED_VS_ROSIGLIZATONE_TREATED_LY6C_HIGH_MONOCYTE_UP	GSE32034_UNTREATED_VS_ROSIGLIZATONE_TREATED_LY6C_HIGH_MONOCYTE_UP		192	0.485915	1.9802	0	0.00219736	0.103	2564	tags=31%, list=14%, signal=36%
GSE27241_CTRL_VS_DIGOXIN_TREATED_RORGT_KO_CD4_TCELL_IN_TH17_POLARIZING_CONDITIONS_DN	GSE27241_CTRL_VS_DIGOXIN_TREATED_RORGT_KO_CD4_TCELL_IN_TH17_POLARIZING_CONDITIONS_DN		174	0.554843	1.98015	0	0.00219575	0.103	2423	tags=37%, list=13%, signal=43%
GSE17721_PAM3CSK4_VS_CPG_4H_BMDC_DN	GSE17721_PAM3CSK4_VS_CPG_4H_BMDC_DN		189	0.518002	1.97981	0	0.00219755	0.103	2577	tags=34%, list=14%, signal=39%
GSE16266_LPS_VS_HEATSHOCK_AND_LPS_STIM_MEF_UP	GSE16266_LPS_VS_HEATSHOCK_AND_LPS_STIM_MEF_UP		193	0.543713	1.9789	0	0.00221252	0.103	2406	tags=39%, list=13%, signal=45%
GSE46606_IRF4_KO_VS_WT_UNSTIM_BCELL_DN	GSE46606_IRF4_KO_VS_WT_UNSTIM_BCELL_DN		196	0.57384	1.97884	0	0.00220927	0.103	2066	tags=37%, list=11%, signal=42%
GSE29164_UNTREATED_VS_CD8_TCELL_TREATED_MELANOMA_DAY3_DN	GSE29164_UNTREATED_VS_CD8_TCELL_TREATED_MELANOMA_DAY3_DN		194	0.573259	1.9783	0	0.00221349	0.103	2104	tags=36%, list=11%, signal=40%
GSE13485_CTRL_VS_DAY7_YF17D_VACCINE_PBMC_DN	GSE13485_CTRL_VS_DAY7_YF17D_VACCINE_PBMC_DN		197	0.746725	1.97824	0	0.00221258	0.103	2572	tags=66%, list=14%, signal=76%
GSE22601_IMMATURE_CD4_SINGLE_POSITIVE_VS_CD8_SINGLE_POSITIVE_THYMOCYTE_DN	GSE22601_IMMATURE_CD4_SINGLE_POSITIVE_VS_CD8_SINGLE_POSITIVE_THYMOCYTE_DN		191	0.566883	1.97813	0	0.00221063	0.103	2801	tags=42%, list=15%, signal=49%
GSE41176_UNSTIM_VS_ANTI_IGM_STIM_BCELL_6H_UP	GSE41176_UNSTIM_VS_ANTI_IGM_STIM_BCELL_6H_UP		192	0.516188	1.97811	0	0.00220889	0.104	1351	tags=21%, list=7%, signal=23%
GSE22313_HEALTHY_VS_SLE_MOUSE_CD4_TCELL_DN	GSE22313_HEALTHY_VS_SLE_MOUSE_CD4_TCELL_DN		190	0.638177	1.97789	0	0.00220832	0.104	2038	tags=36%, list=11%, signal=40%
GSE2585_CD80_HIGH_VS_LOW_AIRE_KO_MTEC_UP	GSE2585_CD80_HIGH_VS_LOW_AIRE_KO_MTEC_UP		188	0.536558	1.97556	0	0.00225839	0.106	2252	tags=34%, list=12%, signal=38%
GSE17974_IL4_AND_ANTI_IL12_VS_UNTREATED_48H_ACT_CD4_TCELL_DN	GSE17974_IL4_AND_ANTI_IL12_VS_UNTREATED_48H_ACT_CD4_TCELL_DN		171	0.582243	1.97472	0	0.00227253	0.106	2163	tags=40%, list=12%, signal=45%
GSE17721_LPS_VS_POLYIC_8H_BMDC_DN	GSE17721_LPS_VS_POLYIC_8H_BMDC_DN		188	0.49527	1.97469	0	0.00226923	0.106	2450	tags=27%, list=13%, signal=30%
GSE43700_UNTREATED_VS_IL10_TREATED_PBMC_DN	GSE43700_UNTREATED_VS_IL10_TREATED_PBMC_DN		196	0.450425	1.97404	0	0.00228084	0.106	2289	tags=24%, list=12%, signal=27%
GSE43955_TH0_VS_TGFB_IL6_TH17_ACT_CD4_TCELL_52H_DN	GSE43955_TH0_VS_TGFB_IL6_TH17_ACT_CD4_TCELL_52H_DN		197	0.467168	1.97304	0	0.00229339	0.107	2778	tags=30%, list=15%, signal=35%
GSE37605_TREG_VS_TCONV_NOD_FOXP3_FUSION_GFP_DN	GSE37605_TREG_VS_TCONV_NOD_FOXP3_FUSION_GFP_DN		161	0.50618	1.97277	0	0.00229271	0.107	2101	tags=25%, list=11%, signal=28%
GSE40274_FOXP3_VS_FOXP3_AND_LEF1_TRANSDUCED_ACTIVATED_CD4_TCELL_UP	GSE40274_FOXP3_VS_FOXP3_AND_LEF1_TRANSDUCED_ACTIVATED_CD4_TCELL_UP		192	0.486389	1.9727	0	0.00229195	0.107	2580	tags=33%, list=14%, signal=38%
GSE39864_WT_VS_GATA3_KO_TREG_UP	GSE39864_WT_VS_GATA3_KO_TREG_UP		196	0.519808	1.97249	0	0.00229389	0.107	2479	tags=38%, list=13%, signal=43%
GSE7509_DC_VS_MONOCYTE_WITH_FCGRIIB_STIM_DN	GSE7509_DC_VS_MONOCYTE_WITH_FCGRIIB_STIM_DN		189	0.580235	1.97182	0	0.00229887	0.107	2181	tags=35%, list=12%, signal=39%
GSE13522_WT_VS_IFNAR_KO_SKING_T_CRUZI_Y_STRAIN_INF_UP	GSE13522_WT_VS_IFNAR_KO_SKING_T_CRUZI_Y_STRAIN_INF_UP		190	0.581973	1.9707	0	0.0023217	0.108	2431	tags=44%, list=13%, signal=50%
GSE15930_STIM_VS_STIM_AND_IFNAB_48H_CD8_T_CELL_DN	GSE15930_STIM_VS_STIM_AND_IFNAB_48H_CD8_T_CELL_DN		197	0.52763	1.96971	0	0.00232973	0.108	2431	tags=34%, list=13%, signal=38%
GSE1791_CTRL_VS_NEUROMEDINU_IN_T_CELL_LINE_3H_UP	GSE1791_CTRL_VS_NEUROMEDINU_IN_T_CELL_LINE_3H_UP		168	0.553485	1.96897	0	0.00233866	0.108	2186	tags=36%, list=12%, signal=41%
GSE360_L_DONOVANI_VS_B_MALAYI_HIGH_DOSE_MAC_UP	GSE360_L_DONOVANI_VS_B_MALAYI_HIGH_DOSE_MAC_UP		192	0.514826	1.96852	0	0.00234386	0.108	1498	tags=26%, list=8%, signal=27%
GSE2128_C57BL6_VS_NOD_THYMOCYTE_MIMETOPE_NEGATIVE_SELECTION_DN	GSE2128_C57BL6_VS_NOD_THYMOCYTE_MIMETOPE_NEGATIVE_SELECTION_DN		189	0.490982	1.96769	0	0.0023895	0.109	2976	tags=35%, list=16%, signal=42%
GSE43955_TH0_VS_TGFB_IL6_IL23_TH17_ACT_CD4_TCELL_60H_DN	GSE43955_TH0_VS_TGFB_IL6_IL23_TH17_ACT_CD4_TCELL_60H_DN		192	0.473536	1.96755	0.0019084	0.00239396	0.109	3163	tags=33%, list=17%, signal=40%
GSE8835_HEALTHY_VS_CLL_CD8_TCELL_DN	GSE8835_HEALTHY_VS_CLL_CD8_TCELL_DN		190	0.517727	1.96689	0	0.00240964	0.11	1835	tags=29%, list=10%, signal=32%
GSE14386_UNTREATED_VS_IFNA_TREATED_ACT_PBMC_MS_PATIENT_DN	GSE14386_UNTREATED_VS_IFNA_TREATED_ACT_PBMC_MS_PATIENT_DN		155	0.58295	1.9665	0	0.00241546	0.11	2210	tags=39%, list=12%, signal=44%
GSE7219_WT_VS_NIK_NFKB2_KO_LPS_AND_ANTI_CD40_STIM_DC_DN	GSE7219_WT_VS_NIK_NFKB2_KO_LPS_AND_ANTI_CD40_STIM_DC_DN		191	0.525954	1.9664	0	0.00241636	0.111	1960	tags=31%, list=11%, signal=34%
GSE5455_HEALTHY_VS_TUMOR_BEARING_MOUSE_SPLEEN_MONOCYTE_DN	GSE5455_HEALTHY_VS_TUMOR_BEARING_MOUSE_SPLEEN_MONOCYTE_DN		190	0.531867	1.96589	0	0.00242031	0.112	2251	tags=32%, list=12%, signal=36%
GSE36826_NORMAL_VS_STAPH_AUREUS_INF_IL1R_KO_SKIN_DN	GSE36826_NORMAL_VS_STAPH_AUREUS_INF_IL1R_KO_SKIN_DN		194	0.492339	1.96567	0.00197239	0.00242206	0.112	2705	tags=27%, list=15%, signal=32%
GSE43955_TH0_VS_TGFB_IL6_IL23_TH17_ACT_CD4_TCELL_52H_DN	GSE43955_TH0_VS_TGFB_IL6_IL23_TH17_ACT_CD4_TCELL_52H_DN		194	0.457696	1.96506	0	0.00243851	0.112	2289	tags=28%, list=12%, signal=31%
GSE37416_12H_VS_24H_F_TULARENSIS_LVS_NEUTROPHIL_UP	GSE37416_12H_VS_24H_F_TULARENSIS_LVS_NEUTROPHIL_UP		188	0.558209	1.9644	0.00193424	0.00247102	0.114	2420	tags=35%, list=13%, signal=40%
GSE36527_CD69_NEG_VS_POS_TREG_CD62L_LOS_KLRG1_NEG_UP	GSE36527_CD69_NEG_VS_POS_TREG_CD62L_LOS_KLRG1_NEG_UP		194	0.596846	1.96431	0.00195312	0.0024694	0.114	2166	tags=38%, list=12%, signal=43%
GSE34156_NOD2_LIGAND_VS_TLR1_TLR2_LIGAND_6H_TREATED_MONOCYTE_UP	GSE34156_NOD2_LIGAND_VS_TLR1_TLR2_LIGAND_6H_TREATED_MONOCYTE_UP		195	0.529526	1.96341	0	0.0024836	0.115	2802	tags=38%, list=15%, signal=44%
GSE19888_ADENOSINE_A3R_INH_VS_ACT_WITH_INHIBITOR_PRETREATMENT_IN_MAST_CELL_UP	GSE19888_ADENOSINE_A3R_INH_VS_ACT_WITH_INHIBITOR_PRETREATMENT_IN_MAST_CELL_UP		196	0.642186	1.96332	0.00196464	0.00248134	0.115	2484	tags=48%, list=13%, signal=55%
GSE3039_CD4_TCELL_VS_ALPHABETA_CD8_TCELL_UP	GSE3039_CD4_TCELL_VS_ALPHABETA_CD8_TCELL_UP		188	0.553375	1.96293	0	0.00248845	0.115	2813	tags=43%, list=15%, signal=50%
GSE36078_WT_VS_IL1R_KO_LUNG_DC_DN	GSE36078_WT_VS_IL1R_KO_LUNG_DC_DN		189	0.482391	1.96226	0	0.00250035	0.116	1934	tags=22%, list=10%, signal=25%
GSE15735_CTRL_VS_HDAC_INHIBITOR_TREATED_CD4_TCELL_2H_DN	GSE15735_CTRL_VS_HDAC_INHIBITOR_TREATED_CD4_TCELL_2H_DN		188	0.521106	1.96221	0	0.0024981	0.116	1873	tags=28%, list=10%, signal=30%
GSE3039_ALPHAALPHA_CD8_TCELL_VS_B2_BCELL_DN	GSE3039_ALPHAALPHA_CD8_TCELL_VS_B2_BCELL_DN		192	0.475824	1.9606	0	0.00252906	0.117	2287	tags=25%, list=12%, signal=28%
GSE9988_ANTI_TREM1_VS_VEHICLE_TREATED_MONOCYTES_DN	GSE9988_ANTI_TREM1_VS_VEHICLE_TREATED_MONOCYTES_DN		189	0.604623	1.96025	0.0018622	0.00254022	0.118	2420	tags=39%, list=13%, signal=45%
GSE17721_LPS_VS_GARDIQUIMOD_2H_BMDC_UP	GSE17721_LPS_VS_GARDIQUIMOD_2H_BMDC_UP		193	0.503387	1.95973	0	0.00255716	0.118	2030	tags=28%, list=11%, signal=31%
GSE21670_UNTREATED_VS_TGFB_IL6_TREATED_STAT3_KO_CD4_TCELL_DN	GSE21670_UNTREATED_VS_TGFB_IL6_TREATED_STAT3_KO_CD4_TCELL_DN		193	0.469772	1.95937	0	0.00256386	0.118	3168	tags=31%, list=17%, signal=37%
GSE22886_DC_VS_MONOCYTE_UP	GSE22886_DC_VS_MONOCYTE_UP		193	0.484115	1.95923	0	0.0025714	0.118	2468	tags=30%, list=13%, signal=34%
GSE15330_HSC_VS_LYMPHOID_PRIMED_MULTIPOTENT_PROGENITOR_UP	GSE15330_HSC_VS_LYMPHOID_PRIMED_MULTIPOTENT_PROGENITOR_UP		195	0.493434	1.95857	0	0.00258333	0.118	2509	tags=30%, list=14%, signal=35%
GSE17721_PAM3CSK4_VS_CPG_8H_BMDC_DN	GSE17721_PAM3CSK4_VS_CPG_8H_BMDC_DN		193	0.468309	1.95769	0.0019802	0.00260812	0.118	2954	tags=29%, list=16%, signal=34%
GSE46606_UNSTIM_VS_CD40L_IL2_IL5_3DAY_STIMULATED_IRF4MID_SORTED_BCELL_DN	GSE46606_UNSTIM_VS_CD40L_IL2_IL5_3DAY_STIMULATED_IRF4MID_SORTED_BCELL_DN		195	0.519432	1.95683	0	0.00261679	0.118	2672	tags=34%, list=14%, signal=39%
GSE17721_LPS_VS_POLYIC_2H_BMDC_UP	GSE17721_LPS_VS_POLYIC_2H_BMDC_UP		195	0.48898	1.95619	0	0.0026301	0.119	2784	tags=36%, list=15%, signal=42%
GSE9960_HEALTHY_VS_GRAM_POS_SEPSIS_PBMC_DN	GSE9960_HEALTHY_VS_GRAM_POS_SEPSIS_PBMC_DN		177	0.585991	1.95587	0	0.00263026	0.119	2313	tags=37%, list=13%, signal=42%
GSE18893_TCONV_VS_TREG_2H_CULTURE_DN	GSE18893_TCONV_VS_TREG_2H_CULTURE_DN		193	0.52661	1.95583	0	0.002631	0.119	2412	tags=35%, list=13%, signal=40%
GSE3982_MAST_CELL_VS_BASOPHIL_DN	GSE3982_MAST_CELL_VS_BASOPHIL_DN		184	0.513449	1.95462	0	0.00288372	0.12	2156	tags=26%, list=12%, signal=29%
GSE33424_CD161_INT_VS_NEG_CD8_TCELL_UP	GSE33424_CD161_INT_VS_NEG_CD8_TCELL_UP		190	0.610435	1.95446	0.00392157	0.00288097	0.12	2820	tags=46%, list=15%, signal=54%
GSE45365_NK_CELL_VS_CD8A_DC_UP	GSE45365_NK_CELL_VS_CD8A_DC_UP		194	0.465422	1.95413	0	0.00287959	0.12	3009	tags=32%, list=16%, signal=38%
GSE17301_IFNA2_VS_IFNA2_AND_ACD3_ACD28_STIM_CD8_TCELL_DN	GSE17301_IFNA2_VS_IFNA2_AND_ACD3_ACD28_STIM_CD8_TCELL_DN		191	0.517459	1.9533	0	0.0028989	0.122	2577	tags=37%, list=14%, signal=43%
GSE7831_UNSTIM_VS_CPG_STIM_PDC_1H_UP	GSE7831_UNSTIM_VS_CPG_STIM_PDC_1H_UP		189	0.54616	1.95312	0	0.00289741	0.122	2774	tags=39%, list=15%, signal=45%
GSE23321_CD8_STEM_CELL_MEMORY_VS_EFFECTOR_MEMORY_CD8_TCELL_DN	GSE23321_CD8_STEM_CELL_MEMORY_VS_EFFECTOR_MEMORY_CD8_TCELL_DN		192	0.445993	1.95223	0	0.0029134	0.125	3170	tags=27%, list=17%, signal=32%
GSE2128_CTRL_VS_MIMETOPE_NEGATIVE_SELECTION_DP_THYMOCYTE_C57BL6_UP	GSE2128_CTRL_VS_MIMETOPE_NEGATIVE_SELECTION_DP_THYMOCYTE_C57BL6_UP		172	0.536918	1.9516	0	0.00292721	0.125	2263	tags=34%, list=12%, signal=39%
GSE9509_LPS_VS_LPS_AND_IL10_STIM_IL10_KO_MACROPHAGE_10MIN_UP	GSE9509_LPS_VS_LPS_AND_IL10_STIM_IL10_KO_MACROPHAGE_10MIN_UP		193	0.559528	1.95041	0	0.00295519	0.126	2819	tags=42%, list=15%, signal=50%
GSE43863_LY6C_INT_CXCR5POS_VS_LY6C_LOW_CXCR5NEG_EFFECTOR_CD4_TCELL_DN	GSE43863_LY6C_INT_CXCR5POS_VS_LY6C_LOW_CXCR5NEG_EFFECTOR_CD4_TCELL_DN		194	0.499566	1.95012	0	0.00295604	0.126	2310	tags=31%, list=13%, signal=35%
GSE11961_GERMINAL_CENTER_BCELL_DAY7_VS_PLASMA_CELL_DAY7_UP	GSE11961_GERMINAL_CENTER_BCELL_DAY7_VS_PLASMA_CELL_DAY7_UP		196	0.511507	1.94998	0	0.00295449	0.126	2431	tags=28%, list=13%, signal=32%
GSE360_L_MAJOR_VS_B_MALAYI_LOW_DOSE_DC_UP	GSE360_L_MAJOR_VS_B_MALAYI_LOW_DOSE_DC_UP		197	0.460818	1.94939	0	0.00296056	0.128	2022	tags=25%, list=11%, signal=28%
GSE29949_MICROGLIA_VS_DC_BRAIN_UP	GSE29949_MICROGLIA_VS_DC_BRAIN_UP		192	0.491641	1.94845	0	0.00299619	0.128	2240	tags=29%, list=12%, signal=33%
GSE37416_0H_VS_48H_F_TULARENSIS_LVS_NEUTROPHIL_UP	GSE37416_0H_VS_48H_F_TULARENSIS_LVS_NEUTROPHIL_UP		186	0.53108	1.9471	0	0.00303647	0.13	2923	tags=34%, list=16%, signal=40%
GSE27859_MACROPHAGE_VS_CD11C_INT_F480_INT_DC_DN	GSE27859_MACROPHAGE_VS_CD11C_INT_F480_INT_DC_DN		189	0.496646	1.94691	0	0.00303362	0.13	2386	tags=27%, list=13%, signal=31%
GSE30962_PRIMARY_VS_SECONDARY_CHRONIC_LCMV_INF_CD8_TCELL_DN	GSE30962_PRIMARY_VS_SECONDARY_CHRONIC_LCMV_INF_CD8_TCELL_DN		187	0.535787	1.94643	0	0.00304419	0.131	2577	tags=35%, list=14%, signal=40%
GSE28737_FOLLICULAR_VS_MARGINAL_ZONE_BCELL_BCL6_HET_DN	GSE28737_FOLLICULAR_VS_MARGINAL_ZONE_BCELL_BCL6_HET_DN		191	0.505335	1.94542	0	0.00309149	0.132	3042	tags=37%, list=17%, signal=44%
GSE17721_LPS_VS_GARDIQUIMOD_16H_BMDC_UP	GSE17721_LPS_VS_GARDIQUIMOD_16H_BMDC_UP		196	0.441941	1.94517	0	0.00309817	0.132	2289	tags=23%, list=12%, signal=27%
GSE22501_PERIPHERAL_BLOOD_VS_CORD_BLOOD_TREG_DN	GSE22501_PERIPHERAL_BLOOD_VS_CORD_BLOOD_TREG_DN		185	0.511859	1.94501	0	0.00310522	0.132	1402	tags=22%, list=8%, signal=23%
GSE43955_TH0_VS_TGFB_IL6_IL23_TH17_ACT_CD4_TCELL_60H_UP	GSE43955_TH0_VS_TGFB_IL6_IL23_TH17_ACT_CD4_TCELL_60H_UP		194	0.440528	1.94481	0	0.00310994	0.132	2006	tags=22%, list=11%, signal=25%
GSE36891_POLYIC_TLR3_VS_PAM_TLR2_STIM_PERITONEAL_MACROPHAGE_DN	GSE36891_POLYIC_TLR3_VS_PAM_TLR2_STIM_PERITONEAL_MACROPHAGE_DN		156	0.479989	1.94441	0	0.00311713	0.132	2203	tags=23%, list=12%, signal=26%
GSE36826_WT_VS_IL1R_KO_SKIN_UP	GSE36826_WT_VS_IL1R_KO_SKIN_UP		189	0.548027	1.94433	0	0.00311559	0.132	2228	tags=34%, list=12%, signal=39%
GSE14000_UNSTIM_VS_16H_LPS_DC_TRANSLATED_RNA_DN	GSE14000_UNSTIM_VS_16H_LPS_DC_TRANSLATED_RNA_DN		182	0.602351	1.94399	0.00192678	0.00312029	0.132	2660	tags=42%, list=14%, signal=48%
GSE17721_LPS_VS_POLYIC_1H_BMDC_UP	GSE17721_LPS_VS_POLYIC_1H_BMDC_UP		188	0.47135	1.94357	0	0.00311988	0.132	2809	tags=31%, list=15%, signal=37%
GSE33425_CD161_HIGH_VS_INT_CD8_TCELL_DN	GSE33425_CD161_HIGH_VS_INT_CD8_TCELL_DN		187	0.475757	1.94351	0	0.00311826	0.132	2997	tags=31%, list=16%, signal=37%
GSE2706_R848_VS_R848_AND_LPS_2H_STIM_DC_DN	GSE2706_R848_VS_R848_AND_LPS_2H_STIM_DC_DN		170	0.600273	1.94333	0	0.00311649	0.132	2744	tags=48%, list=15%, signal=56%
GSE13485_DAY3_VS_DAY7_YF17D_VACCINE_PBMC_DN	GSE13485_DAY3_VS_DAY7_YF17D_VACCINE_PBMC_DN		180	0.682832	1.94287	0	0.00313529	0.132	2572	tags=57%, list=14%, signal=65%
GSE45365_NK_CELL_VS_BCELL_MCMV_INFECTION_DN	GSE45365_NK_CELL_VS_BCELL_MCMV_INFECTION_DN		185	0.525584	1.94241	0	0.00314076	0.132	2270	tags=30%, list=12%, signal=34%
GSE12845_IGD_NEG_BLOOD_VS_DARKZONE_GC_TONSIL_BCELL_UP	GSE12845_IGD_NEG_BLOOD_VS_DARKZONE_GC_TONSIL_BCELL_UP		179	0.467922	1.94166	0.00186916	0.0031509	0.132	2922	tags=29%, list=16%, signal=34%
GSE8921_UNSTIM_VS_TLR1_2_STIM_MONOCYTE_24H_UP	GSE8921_UNSTIM_VS_TLR1_2_STIM_MONOCYTE_24H_UP		187	0.544241	1.94156	0	0.00314923	0.132	1965	tags=29%, list=11%, signal=33%
GSE2770_IL12_AND_TGFB_VS_IL4_TREATED_ACT_CD4_TCELL_48H_DN	GSE2770_IL12_AND_TGFB_VS_IL4_TREATED_ACT_CD4_TCELL_48H_DN		172	0.519288	1.94027	0	0.00318651	0.132	2477	tags=35%, list=13%, signal=41%
GSE3982_BCELL_VS_BASOPHIL_DN	GSE3982_BCELL_VS_BASOPHIL_DN		185	0.492796	1.93957	0	0.00320479	0.132	1992	tags=27%, list=11%, signal=30%
GSE26912_TUMORICIDAL_VS_CTRL_MACROPHAGE_DN	GSE26912_TUMORICIDAL_VS_CTRL_MACROPHAGE_DN		192	0.487155	1.93945	0	0.00320545	0.132	1369	tags=21%, list=7%, signal=23%
GSE3039_CD4_TCELL_VS_B2_BCELL_DN	GSE3039_CD4_TCELL_VS_B2_BCELL_DN		189	0.420651	1.93787	0	0.00324883	0.134	2933	tags=27%, list=16%, signal=32%
GSE33425_CD161_HIGH_VS_INT_CD8_TCELL_UP	GSE33425_CD161_HIGH_VS_INT_CD8_TCELL_UP		194	0.504624	1.93714	0	0.00326362	0.134	1612	tags=24%, list=9%, signal=26%
GSE17186_MEMORY_VS_CD21HIGH_TRANSITIONAL_BCELL_DN	GSE17186_MEMORY_VS_CD21HIGH_TRANSITIONAL_BCELL_DN		195	0.530944	1.93701	0	0.0032608	0.134	1960	tags=29%, list=11%, signal=32%
GSE43863_NAIVE_VS_MEMORY_TFH_CD4_TCELL_D150_LCMV_UP	GSE43863_NAIVE_VS_MEMORY_TFH_CD4_TCELL_D150_LCMV_UP		191	0.567373	1.93649	0	0.00327306	0.134	1891	tags=34%, list=10%, signal=37%
GSE3039_NKT_CELL_VS_B2_BCELL_DN	GSE3039_NKT_CELL_VS_B2_BCELL_DN		188	0.532	1.93643	0	0.00326876	0.134	2618	tags=35%, list=14%, signal=40%
GSE13738_RESTING_VS_TCR_ACTIVATED_CD4_TCELL_DN	GSE13738_RESTING_VS_TCR_ACTIVATED_CD4_TCELL_DN		188	0.461926	1.93635	0	0.00328142	0.134	2986	tags=31%, list=16%, signal=36%
GSE15330_HSC_VS_MEGAKARYOCYTE_ERYTHROID_PROGENITOR_IKAROS_KO_UP	GSE15330_HSC_VS_MEGAKARYOCYTE_ERYTHROID_PROGENITOR_IKAROS_KO_UP		195	0.450934	1.93467	0	0.00333014	0.136	2506	tags=27%, list=14%, signal=31%
GSE18791_CTRL_VS_NEWCASTLE_VIRUS_DC_10H_DN	GSE18791_CTRL_VS_NEWCASTLE_VIRUS_DC_10H_DN		180	0.653844	1.93456	0	0.00332809	0.136	2432	tags=49%, list=13%, signal=56%
GSE25677_MPL_VS_R848_STIM_BCELL_UP	GSE25677_MPL_VS_R848_STIM_BCELL_UP		166	0.556535	1.93407	0	0.00333998	0.136	2252	tags=34%, list=12%, signal=38%
GSE3982_EOSINOPHIL_VS_DC_DN	GSE3982_EOSINOPHIL_VS_DC_DN		190	0.454649	1.93364	0	0.00334494	0.136	2698	tags=27%, list=15%, signal=32%
GSE17721_PAM3CSK4_VS_GADIQUIMOD_6H_BMDC_DN	GSE17721_PAM3CSK4_VS_GADIQUIMOD_6H_BMDC_DN		191	0.493812	1.93359	0	0.00334394	0.136	2473	tags=28%, list=13%, signal=32%
GSE10325_CD4_TCELL_VS_MYELOID_UP	GSE10325_CD4_TCELL_VS_MYELOID_UP		191	0.534609	1.93312	0.00190476	0.00335775	0.136	2157	tags=30%, list=12%, signal=33%
GSE34156_UNTREATED_VS_6H_NOD2_LIGAND_TREATED_MONOCYTE_DN	GSE34156_UNTREATED_VS_6H_NOD2_LIGAND_TREATED_MONOCYTE_DN		168	0.562452	1.933	0.00191205	0.00335882	0.136	3131	tags=43%, list=17%, signal=52%
GSE13411_NAIVE_VS_SWITCHED_MEMORY_BCELL_DN	GSE13411_NAIVE_VS_SWITCHED_MEMORY_BCELL_DN		191	0.444096	1.93252	0	0.00336563	0.137	2147	tags=23%, list=12%, signal=25%
GSE7219_UNSTIM_VS_LPS_AND_ANTI_CD40_STIM_NIK_NFKB2_KO_DC_UP	GSE7219_UNSTIM_VS_LPS_AND_ANTI_CD40_STIM_NIK_NFKB2_KO_DC_UP		170	0.566325	1.93241	0	0.00336466	0.137	1965	tags=29%, list=11%, signal=32%
GSE21670_IL6_VS_TGFB_AND_IL6_TREATED_CD4_TCELL_UP	GSE21670_IL6_VS_TGFB_AND_IL6_TREATED_CD4_TCELL_UP		175	0.460033	1.9317	0	0.00338852	0.137	2584	tags=27%, list=14%, signal=31%
GSE17721_CTRL_VS_POLYIC_4H_BMDC_DN	GSE17721_CTRL_VS_POLYIC_4H_BMDC_DN		191	0.519368	1.93114	0	0.00340349	0.137	2877	tags=35%, list=16%, signal=41%
GSE15930_STIM_VS_STIM_AND_IL12_48H_CD8_T_CELL_UP	GSE15930_STIM_VS_STIM_AND_IL12_48H_CD8_T_CELL_UP		194	0.457257	1.93102	0.00191939	0.00340054	0.137	2506	tags=28%, list=14%, signal=32%
GSE17721_PAM3CSK4_VS_GADIQUIMOD_16H_BMDC_UP	GSE17721_PAM3CSK4_VS_GADIQUIMOD_16H_BMDC_UP		191	0.454952	1.93086	0.0019305	0.00339972	0.137	2108	tags=23%, list=11%, signal=25%
GSE17721_LPS_VS_POLYIC_16H_BMDC_UP	GSE17721_LPS_VS_POLYIC_16H_BMDC_UP		190	0.424629	1.92944	0	0.00343784	0.137	1439	tags=14%, list=8%, signal=15%
GSE21546_WT_VS_SAP1A_KO_DP_THYMOCYTES_UP	GSE21546_WT_VS_SAP1A_KO_DP_THYMOCYTES_UP		182	0.665845	1.92931	0.00195695	0.00343824	0.137	2970	tags=58%, list=16%, signal=68%
GSE6259_33D1_POS_VS_DEC205_POS_FLT3L_INDUCED_SPLENIC_DC_UP	GSE6259_33D1_POS_VS_DEC205_POS_FLT3L_INDUCED_SPLENIC_DC_UP		165	0.564473	1.92919	0	0.00344116	0.138	2235	tags=38%, list=12%, signal=42%
GSE17721_LPS_VS_PAM3CSK4_8H_BMDC_UP	GSE17721_LPS_VS_PAM3CSK4_8H_BMDC_UP		192	0.474372	1.92882	0.00194553	0.00344983	0.138	2443	tags=30%, list=13%, signal=34%
GSE40274_FOXP3_VS_FOXP3_AND_IRF4_TRANSDUCED_ACTIVATED_CD4_TCELL_DN	GSE40274_FOXP3_VS_FOXP3_AND_IRF4_TRANSDUCED_ACTIVATED_CD4_TCELL_DN		187	0.553507	1.92873	0	0.00344541	0.138	2327	tags=34%, list=13%, signal=38%
GSE360_DC_VS_MAC_M_TUBERCULOSIS_DN	GSE360_DC_VS_MAC_M_TUBERCULOSIS_DN		193	0.436251	1.92849	0.0019305	0.00345207	0.14	2311	tags=23%, list=13%, signal=26%
GSE360_HIGH_DOSE_B_MALAYI_VS_M_TUBERCULOSIS_DC_UP	GSE360_HIGH_DOSE_B_MALAYI_VS_M_TUBERCULOSIS_DC_UP		186	0.432319	1.92848	0.00764818	0.00344766	0.14	2234	tags=22%, list=12%, signal=24%
GSE41867_NAIVE_VS_DAY6_LCMV_ARMSTRONG_EFFECTOR_CD8_TCELL_DN	GSE41867_NAIVE_VS_DAY6_LCMV_ARMSTRONG_EFFECTOR_CD8_TCELL_DN		187	0.530946	1.92727	0	0.00357006	0.141	2387	tags=34%, list=13%, signal=38%
GSE23308_WT_VS_MINERALCORTICOID_REC_KO_MACROPHAGE_CORTICOSTERONE_TREATED_DN	GSE23308_WT_VS_MINERALCORTICOID_REC_KO_MACROPHAGE_CORTICOSTERONE_TREATED_DN		185	0.440252	1.92702	0.00187617	0.003569	0.141	2052	tags=22%, list=11%, signal=24%
GSE339_EX_VIVO_VS_IN_CULTURE_CD4CD8DN_DC_UP	GSE339_EX_VIVO_VS_IN_CULTURE_CD4CD8DN_DC_UP		190	0.436691	1.92683	0	0.00356685	0.141	1585	tags=17%, list=9%, signal=19%
GSE21063_CTRL_VS_ANTI_IGM_STIM_BCELL_NFATC1_KO_16H_UP	GSE21063_CTRL_VS_ANTI_IGM_STIM_BCELL_NFATC1_KO_16H_UP		190	0.505363	1.92676	0	0.00356456	0.142	2176	tags=29%, list=12%, signal=32%
GSE9650_EXHAUSTED_VS_MEMORY_CD8_TCELL_UP	GSE9650_EXHAUSTED_VS_MEMORY_CD8_TCELL_UP		192	0.470068	1.92606	0	0.00358113	0.143	2288	tags=28%, list=12%, signal=31%
GSE24142_EARLY_THYMIC_PROGENITOR_VS_DN3_THYMOCYTE_DN	GSE24142_EARLY_THYMIC_PROGENITOR_VS_DN3_THYMOCYTE_DN		193	0.518838	1.92556	0	0.00358669	0.144	1831	tags=27%, list=10%, signal=30%
GSE28783_ANTI_MIR33_VS_CTRL_ATHEROSCLEROSIS_MACROPHAGE_UP	GSE28783_ANTI_MIR33_VS_CTRL_ATHEROSCLEROSIS_MACROPHAGE_UP		193	0.505326	1.9246	0	0.00361059	0.145	2671	tags=34%, list=14%, signal=39%
GSE26030_TH1_VS_TH17_RESTIMULATED_DAY5_POST_POLARIZATION_UP	GSE26030_TH1_VS_TH17_RESTIMULATED_DAY5_POST_POLARIZATION_UP		194	0.404757	1.92292	0.00410678	0.00366647	0.145	2640	tags=22%, list=14%, signal=25%
GSE9988_LOW_LPS_VS_VEHICLE_TREATED_MONOCYTE_DN	GSE9988_LOW_LPS_VS_VEHICLE_TREATED_MONOCYTE_DN		191	0.516827	1.92286	0.00938086	0.00366299	0.145	2152	tags=26%, list=12%, signal=29%
GSE5463_CTRL_VS_DEXAMETHASONE_TREATED_THYMOCYTE_UP	GSE5463_CTRL_VS_DEXAMETHASONE_TREATED_THYMOCYTE_UP		193	0.438256	1.9224	0	0.00367608	0.148	2733	tags=27%, list=15%, signal=32%
GSE9988_ANTI_TREM1_VS_LPS_MONOCYTE_UP	GSE9988_ANTI_TREM1_VS_LPS_MONOCYTE_UP		185	0.52577	1.92192	0	0.00369365	0.149	3133	tags=35%, list=17%, signal=42%
GSE45739_NRAS_KO_VS_WT_UNSTIM_CD4_TCELL_UP	GSE45739_NRAS_KO_VS_WT_UNSTIM_CD4_TCELL_UP		186	0.468649	1.91839	0	0.00380103	0.152	1965	tags=19%, list=11%, signal=21%
GSE9006_1MONTH_VS_4MONTH_POST_TYPE_1_DIABETES_DX_PBMC_UP	GSE9006_1MONTH_VS_4MONTH_POST_TYPE_1_DIABETES_DX_PBMC_UP		185	0.513296	1.91801	0	0.0038068	0.153	2709	tags=35%, list=15%, signal=41%
GSE36527_CD62L_HIGH_CD69_NEG_VS_CD62L_LOW_CD69_POS_TREG_KLRG1_NEG_DN	GSE36527_CD62L_HIGH_CD69_NEG_VS_CD62L_LOW_CD69_POS_TREG_KLRG1_NEG_DN		195	0.48464	1.91719	0	0.00382807	0.154	2219	tags=33%, list=12%, signal=37%
GSE20715_0H_VS_48H_OZONE_LUNG_UP	GSE20715_0H_VS_48H_OZONE_LUNG_UP		187	0.496486	1.91715	0	0.00382693	0.154	2262	tags=29%, list=12%, signal=33%
GSE43955_TH0_VS_TGFB_IL6_TH17_ACT_CD4_TCELL_30H_UP	GSE43955_TH0_VS_TGFB_IL6_TH17_ACT_CD4_TCELL_30H_UP		196	0.489744	1.91568	0	0.0038786	0.155	2309	tags=32%, list=13%, signal=36%
GSE17721_LPS_VS_PAM3CSK4_12H_BMDC_UP	GSE17721_LPS_VS_PAM3CSK4_12H_BMDC_UP		193	0.480857	1.91557	0	0.00387723	0.155	2030	tags=24%, list=11%, signal=27%
GSE22611_NOD2_TRANSDUCED_VS_CTRL_HEK293T_STIMULATED_WITH_MDP_2H_UP	GSE22611_NOD2_TRANSDUCED_VS_CTRL_HEK293T_STIMULATED_WITH_MDP_2H_UP		173	0.52131	1.91516	0.00191205	0.00388482	0.155	2380	tags=32%, list=13%, signal=36%
GSE11961_MEMORY_BCELL_DAY7_VS_GERMINAL_CENTER_BCELL_DAY7_UP	GSE11961_MEMORY_BCELL_DAY7_VS_GERMINAL_CENTER_BCELL_DAY7_UP		184	0.498556	1.91453	0	0.00389894	0.155	2662	tags=33%, list=14%, signal=38%
GSE24292_WT_VS_PPARG_KO_MACROPHAGE_UP	GSE24292_WT_VS_PPARG_KO_MACROPHAGE_UP		194	0.459322	1.91411	0	0.00390186	0.155	2255	tags=24%, list=12%, signal=27%
GSE46606_DAY1_VS_DAY3_CD40L_IL2_IL5_STIMULATED_IRF4HIGH_BCELL_DN	GSE46606_DAY1_VS_DAY3_CD40L_IL2_IL5_STIMULATED_IRF4HIGH_BCELL_DN		189	0.522041	1.91356	0	0.00391762	0.156	2802	tags=38%, list=15%, signal=44%
GSE43955_TH0_VS_TGFB_IL6_TH17_ACT_CD4_TCELL_10H_UP	GSE43955_TH0_VS_TGFB_IL6_TH17_ACT_CD4_TCELL_10H_UP		194	0.463658	1.91352	0	0.00391503	0.156	3124	tags=33%, list=17%, signal=39%
GSE19941_IL10_KO_VS_IL10_KO_AND_NFKBP50_KO_LPS_STIM_MACROPHAGE_DN	GSE19941_IL10_KO_VS_IL10_KO_AND_NFKBP50_KO_LPS_STIM_MACROPHAGE_DN		190	0.405893	1.9134	0	0.0039135	0.156	886	tags=10%, list=5%, signal=10%
GSE7768_OVA_ALONE_VS_OVA_WITH_MPL_IMMUNIZED_MOUSE_WHOLE_SPLEEN_6H_DN	GSE7768_OVA_ALONE_VS_OVA_WITH_MPL_IMMUNIZED_MOUSE_WHOLE_SPLEEN_6H_DN		157	0.553821	1.91309	0	0.00392191	0.156	3239	tags=41%, list=18%, signal=49%
GSE360_T_GONDII_VS_B_MALAYI_HIGH_DOSE_MAC_UP	GSE360_T_GONDII_VS_B_MALAYI_HIGH_DOSE_MAC_UP		188	0.457825	1.91304	0	0.00391843	0.156	1725	tags=22%, list=9%, signal=24%
GSE7348_UNSTIM_VS_TOLERIZED_AND_LPS_STIM_MACROPHAGE_DN	GSE7348_UNSTIM_VS_TOLERIZED_AND_LPS_STIM_MACROPHAGE_DN		150	0.525818	1.91275	0	0.0039295	0.156	2526	tags=37%, list=14%, signal=42%
GSE43863_TH1_VS_TFH_MEMORY_CD4_TCELL_DN	GSE43863_TH1_VS_TFH_MEMORY_CD4_TCELL_DN		192	0.552942	1.91211	0	0.00393778	0.157	1852	tags=29%, list=10%, signal=32%
GSE28783_ANTI_MIR33_VS_UNTREATED_ATHEROSCLEROSIS_MACROPHAGE_DN	GSE28783_ANTI_MIR33_VS_UNTREATED_ATHEROSCLEROSIS_MACROPHAGE_DN		187	0.521436	1.91176	0	0.00397328	0.157	1774	tags=26%, list=10%, signal=29%
GSE3982_MAST_CELL_VS_BCELL_UP	GSE3982_MAST_CELL_VS_BCELL_UP		187	0.487585	1.91102	0	0.0039935	0.157	2318	tags=27%, list=13%, signal=31%
GSE33425_CD8_ALPHAALPHA_VS_ALPHABETA_CD161_HIGH_TCELL_UP	GSE33425_CD8_ALPHAALPHA_VS_ALPHABETA_CD161_HIGH_TCELL_UP		194	0.510716	1.90946	0.00189036	0.00403613	0.158	1631	tags=25%, list=9%, signal=27%
GSE3982_NEUTROPHIL_VS_BCELL_UP	GSE3982_NEUTROPHIL_VS_BCELL_UP		187	0.505108	1.90891	0	0.00404917	0.16	1917	tags=27%, list=10%, signal=30%
GSE22886_NAIVE_CD8_TCELL_VS_MONOCYTE_UP	GSE22886_NAIVE_CD8_TCELL_VS_MONOCYTE_UP		193	0.583419	1.9084	0.00194932	0.0040641	0.162	1304	tags=27%, list=7%, signal=29%
GSE7852_TREG_VS_TCONV_LN_UP	GSE7852_TREG_VS_TCONV_LN_UP		189	0.571715	1.90766	0	0.00408351	0.163	2106	tags=33%, list=11%, signal=37%
GSE17721_LPS_VS_GARDIQUIMOD_16H_BMDC_DN	GSE17721_LPS_VS_GARDIQUIMOD_16H_BMDC_DN		189	0.425777	1.90744	0.00195695	0.0040865	0.163	3294	tags=33%, list=18%, signal=40%
GSE40685_NAIVE_CD4_TCELL_VS_FOXP3_KO_TREG_PRECURSOR_UP	GSE40685_NAIVE_CD4_TCELL_VS_FOXP3_KO_TREG_PRECURSOR_UP		191	0.454238	1.907	0	0.00409831	0.164	1957	tags=21%, list=11%, signal=24%
GSE339_CD4POS_VS_CD8POS_DC_IN_CULTURE_UP	GSE339_CD4POS_VS_CD8POS_DC_IN_CULTURE_UP		191	0.432222	1.90684	0	0.00410082	0.164	2392	tags=23%, list=13%, signal=26%
GSE1925_CTRL_VS_IFNG_PRIMED_MACROPHAGE_24H_IFNG_STIM_UP	GSE1925_CTRL_VS_IFNG_PRIMED_MACROPHAGE_24H_IFNG_STIM_UP		189	0.440351	1.90651	0	0.00409964	0.164	2789	tags=32%, list=15%, signal=38%
GSE8621_LPS_STIM_VS_LPS_PRIMED_AND_LPS_STIM_MACROPHAGE_DN	GSE8621_LPS_STIM_VS_LPS_PRIMED_AND_LPS_STIM_MACROPHAGE_DN		192	0.511125	1.90628	0	0.00410313	0.164	2254	tags=25%, list=12%, signal=28%
GSE3982_EOSINOPHIL_VS_CENT_MEMORY_CD4_TCELL_UP	GSE3982_EOSINOPHIL_VS_CENT_MEMORY_CD4_TCELL_UP		189	0.503079	1.90569	0	0.00412769	0.165	2572	tags=28%, list=14%, signal=32%
GSE22886_DAY0_VS_DAY7_MONOCYTE_IN_CULTURE_UP	GSE22886_DAY0_VS_DAY7_MONOCYTE_IN_CULTURE_UP		187	0.586156	1.90561	0.00194175	0.00412489	0.165	2408	tags=39%, list=13%, signal=44%
GSE41867_DAY6_VS_DAY15_LCMV_ARMSTRONG_EFFECTOR_CD8_TCELL_UP	GSE41867_DAY6_VS_DAY15_LCMV_ARMSTRONG_EFFECTOR_CD8_TCELL_UP		174	0.567368	1.90487	0	0.0041664	0.166	2793	tags=45%, list=15%, signal=53%
GSE43863_DAY6_EFF_VS_DAY150_MEM_TFH_CD4_TCELL_UP	GSE43863_DAY6_EFF_VS_DAY150_MEM_TFH_CD4_TCELL_UP		191	0.513573	1.90471	0.00381679	0.00416633	0.167	3064	tags=36%, list=17%, signal=42%
GSE22886_NAIVE_CD8_TCELL_VS_DC_UP	GSE22886_NAIVE_CD8_TCELL_VS_DC_UP		186	0.493865	1.90462	0.00383877	0.00416739	0.168	2017	tags=24%, list=11%, signal=27%
GSE39152_BRAIN_VS_SPLEEN_CD103_NEG_MEMORY_CD8_TCELL_UP	GSE39152_BRAIN_VS_SPLEEN_CD103_NEG_MEMORY_CD8_TCELL_UP		192	0.443077	1.90378	0	0.00417995	0.169	3391	tags=31%, list=18%, signal=38%
GSE557_CIITA_KO_VS_I_AB_KO_DC_UP	GSE557_CIITA_KO_VS_I_AB_KO_DC_UP		193	0.499513	1.9037	0	0.00417624	0.169	2426	tags=31%, list=13%, signal=35%
GSE15733_BM_VS_SPLEEN_MEMORY_CD4_TCELL_UP	GSE15733_BM_VS_SPLEEN_MEMORY_CD4_TCELL_UP		190	0.514596	1.90353	0	0.00417676	0.169	2157	tags=34%, list=12%, signal=38%
GSE37301_MULTIPOTENT_PROGENITOR_VS_LYMPHOID_PRIMED_MPP_DN	GSE37301_MULTIPOTENT_PROGENITOR_VS_LYMPHOID_PRIMED_MPP_DN		176	0.553758	1.90326	0	0.00418065	0.169	3010	tags=43%, list=16%, signal=50%
GSE40274_CTRL_VS_FOXP3_AND_EOS_TRANSDUCED_ACTIVATED_CD4_TCELL_UP	GSE40274_CTRL_VS_FOXP3_AND_EOS_TRANSDUCED_ACTIVATED_CD4_TCELL_UP		159	0.544276	1.90324	0.0018797	0.00417562	0.169	1660	tags=30%, list=9%, signal=33%
GSE17721_LPS_VS_CPG_8H_BMDC_DN	GSE17721_LPS_VS_CPG_8H_BMDC_DN		185	0.447524	1.90276	0	0.0041914	0.17	2745	tags=22%, list=15%, signal=26%
GSE23502_WT_VS_HDC_KO_MYELOID_DERIVED_SUPPRESSOR_CELL_COLON_TUMOR_UP	GSE23502_WT_VS_HDC_KO_MYELOID_DERIVED_SUPPRESSOR_CELL_COLON_TUMOR_UP		192	0.536182	1.90223	0	0.00421115	0.17	2877	tags=36%, list=16%, signal=42%
GSE17974_IL4_AND_ANTI_IL12_VS_UNTREATED_24H_ACT_CD4_TCELL_DN	GSE17974_IL4_AND_ANTI_IL12_VS_UNTREATED_24H_ACT_CD4_TCELL_DN		168	0.572528	1.90182	0.0019084	0.0042117	0.17	2454	tags=42%, list=13%, signal=48%
GSE2770_TGFB_AND_IL4_ACT_VS_ACT_CD4_TCELL_48H_UP	GSE2770_TGFB_AND_IL4_ACT_VS_ACT_CD4_TCELL_48H_UP		190	0.486492	1.90089	0	0.00424115	0.17	3301	tags=38%, list=18%, signal=46%
GSE32164_RESTING_DIFFERENTIATED_VS_CMYC_INHIBITED_MACROPHAGE_UP	GSE32164_RESTING_DIFFERENTIATED_VS_CMYC_INHIBITED_MACROPHAGE_UP		194	0.489688	1.90069	0	0.00424398	0.171	2579	tags=32%, list=14%, signal=37%
GSE36888_UNTREATED_VS_IL2_TREATED_TCELL_2H_DN	GSE36888_UNTREATED_VS_IL2_TREATED_TCELL_2H_DN		175	0.448395	1.90052	0	0.00424681	0.171	3488	tags=35%, list=19%, signal=43%
GSE12392_WT_VS_IFNB_KO_CD8A_NEG_SPLEEN_DC_DN	GSE12392_WT_VS_IFNB_KO_CD8A_NEG_SPLEEN_DC_DN		196	0.546103	1.90037	0.0019084	0.00424174	0.171	2591	tags=34%, list=14%, signal=39%
GSE24142_EARLY_THYMIC_PROGENITOR_VS_DN3_THYMOCYTE_ADULT_UP	GSE24142_EARLY_THYMIC_PROGENITOR_VS_DN3_THYMOCYTE_ADULT_UP		193	0.543002	1.90015	0	0.00424664	0.171	1982	tags=30%, list=11%, signal=33%
GSE3982_BCELL_VS_EFF_MEMORY_CD4_TCELL_UP	GSE3982_BCELL_VS_EFF_MEMORY_CD4_TCELL_UP		183	0.479031	1.89967	0	0.00425248	0.171	1514	tags=21%, list=8%, signal=22%
GSE26488_HDAC7_KO_VS_VP16_TRANSGENIC_HDAC7_KO_DOUBLE_POSITIVE_THYMOCYTE_DN	GSE26488_HDAC7_KO_VS_VP16_TRANSGENIC_HDAC7_KO_DOUBLE_POSITIVE_THYMOCYTE_DN		192	0.457	1.89933	0.00186567	0.00425716	0.172	2640	tags=29%, list=14%, signal=33%
GSE17721_LPS_VS_GARDIQUIMOD_8H_BMDC_DN	GSE17721_LPS_VS_GARDIQUIMOD_8H_BMDC_DN		195	0.451805	1.89914	0.00383142	0.00425941	0.172	2286	tags=21%, list=12%, signal=24%
GSE43863_NAIVE_VS_MEMORY_TH1_CD4_TCELL_D150_LCMV_UP	GSE43863_NAIVE_VS_MEMORY_TH1_CD4_TCELL_D150_LCMV_UP		160	0.555713	1.89871	0.00181159	0.00427063	0.172	2547	tags=45%, list=14%, signal=52%
GSE36891_POLYIC_TLR3_VS_PAM_TLR2_STIM_PERITONEAL_MACROPHAGE_UP	GSE36891_POLYIC_TLR3_VS_PAM_TLR2_STIM_PERITONEAL_MACROPHAGE_UP		147	0.578668	1.89833	0.00402414	0.00427772	0.172	2960	tags=49%, list=16%, signal=58%
GSE17721_CTRL_VS_CPG_12H_BMDC_DN	GSE17721_CTRL_VS_CPG_12H_BMDC_DN		187	0.445816	1.898	0	0.00428453	0.172	2158	tags=24%, list=12%, signal=26%
GSE26030_UNSTIM_VS_RESTIM_TH1_DAY15_POST_POLARIZATION_UP	GSE26030_UNSTIM_VS_RESTIM_TH1_DAY15_POST_POLARIZATION_UP		195	0.504887	1.89789	0	0.00429053	0.172	2239	tags=28%, list=12%, signal=32%
GSE43955_TH0_VS_TGFB_IL6_TH17_ACT_CD4_TCELL_30H_DN	GSE43955_TH0_VS_TGFB_IL6_TH17_ACT_CD4_TCELL_30H_DN		192	0.429291	1.89781	0	0.00428699	0.172	2121	tags=20%, list=12%, signal=23%
GSE360_L_MAJOR_VS_B_MALAYI_HIGH_DOSE_DC_UP	GSE360_L_MAJOR_VS_B_MALAYI_HIGH_DOSE_DC_UP		193	0.466922	1.89732	0	0.00430035	0.173	2094	tags=27%, list=11%, signal=31%
GSE37301_LYMPHOID_PRIMED_MPP_VS_COMMON_LYMPHOID_PROGENITOR_DN	GSE37301_LYMPHOID_PRIMED_MPP_VS_COMMON_LYMPHOID_PROGENITOR_DN		196	0.443941	1.89725	0	0.00429892	0.174	3525	tags=38%, list=19%, signal=47%
GSE12845_IGD_POS_VS_NEG_BLOOD_BCELL_DN	GSE12845_IGD_POS_VS_NEG_BLOOD_BCELL_DN		177	0.422287	1.89718	0.00992064	0.00429718	0.174	3724	tags=36%, list=20%, signal=44%
GSE22886_NAIVE_TCELL_VS_DC_UP	GSE22886_NAIVE_TCELL_VS_DC_UP		186	0.458779	1.89685	0	0.004309	0.174	1965	tags=20%, list=11%, signal=23%
GSE20715_0H_VS_48H_OZONE_TLR4_KO_LUNG_UP	GSE20715_0H_VS_48H_OZONE_TLR4_KO_LUNG_UP		194	0.52538	1.89682	0	0.00430394	0.174	1691	tags=27%, list=9%, signal=29%
GSE40666_WT_VS_STAT1_KO_CD8_TCELL_DN	GSE40666_WT_VS_STAT1_KO_CD8_TCELL_DN		191	0.487251	1.89633	0	0.00431589	0.174	2259	tags=30%, list=12%, signal=34%
GSE13306_RA_VS_UNTREATED_MEM_CD4_TCELL_UP	GSE13306_RA_VS_UNTREATED_MEM_CD4_TCELL_UP		195	0.536204	1.89589	0	0.00433684	0.174	1610	tags=30%, list=9%, signal=32%
GSE43955_1H_VS_42H_ACT_CD4_TCELL_WITH_TGFB_IL6_UP	GSE43955_1H_VS_42H_ACT_CD4_TCELL_WITH_TGFB_IL6_UP		192	0.40281	1.8954	0	0.00435088	0.175	2774	tags=23%, list=15%, signal=27%
GSE22601_IMMATURE_CD4_SINGLE_POSITIVE_VS_CD4_SINGLE_POSITIVE_THYMOCYTE_UP	GSE22601_IMMATURE_CD4_SINGLE_POSITIVE_VS_CD4_SINGLE_POSITIVE_THYMOCYTE_UP		194	0.40966	1.89538	0.0019802	0.00434579	0.175	3047	tags=25%, list=17%, signal=30%
GSE1791_CTRL_VS_NEUROMEDINU_IN_T_CELL_LINE_6H_UP	GSE1791_CTRL_VS_NEUROMEDINU_IN_T_CELL_LINE_6H_UP		195	0.510028	1.89509	0	0.00435125	0.175	1809	tags=25%, list=10%, signal=27%
GSE26343_UNSTIM_VS_LPS_STIM_NFAT5_KO_MACROPHAGE_UP	GSE26343_UNSTIM_VS_LPS_STIM_NFAT5_KO_MACROPHAGE_UP		190	0.477648	1.89503	0	0.00434934	0.175	2264	tags=25%, list=12%, signal=29%
GSE9988_LOW_LPS_VS_ANTI_TREM1_AND_LPS_MONOCYTE_DN	GSE9988_LOW_LPS_VS_ANTI_TREM1_AND_LPS_MONOCYTE_DN		179	0.521814	1.89481	0	0.00435004	0.176	2584	tags=31%, list=14%, signal=36%
GSE5542_UNTREATED_VS_IFNA_TREATED_EPITHELIAL_CELLS_24H_UP	GSE5542_UNTREATED_VS_IFNA_TREATED_EPITHELIAL_CELLS_24H_UP		195	0.564704	1.89448	0	0.00435771	0.176	2781	tags=39%, list=15%, signal=46%
GSE46606_IRF4_KO_VS_WT_CD40L_IL2_IL5_1DAY_STIMULATED_BCELL_DN	GSE46606_IRF4_KO_VS_WT_CD40L_IL2_IL5_1DAY_STIMULATED_BCELL_DN		175	0.479518	1.89364	0	0.00438465	0.176	1747	tags=26%, list=9%, signal=28%
GSE19923_WT_VS_HEB_KO_DP_THYMOCYTE_DN	GSE19923_WT_VS_HEB_KO_DP_THYMOCYTE_DN		190	0.401373	1.89356	0	0.00438254	0.176	2211	tags=18%, list=12%, signal=20%
GSE9650_EFFECTOR_VS_EXHAUSTED_CD8_TCELL_UP	GSE9650_EFFECTOR_VS_EXHAUSTED_CD8_TCELL_UP		188	0.399841	1.89328	0.00392927	0.0043854	0.178	2608	tags=20%, list=14%, signal=23%
GSE21033_CTRL_VS_POLYIC_STIM_DC_24H_UP	GSE21033_CTRL_VS_POLYIC_STIM_DC_24H_UP		145	0.538533	1.89298	0.0019084	0.00440683	0.178	2159	tags=33%, list=12%, signal=37%
GSE5542_UNTREATED_VS_IFNG_TREATED_EPITHELIAL_CELLS_6H_DN	GSE5542_UNTREATED_VS_IFNG_TREATED_EPITHELIAL_CELLS_6H_DN		193	0.569956	1.89294	0	0.00440282	0.178	2196	tags=33%, list=12%, signal=37%
GSE37301_GRANULOCYTE_MONOCYTE_PROGENITOR_VS_RAG2_KO_NK_CELL_DN	GSE37301_GRANULOCYTE_MONOCYTE_PROGENITOR_VS_RAG2_KO_NK_CELL_DN		192	0.384866	1.89266	0.00198413	0.00441161	0.178	3377	tags=29%, list=18%, signal=35%
GSE3720_UNSTIM_VS_LPS_STIM_VD1_GAMMADELTA_TCELL_DN	GSE3720_UNSTIM_VS_LPS_STIM_VD1_GAMMADELTA_TCELL_DN		143	0.50475	1.89241	0	0.00441718	0.178	2434	tags=33%, list=13%, signal=38%
GSE7764_IL15_NK_CELL_24H_VS_SPLENOCYTE_DN	GSE7764_IL15_NK_CELL_24H_VS_SPLENOCYTE_DN		187	0.477333	1.89042	0	0.00451824	0.181	2564	tags=29%, list=14%, signal=34%
GSE27859_MACROPHAGE_VS_CD11C_INT_F480_INT_DC_UP	GSE27859_MACROPHAGE_VS_CD11C_INT_F480_INT_DC_UP		162	0.521417	1.88987	0	0.00453947	0.183	2382	tags=31%, list=13%, signal=36%
GSE1740_UNSTIM_VS_IFNA_STIMULATED_MCSF_IFNG_DERIVED_MACROPHAGE_UP	GSE1740_UNSTIM_VS_IFNA_STIMULATED_MCSF_IFNG_DERIVED_MACROPHAGE_UP		170	0.496548	1.88855	0	0.00457001	0.185	2288	tags=32%, list=12%, signal=36%
GSE24671_CTRL_VS_BAKIMULC_INFECTED_MOUSE_SPLENOCYTES_DN	GSE24671_CTRL_VS_BAKIMULC_INFECTED_MOUSE_SPLENOCYTES_DN		161	0.527812	1.88787	0	0.00458472	0.185	2741	tags=38%, list=15%, signal=44%
GSE22935_UNSTIM_VS_24H_MBOVIS_BCG_STIM_MACROPHAGE_DN	GSE22935_UNSTIM_VS_24H_MBOVIS_BCG_STIM_MACROPHAGE_DN		191	0.471475	1.88712	0	0.00461812	0.185	2637	tags=30%, list=14%, signal=34%
GSE3982_EFF_MEMORY_VS_CENT_MEMORY_CD4_TCELL_UP	GSE3982_EFF_MEMORY_VS_CENT_MEMORY_CD4_TCELL_UP		182	0.485741	1.88663	0	0.00463212	0.185	2256	tags=28%, list=12%, signal=32%
GSE9988_ANTI_TREM1_VS_LOW_LPS_MONOCYTE_UP	GSE9988_ANTI_TREM1_VS_LOW_LPS_MONOCYTE_UP		188	0.510045	1.88635	0	0.00464313	0.186	3156	tags=37%, list=17%, signal=44%
GSE14699_NAIVE_VS_ACT_CD8_TCELL_UP	GSE14699_NAIVE_VS_ACT_CD8_TCELL_UP		190	0.450749	1.88623	0	0.00464625	0.186	2766	tags=28%, list=15%, signal=33%
GSE42724_NAIVE_BCELL_VS_PLASMABLAST_UP	GSE42724_NAIVE_BCELL_VS_PLASMABLAST_UP		183	0.676452	1.88622	0	0.00464202	0.186	2838	tags=57%, list=15%, signal=67%
GSE17721_CPG_VS_GARDIQUIMOD_12H_BMDC_DN	GSE17721_CPG_VS_GARDIQUIMOD_12H_BMDC_DN		191	0.422022	1.88567	0	0.00466506	0.186	1509	tags=16%, list=8%, signal=17%
GSE37534_UNTREATED_VS_GW1929_TREATED_CD4_TCELL_PPARG1_AND_FOXP3_TRASDUCED_UP	GSE37534_UNTREATED_VS_GW1929_TREATED_CD4_TCELL_PPARG1_AND_FOXP3_TRASDUCED_UP		190	0.461541	1.88546	0.00775194	0.00466275	0.186	2748	tags=34%, list=15%, signal=39%
GSE23984_CTRL_VS_HYPOCALEMIC_VITAMIND_ANALOG_TCELL_UP	GSE23984_CTRL_VS_HYPOCALEMIC_VITAMIND_ANALOG_TCELL_UP		186	0.43005	1.88429	0.00191571	0.00470161	0.187	2147	tags=22%, list=12%, signal=24%
GSE26890_CXCR1_NEG_VS_POS_EFFECTOR_CD8_TCELL_UP	GSE26890_CXCR1_NEG_VS_POS_EFFECTOR_CD8_TCELL_UP		187	0.575269	1.88312	0.00195312	0.00473529	0.187	2970	tags=44%, list=16%, signal=52%
GSE17721_PAM3CSK4_VS_GADIQUIMOD_24H_BMDC_DN	GSE17721_PAM3CSK4_VS_GADIQUIMOD_24H_BMDC_DN		193	0.431303	1.8831	0	0.00472992	0.187	2654	tags=28%, list=14%, signal=33%
GSE34205_HEALTHY_VS_RSV_INF_INFANT_PBMC_DN	GSE34205_HEALTHY_VS_RSV_INF_INFANT_PBMC_DN		186	0.484256	1.88299	0.0018622	0.00473042	0.187	3381	tags=34%, list=18%, signal=41%
GSE22886_DAY1_VS_DAY7_MONOCYTE_IN_CULTURE_DN	GSE22886_DAY1_VS_DAY7_MONOCYTE_IN_CULTURE_DN		190	0.409113	1.88282	0.0164271	0.00472966	0.187	2940	tags=25%, list=16%, signal=30%
GSE17721_LPS_VS_PAM3CSK4_2H_BMDC_UP	GSE17721_LPS_VS_PAM3CSK4_2H_BMDC_UP		193	0.512027	1.882	0	0.00475261	0.187	2212	tags=33%, list=12%, signal=37%
GSE7768_OVA_WITH_LPS_VS_OVA_WITH_MPL_IMMUNIZED_MOUSE_WHOLE_SPLEEN_6H_DN	GSE7768_OVA_WITH_LPS_VS_OVA_WITH_MPL_IMMUNIZED_MOUSE_WHOLE_SPLEEN_6H_DN		162	0.511106	1.88086	0	0.00482034	0.188	3206	tags=41%, list=17%, signal=50%
GSE17721_0.5H_VS_12H_CPG_BMDC_UP	GSE17721_0.5H_VS_12H_CPG_BMDC_UP		190	0.385234	1.88023	0.00198413	0.00482977	0.188	3016	tags=22%, list=16%, signal=26%
GSE28726_NAIVE_CD4_TCELL_VS_NAIVE_NKTCELL_UP	GSE28726_NAIVE_CD4_TCELL_VS_NAIVE_NKTCELL_UP		196	0.445714	1.87946	0	0.00484393	0.188	3191	tags=27%, list=17%, signal=32%
GSE13484_UNSTIM_VS_3H_YF17D_VACCINE_STIM_PBMC_DN	GSE13484_UNSTIM_VS_3H_YF17D_VACCINE_STIM_PBMC_DN		191	0.504682	1.87935	0	0.00484051	0.188	2239	tags=29%, list=12%, signal=32%
GSE36891_UNSTIM_VS_POLYIC_TLR3_STIM_PERITONEAL_MACROPHAGE_DN	GSE36891_UNSTIM_VS_POLYIC_TLR3_STIM_PERITONEAL_MACROPHAGE_DN		188	0.50829	1.87843	0	0.00488089	0.188	2484	tags=29%, list=13%, signal=33%
GSE3920_IFNA_VS_IFNB_TREATED_ENDOTHELIAL_CELL_DN	GSE3920_IFNA_VS_IFNB_TREATED_ENDOTHELIAL_CELL_DN		158	0.569301	1.87812	0	0.00488631	0.189	1682	tags=31%, list=9%, signal=34%
GSE40666_WT_VS_STAT4_KO_CD8_TCELL_WITH_IFNA_STIM_90MIN_DN	GSE40666_WT_VS_STAT4_KO_CD8_TCELL_WITH_IFNA_STIM_90MIN_DN		194	0.454641	1.87746	0.00191571	0.00491997	0.19	2849	tags=34%, list=15%, signal=40%
GSE19512_NAUTRAL_VS_INDUCED_TREG_DN	GSE19512_NAUTRAL_VS_INDUCED_TREG_DN		187	0.470493	1.87737	0	0.00492147	0.19	2257	tags=28%, list=12%, signal=31%
GSE17721_12H_VS_24H_PAM3CSK4_BMDC_DN	GSE17721_12H_VS_24H_PAM3CSK4_BMDC_DN		194	0.432086	1.8773	0	0.00497766	0.191	2289	tags=23%, list=12%, signal=26%
GSE27786_NKCELL_VS_NKTCELL_UP	GSE27786_NKCELL_VS_NKTCELL_UP		195	0.474974	1.87717	0.00394477	0.00498282	0.191	3373	tags=38%, list=18%, signal=47%
GSE46606_DAY1_VS_DAY3_CD40L_IL2_IL5_STIMULATED_BCELL_DN	GSE46606_DAY1_VS_DAY3_CD40L_IL2_IL5_STIMULATED_BCELL_DN		185	0.490794	1.87696	0.00194553	0.00498369	0.191	2189	tags=28%, list=12%, signal=31%
GSE16522_MEMORY_VS_NAIVE_ANTI_CD3CD28_STIM_CD8_TCELL_UP	GSE16522_MEMORY_VS_NAIVE_ANTI_CD3CD28_STIM_CD8_TCELL_UP		187	0.461232	1.87689	0	0.00498405	0.191	2648	tags=26%, list=14%, signal=30%
GSE23114_WT_VS_SLE2C1_MOUSE_SPLEEN_B1A_BCELL_UP	GSE23114_WT_VS_SLE2C1_MOUSE_SPLEEN_B1A_BCELL_UP		195	0.440822	1.87673	0.00197628	0.00498213	0.191	1565	tags=14%, list=8%, signal=15%
GSE17721_4_VS_24H_GARDIQUIMOD_BMDC_UP	GSE17721_4_VS_24H_GARDIQUIMOD_BMDC_UP		189	0.438112	1.87557	0	0.00504495	0.193	2335	tags=23%, list=13%, signal=26%
GSE5542_UNTREATED_VS_IFNG_TREATED_EPITHELIAL_CELLS_24H_UP	GSE5542_UNTREATED_VS_IFNG_TREATED_EPITHELIAL_CELLS_24H_UP		190	0.553161	1.87528	0.0019305	0.0050533	0.194	2313	tags=33%, list=13%, signal=38%
GSE369_SOCS3_KO_VS_WT_LIVER_POST_IL6_INJECTION_DN	GSE369_SOCS3_KO_VS_WT_LIVER_POST_IL6_INJECTION_DN		191	0.523679	1.87452	0	0.00506676	0.196	1799	tags=29%, list=10%, signal=32%
GSE25677_MPL_VS_MPL_AND_R848_STIM_BCELL_UP	GSE25677_MPL_VS_MPL_AND_R848_STIM_BCELL_UP		152	0.469192	1.87405	0.0018797	0.00507257	0.196	3192	tags=34%, list=17%, signal=40%
GSE36826_NORMAL_VS_STAPH_AUREUS_INF_SKIN_DN	GSE36826_NORMAL_VS_STAPH_AUREUS_INF_SKIN_DN		196	0.46736	1.87381	0.0056926	0.00507387	0.196	2512	tags=27%, list=14%, signal=30%
GSE17721_POLYIC_VS_CPG_12H_BMDC_UP	GSE17721_POLYIC_VS_CPG_12H_BMDC_UP		185	0.439169	1.87354	0	0.00507915	0.196	2966	tags=30%, list=16%, signal=36%
GSE21063_WT_VS_NFATC1_KO_3H_ANTI_IGM_STIM_BCELL_UP	GSE21063_WT_VS_NFATC1_KO_3H_ANTI_IGM_STIM_BCELL_UP		193	0.471325	1.87193	0	0.00516948	0.199	2309	tags=31%, list=13%, signal=35%
KAECH_DAY8_EFF_VS_MEMORY_CD8_TCELL_UP	KAECH_DAY8_EFF_VS_MEMORY_CD8_TCELL_UP		190	0.521021	1.87118	0.00793651	0.00520812	0.199	3391	tags=36%, list=18%, signal=43%
GSE43955_10H_VS_60H_ACT_CD4_TCELL_UP	GSE43955_10H_VS_60H_ACT_CD4_TCELL_UP		192	0.370829	1.871	0.00188679	0.00521041	0.199	1648	tags=15%, list=9%, signal=16%
GSE360_LOW_DOSE_B_MALAYI_VS_M_TUBERCULOSIS_DC_UP	GSE360_LOW_DOSE_B_MALAYI_VS_M_TUBERCULOSIS_DC_UP		192	0.427224	1.87087	0.00574713	0.00520671	0.199	2129	tags=20%, list=12%, signal=22%
GSE360_T_GONDII_VS_B_MALAYI_LOW_DOSE_DC_UP	GSE360_T_GONDII_VS_B_MALAYI_LOW_DOSE_DC_UP		190	0.473469	1.87035	0	0.0052202	0.2	1960	tags=27%, list=11%, signal=30%
GSE18791_UNSTIM_VS_NEWCATSLE_VIRUS_DC_10H_DN	GSE18791_UNSTIM_VS_NEWCATSLE_VIRUS_DC_10H_DN		179	0.645241	1.87009	0.00390625	0.00522514	0.2	2414	tags=50%, list=13%, signal=57%
GSE17721_12H_VS_24H_GARDIQUIMOD_BMDC_UP	GSE17721_12H_VS_24H_GARDIQUIMOD_BMDC_UP		192	0.490301	1.86993	0	0.00522558	0.2	2970	tags=33%, list=16%, signal=39%
GSE26030_TH1_VS_TH17_DAY5_POST_POLARIZATION_UP	GSE26030_TH1_VS_TH17_DAY5_POST_POLARIZATION_UP		190	0.553766	1.86896	0.00767754	0.00526833	0.202	2970	tags=45%, list=16%, signal=53%
GSE11973_MIR223_KOVS_WT_BONE_MARROW_NEUTROPHIL_UP	GSE11973_MIR223_KOVS_WT_BONE_MARROW_NEUTROPHIL_UP		189	0.445294	1.86858	0	0.00527773	0.202	3552	tags=40%, list=19%, signal=49%
GSE40666_UNTREATED_VS_IFNA_STIM_STAT4_KO_EFFECTOR_CD8_TCELL_90MIN_UP	GSE40666_UNTREATED_VS_IFNA_STIM_STAT4_KO_EFFECTOR_CD8_TCELL_90MIN_UP		192	0.50371	1.86764	0	0.00532659	0.205	2636	tags=32%, list=14%, signal=37%
GSE7460_FOXP3_MUT_VS_WT_ACT_WITH_TGFB_TCONV_UP	GSE7460_FOXP3_MUT_VS_WT_ACT_WITH_TGFB_TCONV_UP		190	0.465319	1.86744	0.0019305	0.00533211	0.205	2238	tags=25%, list=12%, signal=28%
GSE4590_SMALL_VS_LARGE_PRE_BCELL_DN	GSE4590_SMALL_VS_LARGE_PRE_BCELL_DN		146	0.507427	1.8665	0	0.00536836	0.209	2941	tags=40%, list=16%, signal=47%
GSE24634_IL4_VS_CTRL_TREATED_NAIVE_CD4_TCELL_DAY10_UP	GSE24634_IL4_VS_CTRL_TREATED_NAIVE_CD4_TCELL_DAY10_UP		184	0.51474	1.86633	0	0.00536448	0.209	1201	tags=26%, list=7%, signal=28%
GSE43955_TH0_VS_TGFB_IL6_TH17_ACT_CD4_TCELL_4H_DN	GSE43955_TH0_VS_TGFB_IL6_TH17_ACT_CD4_TCELL_4H_DN		197	0.445517	1.86614	0.00185185	0.00537292	0.209	2850	tags=29%, list=15%, signal=34%
GSE19941_LPS_VS_LPS_AND_IL10_STIM_IL10_KO_NFKBP50_KO_MACROPHAGE_DN	GSE19941_LPS_VS_LPS_AND_IL10_STIM_IL10_KO_NFKBP50_KO_MACROPHAGE_DN		186	0.497297	1.86599	0	0.00537872	0.211	2366	tags=35%, list=13%, signal=40%
GSE40666_UNTREATED_VS_IFNA_STIM_EFFECTOR_CD8_TCELL_90MIN_UP	GSE40666_UNTREATED_VS_IFNA_STIM_EFFECTOR_CD8_TCELL_90MIN_UP		190	0.498718	1.86549	0.00193798	0.00539694	0.211	3186	tags=39%, list=17%, signal=47%
GSE9960_HEALTHY_VS_SEPSIS_PBMC_UP	GSE9960_HEALTHY_VS_SEPSIS_PBMC_UP		176	0.42827	1.86462	0	0.00542543	0.213	2366	tags=24%, list=13%, signal=27%
GSE22601_DOUBLE_POSITIVE_VS_CD8_SINGLE_POSITIVE_THYMOCYTE_UP	GSE22601_DOUBLE_POSITIVE_VS_CD8_SINGLE_POSITIVE_THYMOCYTE_UP		189	0.536625	1.86386	0	0.00545577	0.213	1900	tags=25%, list=10%, signal=27%
GSE36888_STAT5_AB_KNOCKIN_VS_WT_TCELL_IL2_TREATED_17H_UP	GSE36888_STAT5_AB_KNOCKIN_VS_WT_TCELL_IL2_TREATED_17H_UP		190	0.475923	1.86383	0	0.00545273	0.213	1969	tags=23%, list=11%, signal=26%
GSE2770_TGFB_AND_IL4_VS_IL12_TREATED_ACT_CD4_TCELL_2H_DN	GSE2770_TGFB_AND_IL4_VS_IL12_TREATED_ACT_CD4_TCELL_2H_DN		185	0.511571	1.86374	0	0.00545781	0.213	2400	tags=29%, list=13%, signal=33%
GSE2706_2H_VS_8H_R848_AND_LPS_STIM_DC_UP	GSE2706_2H_VS_8H_R848_AND_LPS_STIM_DC_UP		184	0.422981	1.86288	0	0.0054893	0.214	2387	tags=24%, list=13%, signal=27%
GSE17721_LPS_VS_CPG_24H_BMDC_DN	GSE17721_LPS_VS_CPG_24H_BMDC_DN		193	0.467338	1.86276	0	0.00548662	0.214	2789	tags=28%, list=15%, signal=33%
GSE3982_EOSINOPHIL_VS_EFF_MEMORY_CD4_TCELL_UP	GSE3982_EOSINOPHIL_VS_EFF_MEMORY_CD4_TCELL_UP		189	0.489465	1.86258	0	0.00549206	0.214	2824	tags=32%, list=15%, signal=38%
GSE12392_WT_VS_IFNAR_KO_CD8A_NEG_SPLEEN_DC_UP	GSE12392_WT_VS_IFNAR_KO_CD8A_NEG_SPLEEN_DC_UP		186	0.541732	1.85985	0.00377358	0.00560898	0.218	2336	tags=35%, list=13%, signal=40%
GSE43863_TFH_VS_LY6C_LOW_CXCR5NEG_EFFECTOR_CD4_TCELL_UP	GSE43863_TFH_VS_LY6C_LOW_CXCR5NEG_EFFECTOR_CD4_TCELL_UP		192	0.528393	1.85945	0	0.00562418	0.218	2141	tags=33%, list=12%, signal=37%
GSE3039_ALPHABETA_CD8_TCELL_VS_B1_BCELL_DN	GSE3039_ALPHABETA_CD8_TCELL_VS_B1_BCELL_DN		190	0.420757	1.85917	0.00195312	0.00563777	0.219	2450	tags=23%, list=13%, signal=26%
GSE40274_CTRL_VS_FOXP3_TRANSDUCED_ACTIVATED_CD4_TCELL_DN	GSE40274_CTRL_VS_FOXP3_TRANSDUCED_ACTIVATED_CD4_TCELL_DN		191	0.536066	1.85908	0	0.00563365	0.219	2486	tags=38%, list=13%, signal=43%
GSE36392_TYPE_2_MYELOID_VS_EOSINOPHIL_IL25_TREATED_LUNG_DN	GSE36392_TYPE_2_MYELOID_VS_EOSINOPHIL_IL25_TREATED_LUNG_DN		190	0.499377	1.85888	0	0.00565141	0.22	1871	tags=27%, list=10%, signal=30%
GSE17721_CPG_VS_GARDIQUIMOD_4H_BMDC_UP	GSE17721_CPG_VS_GARDIQUIMOD_4H_BMDC_UP		195	0.453278	1.8584	0.0018797	0.00567094	0.221	2474	tags=26%, list=13%, signal=30%
GSE20715_0H_VS_24H_OZONE_TLR4_KO_LUNG_DN	GSE20715_0H_VS_24H_OZONE_TLR4_KO_LUNG_DN		197	0.455991	1.85832	0	0.00566923	0.221	2801	tags=35%, list=15%, signal=40%
GSE26030_UNSTIM_VS_RESTIM_TH17_DAY5_POST_POLARIZATION_DN	GSE26030_UNSTIM_VS_RESTIM_TH17_DAY5_POST_POLARIZATION_DN		183	0.487619	1.85747	0	0.00570434	0.224	2030	tags=25%, list=11%, signal=28%
GSE42724_MEMORY_BCELL_VS_PLASMABLAST_UP	GSE42724_MEMORY_BCELL_VS_PLASMABLAST_UP		196	0.490924	1.85718	0.00189753	0.00571331	0.224	3073	tags=36%, list=17%, signal=43%
GSE411_UNSTIM_VS_100MIN_IL6_STIM_SOCS3_KO_MACROPHAGE_DN	GSE411_UNSTIM_VS_100MIN_IL6_STIM_SOCS3_KO_MACROPHAGE_DN		194	0.461452	1.85656	0.00190476	0.00573542	0.224	2331	tags=26%, list=13%, signal=30%
GSE360_L_DONOVANI_VS_B_MALAYI_LOW_DOSE_MAC_UP	GSE360_L_DONOVANI_VS_B_MALAYI_LOW_DOSE_MAC_UP		195	0.439932	1.85576	0	0.0057805	0.225	2388	tags=22%, list=13%, signal=25%
GSE24671_CTRL_VS_SENDAI_VIRUS_INFECTED_MOUSE_SPLENOCYTES_UP	GSE24671_CTRL_VS_SENDAI_VIRUS_INFECTED_MOUSE_SPLENOCYTES_UP		152	0.534609	1.85534	0.00188679	0.00580184	0.225	1597	tags=30%, list=9%, signal=33%
GSE19198_CTRL_VS_IL21_TREATED_TCELL_6H_DN	GSE19198_CTRL_VS_IL21_TREATED_TCELL_6H_DN		188	0.56494	1.85474	0.00584795	0.00582472	0.225	1975	tags=32%, list=11%, signal=36%
GSE360_T_GONDII_VS_B_MALAYI_HIGH_DOSE_DC_UP	GSE360_T_GONDII_VS_B_MALAYI_HIGH_DOSE_DC_UP		189	0.480608	1.85442	0	0.00584504	0.225	2014	tags=29%, list=11%, signal=32%
GSE43956_WT_VS_SGK1_KO_TH17_DIFFERENTIATED_CD4_TCELL_DN	GSE43956_WT_VS_SGK1_KO_TH17_DIFFERENTIATED_CD4_TCELL_DN		193	0.443695	1.85376	0	0.00587186	0.225	2469	tags=24%, list=13%, signal=28%
GSE17974_IL4_AND_ANTI_IL12_VS_UNTREATED_6H_ACT_CD4_TCELL_DN	GSE17974_IL4_AND_ANTI_IL12_VS_UNTREATED_6H_ACT_CD4_TCELL_DN		181	0.529974	1.85326	0	0.00589016	0.229	2342	tags=33%, list=13%, signal=38%
GSE360_L_MAJOR_VS_T_GONDII_MAC_UP	GSE360_L_MAJOR_VS_T_GONDII_MAC_UP		189	0.472212	1.85197	0	0.00595655	0.23	1818	tags=26%, list=10%, signal=29%
GSE17721_POLYIC_VS_CPG_4H_BMDC_DN	GSE17721_POLYIC_VS_CPG_4H_BMDC_DN		196	0.436172	1.85188	0	0.00595658	0.23	1912	tags=22%, list=10%, signal=25%
GSE37533_PPARG2_FOXP3_VS_FOXP3_TRANSDUCED_CD4_TCELL_DN	GSE37533_PPARG2_FOXP3_VS_FOXP3_TRANSDUCED_CD4_TCELL_DN		190	0.655297	1.85187	0.00796813	0.00595028	0.23	2970	tags=62%, list=16%, signal=73%
GSE21380_NON_TFH_VS_TFH_CD4_TCELL_UP	GSE21380_NON_TFH_VS_TFH_CD4_TCELL_UP		191	0.538867	1.85167	0.00376648	0.00595077	0.23	2259	tags=36%, list=12%, signal=40%
GSE10240_IL22_VS_IL22_AND_IL17_STIM_PRIMARY_BRONCHIAL_EPITHELIAL_CELLS_UP	GSE10240_IL22_VS_IL22_AND_IL17_STIM_PRIMARY_BRONCHIAL_EPITHELIAL_CELLS_UP		190	0.468793	1.85165	0	0.00595115	0.231	2901	tags=33%, list=16%, signal=38%
GSE24142_EARLY_THYMIC_PROGENITOR_VS_DN2_THYMOCYTE_ADULT_DN	GSE24142_EARLY_THYMIC_PROGENITOR_VS_DN2_THYMOCYTE_ADULT_DN		190	0.498097	1.85164	0.0037594	0.00594488	0.231	2140	tags=26%, list=12%, signal=29%
GSE22025_PROGESTERONE_VS_TGFB1_AND_PROGESTERONE_TREATED_CD4_TCELL_DN	GSE22025_PROGESTERONE_VS_TGFB1_AND_PROGESTERONE_TREATED_CD4_TCELL_DN		191	0.466327	1.85125	0	0.00595537	0.231	2434	tags=28%, list=13%, signal=32%
GSE24142_EARLY_THYMIC_PROGENITOR_VS_DN2_THYMOCYTE_FETAL_DN	GSE24142_EARLY_THYMIC_PROGENITOR_VS_DN2_THYMOCYTE_FETAL_DN		187	0.474727	1.85122	0	0.00595098	0.231	2222	tags=27%, list=12%, signal=30%
GSE30083_SP1_VS_SP3_THYMOCYTE_UP	GSE30083_SP1_VS_SP3_THYMOCYTE_UP		190	0.407083	1.85082	0	0.00596414	0.231	2591	tags=24%, list=14%, signal=27%
GSE17721_LPS_VS_POLYIC_24H_BMDC_DN	GSE17721_LPS_VS_POLYIC_24H_BMDC_DN		191	0.484277	1.84986	0	0.00600897	0.233	2966	tags=34%, list=16%, signal=40%
GSE32255_UNSTIM_VS_4H_LPS_STIM_DC_DN	GSE32255_UNSTIM_VS_4H_LPS_STIM_DC_DN		148	0.419252	1.84981	0.00192308	0.00600359	0.233	2426	tags=26%, list=13%, signal=30%
GSE40274_FOXP3_VS_FOXP3_AND_IRF4_TRANSDUCED_ACTIVATED_CD4_TCELL_UP	GSE40274_FOXP3_VS_FOXP3_AND_IRF4_TRANSDUCED_ACTIVATED_CD4_TCELL_UP		189	0.477786	1.84921	0.0019084	0.00603122	0.233	2978	tags=38%, list=16%, signal=45%
GSE3565_CTRL_VS_LPS_INJECTED_SPLENOCYTES_DN	GSE3565_CTRL_VS_LPS_INJECTED_SPLENOCYTES_DN		163	0.452775	1.84885	0	0.00604999	0.234	2506	tags=28%, list=14%, signal=32%
GSE24142_EARLY_THYMIC_PROGENITOR_VS_DN2_THYMOCYTE_DN	GSE24142_EARLY_THYMIC_PROGENITOR_VS_DN2_THYMOCYTE_DN		192	0.503769	1.84743	0	0.00612751	0.236	1744	tags=26%, list=9%, signal=28%
GSE7460_TCONV_VS_TREG_LN_DN	GSE7460_TCONV_VS_TREG_LN_DN		191	0.55457	1.84706	0	0.00614878	0.236	2251	tags=37%, list=12%, signal=42%
GSE42724_NAIVE_VS_MEMORY_BCELL_DN	GSE42724_NAIVE_VS_MEMORY_BCELL_DN		184	0.47519	1.84704	0.0019084	0.00614237	0.236	2603	tags=32%, list=14%, signal=37%
GSE17721_0.5H_VS_4H_PAM3CSK4_BMDC_UP	GSE17721_0.5H_VS_4H_PAM3CSK4_BMDC_UP		193	0.401952	1.84682	0.00379507	0.00615165	0.237	2667	tags=21%, list=14%, signal=25%
GSE5589_UNSTIM_VS_180MIN_LPS_STIM_MACROPHAGE_DN	GSE5589_UNSTIM_VS_180MIN_LPS_STIM_MACROPHAGE_DN		192	0.470797	1.84645	0.00190476	0.00616348	0.238	1993	tags=21%, list=11%, signal=23%
GSE12366_NAIVE_VS_MEMORY_BCELL_DN	GSE12366_NAIVE_VS_MEMORY_BCELL_DN		183	0.507888	1.846	0	0.00618124	0.239	2999	tags=37%, list=16%, signal=44%
GSE27241_CTRL_VS_DIGOXIN_TREATED_CD4_TCELL_IN_TH17_POLARIZING_CONDITIONS_UP	GSE27241_CTRL_VS_DIGOXIN_TREATED_CD4_TCELL_IN_TH17_POLARIZING_CONDITIONS_UP		152	0.531963	1.84562	0.00196078	0.00620743	0.239	2818	tags=38%, list=15%, signal=44%
GSE4748_LPS_VS_LPS_AND_CYANOBACTERIUM_LPSLIKE_STIM_DC_3H_UP	GSE4748_LPS_VS_LPS_AND_CYANOBACTERIUM_LPSLIKE_STIM_DC_3H_UP		179	0.530679	1.84502	0	0.00623343	0.24	1506	tags=25%, list=8%, signal=27%
GSE6674_UNSTIM_VS_CPG_STIM_BCELL_UP	GSE6674_UNSTIM_VS_CPG_STIM_BCELL_UP		139	0.507661	1.84485	0.00189036	0.00623929	0.241	2345	tags=32%, list=13%, signal=36%
GSE11961_FOLLICULAR_BCELL_VS_GERMINAL_CENTER_BCELL_DAY40_DN	GSE11961_FOLLICULAR_BCELL_VS_GERMINAL_CENTER_BCELL_DAY40_DN		190	0.471206	1.84429	0.00185874	0.00626176	0.243	1898	tags=21%, list=10%, signal=23%
GSE39820_CTRL_VS_IL1B_IL6_CD4_TCELL_DN	GSE39820_CTRL_VS_IL1B_IL6_CD4_TCELL_DN		194	0.498013	1.84428	0	0.0062563	0.243	2480	tags=34%, list=13%, signal=38%
GSE22886_NAIVE_BCELL_VS_BM_PLASMA_CELL_DN	GSE22886_NAIVE_BCELL_VS_BM_PLASMA_CELL_DN		188	0.42602	1.84417	0	0.00626106	0.244	3269	tags=29%, list=18%, signal=35%
GSE2770_TGFB_AND_IL4_ACT_VS_ACT_CD4_TCELL_2H_DN	GSE2770_TGFB_AND_IL4_ACT_VS_ACT_CD4_TCELL_2H_DN		186	0.579815	1.84318	0.00988142	0.00629817	0.245	2867	tags=43%, list=16%, signal=50%
GSE5589_LPS_VS_LPS_AND_IL10_STIM_MACROPHAGE_180MIN_DN	GSE5589_LPS_VS_LPS_AND_IL10_STIM_MACROPHAGE_180MIN_DN		189	0.469022	1.8429	0.00582524	0.0063115	0.246	2772	tags=32%, list=15%, signal=38%
GSE16522_ANTI_CD3CD28_STIM_VS_UNSTIM_MEMORY_CD8_TCELL_DN	GSE16522_ANTI_CD3CD28_STIM_VS_UNSTIM_MEMORY_CD8_TCELL_DN		189	0.439619	1.84281	0	0.00630878	0.246	2027	tags=18%, list=11%, signal=20%
GSE2770_TGFB_AND_IL4_VS_IL12_TREATED_ACT_CD4_TCELL_6H_UP	GSE2770_TGFB_AND_IL4_VS_IL12_TREATED_ACT_CD4_TCELL_6H_UP		198	0.530365	1.84277	0	0.00630518	0.246	1626	tags=26%, list=9%, signal=28%
GSE17721_PAM3CSK4_VS_GADIQUIMOD_1H_BMDC_UP	GSE17721_PAM3CSK4_VS_GADIQUIMOD_1H_BMDC_UP		193	0.478675	1.84122	0	0.00641488	0.247	2415	tags=32%, list=13%, signal=37%
GSE21670_STAT3_KO_VS_WT_CD4_TCELL_IL6_TREATED_UP	GSE21670_STAT3_KO_VS_WT_CD4_TCELL_IL6_TREATED_UP		192	0.457005	1.84087	0.00192678	0.00643556	0.248	2758	tags=28%, list=15%, signal=32%
GSE17721_CPG_VS_GARDIQUIMOD_8H_BMDC_UP	GSE17721_CPG_VS_GARDIQUIMOD_8H_BMDC_UP		192	0.404502	1.84052	0	0.00644161	0.248	2820	tags=23%, list=15%, signal=27%
GSE43955_1H_VS_42H_ACT_CD4_TCELL_WITH_TGFB_IL6_DN	GSE43955_1H_VS_42H_ACT_CD4_TCELL_WITH_TGFB_IL6_DN		192	0.463952	1.8396	0	0.00655222	0.25	2199	tags=29%, list=12%, signal=32%
GSE45365_NK_CELL_VS_BCELL_UP	GSE45365_NK_CELL_VS_BCELL_UP		189	0.520554	1.8396	0.00207039	0.00654551	0.25	2850	tags=37%, list=15%, signal=43%
GSE360_CTRL_VS_T_GONDII_MAC_UP	GSE360_CTRL_VS_T_GONDII_MAC_UP		191	0.427665	1.83943	0.00938086	0.00654413	0.25	2442	tags=21%, list=13%, signal=24%
GSE3565_DUSP1_VS_WT_SPLENOCYTES_POST_LPS_INJECTION_DN	GSE3565_DUSP1_VS_WT_SPLENOCYTES_POST_LPS_INJECTION_DN		152	0.471524	1.8389	0.00178253	0.0065811	0.25	2519	tags=33%, list=14%, signal=38%
GSE44649_WT_VS_MIR155_KO_ACTIVATED_CD8_TCELL_UP	GSE44649_WT_VS_MIR155_KO_ACTIVATED_CD8_TCELL_UP		193	0.499774	1.83872	0	0.00659328	0.25	2802	tags=38%, list=15%, signal=44%
GSE27670_CTRL_VS_LMP1_TRANSDUCED_GC_BCELL_UP	GSE27670_CTRL_VS_LMP1_TRANSDUCED_GC_BCELL_UP		190	0.444055	1.83858	0	0.00659306	0.25	2403	tags=26%, list=13%, signal=30%
GSE23398_WT_VS_IL2_KO_CD4_TCELL_SCURFY_MOUSE_UP	GSE23398_WT_VS_IL2_KO_CD4_TCELL_SCURFY_MOUSE_UP		193	0.412536	1.83841	0	0.0065959	0.25	2150	tags=22%, list=12%, signal=24%
GSE29618_PDC_VS_MDC_DAY7_FLU_VACCINE_UP	GSE29618_PDC_VS_MDC_DAY7_FLU_VACCINE_UP		186	0.491245	1.83826	0.00184502	0.00660296	0.25	2517	tags=30%, list=14%, signal=34%
GSE37533_PPARG1_FOXP3_VS_FOXP3_TRANSDUCED_CD4_TCELL_PIOGLITAZONE_TREATED_UP	GSE37533_PPARG1_FOXP3_VS_FOXP3_TRANSDUCED_CD4_TCELL_PIOGLITAZONE_TREATED_UP		194	0.561047	1.83823	0.00957854	0.00660402	0.25	3082	tags=51%, list=17%, signal=61%
GSE37301_PRO_BCELL_VS_GRANULOCYTE_MONOCYTE_PROGENITOR_DN	GSE37301_PRO_BCELL_VS_GRANULOCYTE_MONOCYTE_PROGENITOR_DN		167	0.506895	1.83736	0.00386847	0.00664694	0.253	3306	tags=41%, list=18%, signal=50%
GSE1925_CTRL_VS_3H_IFNG_STIM_MACROPHAGE_UP	GSE1925_CTRL_VS_3H_IFNG_STIM_MACROPHAGE_UP		192	0.419648	1.83711	0	0.00665774	0.253	1933	tags=19%, list=10%, signal=21%
GSE17721_LPS_VS_CPG_2H_BMDC_DN	GSE17721_LPS_VS_CPG_2H_BMDC_DN		192	0.412959	1.83699	0	0.00665466	0.253	2317	tags=23%, list=13%, signal=27%
GSE19888_ADENOSINE_A3R_INH_VS_INH_PRETREAT_AND_ACT_WITH_TCELL_MEMBRANES_MAST_CELL_UP	GSE19888_ADENOSINE_A3R_INH_VS_INH_PRETREAT_AND_ACT_WITH_TCELL_MEMBRANES_MAST_CELL_UP		189	0.486057	1.83694	0.00190476	0.00665336	0.254	2773	tags=34%, list=15%, signal=39%
GSE1432_CTRL_VS_IFNG_1H_MICROGLIA_DN	GSE1432_CTRL_VS_IFNG_1H_MICROGLIA_DN		190	0.451124	1.83669	0	0.00666627	0.254	3136	tags=34%, list=17%, signal=40%
GSE32255_UNSTIM_VS_4H_LPS_STIM_DC_UP	GSE32255_UNSTIM_VS_4H_LPS_STIM_DC_UP		181	0.497549	1.83663	0.00190476	0.00666459	0.254	2103	tags=28%, list=11%, signal=31%
GSE26290_CTRL_VS_AKT_INHIBITOR_TREATED_ANTI_CD3_AND_IL2_STIM_CD8_TCELL_DN	GSE26290_CTRL_VS_AKT_INHIBITOR_TREATED_ANTI_CD3_AND_IL2_STIM_CD8_TCELL_DN		190	0.540717	1.83633	0.00195695	0.0066702	0.254	2737	tags=39%, list=15%, signal=45%
GSE17721_POLYIC_VS_GARDIQUIMOD_2H_BMDC_DN	GSE17721_POLYIC_VS_GARDIQUIMOD_2H_BMDC_DN		189	0.44477	1.83575	0	0.00669635	0.254	2035	tags=21%, list=11%, signal=24%
GSE11864_CSF1_IFNG_VS_CSF1_IFNG_PAM3CYS_IN_MAC_DN	GSE11864_CSF1_IFNG_VS_CSF1_IFNG_PAM3CYS_IN_MAC_DN		177	0.458268	1.83555	0	0.00670001	0.254	2611	tags=28%, list=14%, signal=33%
GSE17721_POLYIC_VS_CPG_2H_BMDC_DN	GSE17721_POLYIC_VS_CPG_2H_BMDC_DN		191	0.463817	1.83548	0	0.00669414	0.254	1987	tags=26%, list=11%, signal=28%
GSE13547_2H_VS_12_H_ANTI_IGM_STIM_ZFX_KO_BCELL_UP	GSE13547_2H_VS_12_H_ANTI_IGM_STIM_ZFX_KO_BCELL_UP		159	0.517061	1.83497	0.0019084	0.0067195	0.255	2128	tags=32%, list=12%, signal=36%
GSE2706_R848_VS_R848_AND_LPS_8H_STIM_DC_DN	GSE2706_R848_VS_R848_AND_LPS_8H_STIM_DC_DN		170	0.476143	1.83486	0	0.00672099	0.255	2319	tags=29%, list=13%, signal=33%
GSE39820_CTRL_VS_TGFBETA1_IL6_CD4_TCELL_UP	GSE39820_CTRL_VS_TGFBETA1_IL6_CD4_TCELL_UP		194	0.488163	1.83441	0	0.00674436	0.255	2234	tags=26%, list=12%, signal=30%
GSE30971_WBP7_HET_VS_KO_MACROPHAGE_4H_LPS_STIM_DN	GSE30971_WBP7_HET_VS_KO_MACROPHAGE_4H_LPS_STIM_DN		180	0.505031	1.83381	0.00386847	0.00678234	0.255	2256	tags=29%, list=12%, signal=33%
GSE40274_HELIOS_VS_FOXP3_AND_HELIOS_TRANSDUCED_ACTIVATED_CD4_TCELL_UP	GSE40274_HELIOS_VS_FOXP3_AND_HELIOS_TRANSDUCED_ACTIVATED_CD4_TCELL_UP		188	0.504139	1.83342	0	0.00680008	0.256	2392	tags=30%, list=13%, signal=34%
GSE29164_UNTREATED_VS_CD8_TCELL_AND_IL12_TREATED_MELANOMA_DAY7_DN	GSE29164_UNTREATED_VS_CD8_TCELL_AND_IL12_TREATED_MELANOMA_DAY7_DN		193	0.420078	1.83314	0	0.00680354	0.256	2136	tags=23%, list=12%, signal=26%
GSE17721_CTRL_VS_PAM3CSK4_6H_BMDC_UP	GSE17721_CTRL_VS_PAM3CSK4_6H_BMDC_UP		190	0.414966	1.83312	0.00196464	0.00679763	0.256	2262	tags=21%, list=12%, signal=23%
GSE26669_CTRL_VS_COSTIM_BLOCK_MLR_CD4_TCELL_UP	GSE26669_CTRL_VS_COSTIM_BLOCK_MLR_CD4_TCELL_UP		193	0.43805	1.83246	0	0.00684266	0.256	2997	tags=26%, list=16%, signal=31%
GSE20715_0H_VS_24H_OZONE_TLR4_KO_LUNG_UP	GSE20715_0H_VS_24H_OZONE_TLR4_KO_LUNG_UP		186	0.467784	1.83102	0	0.00691981	0.257	2484	tags=33%, list=13%, signal=38%
GSE3982_BASOPHIL_VS_EFF_MEMORY_CD4_TCELL_UP	GSE3982_BASOPHIL_VS_EFF_MEMORY_CD4_TCELL_UP		194	0.446912	1.83034	0.00585938	0.00695014	0.259	2864	tags=28%, list=16%, signal=33%
GSE22025_TGFB1_VS_TGFB1_AND_PROGESTERONE_TREATED_CD4_TCELL_UP	GSE22025_TGFB1_VS_TGFB1_AND_PROGESTERONE_TREATED_CD4_TCELL_UP		187	0.487094	1.83014	0	0.0069529	0.259	2436	tags=34%, list=13%, signal=39%
GSE14000_4H_VS_16H_LPS_DC_UP	GSE14000_4H_VS_16H_LPS_DC_UP		179	0.437416	1.82997	0	0.0069766	0.259	2920	tags=31%, list=16%, signal=37%
GSE339_EX_VIVO_VS_IN_CULTURE_CD4POS_DC_UP	GSE339_EX_VIVO_VS_IN_CULTURE_CD4POS_DC_UP		190	0.414956	1.82908	0.00785855	0.00703076	0.26	2579	tags=22%, list=14%, signal=25%
GSE10325_LUPUS_CD4_TCELL_VS_LUPUS_MYELOID_UP	GSE10325_LUPUS_CD4_TCELL_VS_LUPUS_MYELOID_UP		184	0.514803	1.82907	0.00189394	0.0070249	0.26	1896	tags=26%, list=10%, signal=28%
GSE46606_IRF4HIGH_VS_IRF4MID_CD40L_IL2_IL5_DAY3_STIMULATED_BCELL_DN	GSE46606_IRF4HIGH_VS_IRF4MID_CD40L_IL2_IL5_DAY3_STIMULATED_BCELL_DN		190	0.483087	1.82788	0	0.00707528	0.261	2970	tags=35%, list=16%, signal=42%
GSE360_L_MAJOR_VS_B_MALAYI_HIGH_DOSE_MAC_UP	GSE360_L_MAJOR_VS_B_MALAYI_HIGH_DOSE_MAC_UP		191	0.488445	1.82777	0	0.00707777	0.261	2868	tags=39%, list=16%, signal=46%
GSE1925_CTRL_VS_IFNG_PRIMED_MACROPHAGE_24H_IFNG_STIM_DN	GSE1925_CTRL_VS_IFNG_PRIMED_MACROPHAGE_24H_IFNG_STIM_DN		192	0.417929	1.82748	0.00197239	0.00709862	0.262	2435	tags=26%, list=13%, signal=30%
GSE40274_CTRL_VS_FOXP3_AND_XBP1_TRANSDUCED_ACTIVATED_CD4_TCELL_DN	GSE40274_CTRL_VS_FOXP3_AND_XBP1_TRANSDUCED_ACTIVATED_CD4_TCELL_DN		144	0.502967	1.82718	0.00190114	0.0071082	0.262	2407	tags=33%, list=13%, signal=38%
GSE8868_SPLEEN_VS_INTESTINE_CD11B_POS_CD11C_NEG_DC_DN	GSE8868_SPLEEN_VS_INTESTINE_CD11B_POS_CD11C_NEG_DC_DN		192	0.458326	1.82633	0.00186567	0.00715544	0.262	2230	tags=27%, list=12%, signal=30%
GSE21380_NON_TFH_VS_TFH_CD4_TCELL_DN	GSE21380_NON_TFH_VS_TFH_CD4_TCELL_DN		191	0.501557	1.82629	0.0037594	0.00715117	0.262	2262	tags=26%, list=12%, signal=29%
GSE24574_BCL6_HIGH_VS_LOW_TFH_CD4_TCELL_UP	GSE24574_BCL6_HIGH_VS_LOW_TFH_CD4_TCELL_UP		193	0.434359	1.82538	0.00191939	0.00720943	0.262	2846	tags=27%, list=15%, signal=32%
GSE19401_NAIVE_VS_IMMUNIZED_MOUSE_PLN_FOLLICULAR_DC_DN	GSE19401_NAIVE_VS_IMMUNIZED_MOUSE_PLN_FOLLICULAR_DC_DN		192	0.476551	1.82475	0.00579151	0.00724379	0.262	2264	tags=26%, list=12%, signal=29%
GSE20366_TREG_VS_NAIVE_CD4_TCELL_DEC205_CONVERSION_UP	GSE20366_TREG_VS_NAIVE_CD4_TCELL_DEC205_CONVERSION_UP		193	0.491728	1.82408	0	0.0072747	0.263	2857	tags=35%, list=16%, signal=41%
GSE10273_HIGH_VS_LOW_IL7_TREATED_IRF4_8_NULL_PRE_BCELL_DN	GSE10273_HIGH_VS_LOW_IL7_TREATED_IRF4_8_NULL_PRE_BCELL_DN		186	0.479032	1.82387	0	0.00728554	0.263	2254	tags=25%, list=12%, signal=28%
GSE34006_WT_VS_A2AR_KO_TREG_DN	GSE34006_WT_VS_A2AR_KO_TREG_DN		191	0.533856	1.82371	0.00394477	0.00729144	0.264	2166	tags=34%, list=12%, signal=38%
GSE16385_UNTREATED_VS_12H_IFNG_TNF_TREATED_MACROPHAGE_DN	GSE16385_UNTREATED_VS_12H_IFNG_TNF_TREATED_MACROPHAGE_DN		179	0.434371	1.8237	0	0.00728428	0.264	2719	tags=25%, list=15%, signal=29%
GSE411_WT_VS_SOCS3_KO_MACROPHAGE_IL6_STIM_400MIN_UP	GSE411_WT_VS_SOCS3_KO_MACROPHAGE_IL6_STIM_400MIN_UP		193	0.501992	1.82304	0	0.00732638	0.268	2322	tags=31%, list=13%, signal=35%
GSE23568_ID3_TRANSDUCED_VS_ID3_KO_CD8_TCELL_DN	GSE23568_ID3_TRANSDUCED_VS_ID3_KO_CD8_TCELL_DN		190	0.4758	1.82289	0.00189036	0.00732634	0.269	2718	tags=31%, list=15%, signal=36%
GSE10239_NAIVE_VS_MEMORY_CD8_TCELL_DN	GSE10239_NAIVE_VS_MEMORY_CD8_TCELL_DN		185	0.435945	1.82272	0.00184502	0.00733278	0.269	3136	tags=32%, list=17%, signal=39%
GSE32533_MIR17_KO_VS_MIR17_OVEREXPRESS_ACT_CD4_TCELL_DN	GSE32533_MIR17_KO_VS_MIR17_OVEREXPRESS_ACT_CD4_TCELL_DN		190	0.480636	1.82224	0.00189036	0.00735832	0.269	1906	tags=25%, list=10%, signal=28%
GSE12366_GC_VS_NAIVE_BCELL_DN	GSE12366_GC_VS_NAIVE_BCELL_DN		178	0.537852	1.82192	0.00394477	0.00737141	0.269	2725	tags=40%, list=15%, signal=46%
GSE21927_SPLEEN_MONOCYTE_VS_GMCSF_GCSF_BONE_MARROW_DN	GSE21927_SPLEEN_MONOCYTE_VS_GMCSF_GCSF_BONE_MARROW_DN		178	0.446538	1.82123	0.00380952	0.00741722	0.272	2551	tags=28%, list=14%, signal=32%
GSE28726_NAIVE_VS_ACTIVATED_NKTCELL_DN	GSE28726_NAIVE_VS_ACTIVATED_NKTCELL_DN		196	0.433054	1.82082	0.00394477	0.0074312	0.272	3084	tags=27%, list=17%, signal=32%
GSE21546_WT_VS_SAP1A_KO_AND_ELK1_KO_DP_THYMOCYTES_UP	GSE21546_WT_VS_SAP1A_KO_AND_ELK1_KO_DP_THYMOCYTES_UP		193	0.495526	1.82074	0	0.00742898	0.272	2128	tags=32%, list=12%, signal=35%
GSE36078_WT_VS_IL1R_KO_LUNG_DC_AFTER_AD5_T425A_HEXON_INF_UP	GSE36078_WT_VS_IL1R_KO_LUNG_DC_AFTER_AD5_T425A_HEXON_INF_UP		193	0.44014	1.82002	0	0.00746318	0.274	2336	tags=24%, list=13%, signal=28%
GSE16266_CTRL_VS_LPS_STIM_MEF_UP	GSE16266_CTRL_VS_LPS_STIM_MEF_UP		188	0.56177	1.81996	0.00775194	0.0074568	0.274	2849	tags=40%, list=15%, signal=47%
GSE7852_TREG_VS_TCONV_DN	GSE7852_TREG_VS_TCONV_DN		189	0.516075	1.81988	0	0.00745228	0.274	2751	tags=32%, list=15%, signal=38%
GSE9509_LPS_VS_LPS_AND_IL10_STIM_IL10_KO_MACROPHAGE_30MIN_UP	GSE9509_LPS_VS_LPS_AND_IL10_STIM_IL10_KO_MACROPHAGE_30MIN_UP		172	0.464496	1.81966	0	0.00746073	0.275	2497	tags=31%, list=14%, signal=35%
GSE17721_LPS_VS_POLYIC_12H_BMDC_DN	GSE17721_LPS_VS_POLYIC_12H_BMDC_DN		194	0.42509	1.81937	0.00190114	0.00746781	0.275	2985	tags=29%, list=16%, signal=35%
GSE26559_TCF1_KO_VS_WT_LIN_NEG_CELL_UP	GSE26559_TCF1_KO_VS_WT_LIN_NEG_CELL_UP		189	0.458002	1.81912	0.00194932	0.00747044	0.275	2661	tags=28%, list=14%, signal=32%
GSE22935_24H_VS_48H_MBOVIS_BCG_STIM_MYD88_KO_MACROPHAGE_UP	GSE22935_24H_VS_48H_MBOVIS_BCG_STIM_MYD88_KO_MACROPHAGE_UP		192	0.449663	1.81804	0.00389105	0.00752374	0.276	3165	tags=33%, list=17%, signal=39%
GSE34156_UNTREATED_VS_6H_NOD2_AND_TLR1_TLR2_LIGAND_TREATED_MONOCYTE_DN	GSE34156_UNTREATED_VS_6H_NOD2_AND_TLR1_TLR2_LIGAND_TREATED_MONOCYTE_DN		147	0.590181	1.81782	0.00965251	0.00753035	0.277	2484	tags=43%, list=13%, signal=49%
GSE46606_IRF4MID_VS_WT_CD40L_IL2_IL5_DAY1_STIMULATED_BCELL_DN	GSE46606_IRF4MID_VS_WT_CD40L_IL2_IL5_DAY1_STIMULATED_BCELL_DN		193	0.516944	1.81688	0	0.0075915	0.277	2098	tags=32%, list=11%, signal=36%
GSE40666_UNTREATED_VS_IFNA_STIM_STAT1_KO_CD8_TCELL_90MIN_UP	GSE40666_UNTREATED_VS_IFNA_STIM_STAT1_KO_CD8_TCELL_90MIN_UP		166	0.490907	1.81615	0.00188324	0.0076328	0.279	2215	tags=34%, list=12%, signal=38%
GSE2706_2H_VS_8H_R848_STIM_DC_DN	GSE2706_2H_VS_8H_R848_STIM_DC_DN		176	0.524549	1.81599	0	0.00763082	0.279	2674	tags=38%, list=15%, signal=44%
GSE39820_CTRL_VS_TGFBETA1_IL6_CD4_TCELL_DN	GSE39820_CTRL_VS_TGFBETA1_IL6_CD4_TCELL_DN		192	0.439679	1.81597	0.00589391	0.00762434	0.279	3055	tags=33%, list=17%, signal=39%
GSE17721_LPS_VS_GARDIQUIMOD_8H_BMDC_UP	GSE17721_LPS_VS_GARDIQUIMOD_8H_BMDC_UP		194	0.432092	1.81596	0	0.00761883	0.279	2350	tags=25%, list=13%, signal=28%
GSE37301_PRO_BCELL_VS_RAG2_KO_NK_CELL_UP	GSE37301_PRO_BCELL_VS_RAG2_KO_NK_CELL_UP		171	0.446793	1.81584	0.00594059	0.00761778	0.279	3315	tags=37%, list=18%, signal=45%
GSE25088_WT_VS_STAT6_KO_MACROPHAGE_ROSIGLITAZONE_AND_IL4_STIM_DN	GSE25088_WT_VS_STAT6_KO_MACROPHAGE_ROSIGLITAZONE_AND_IL4_STIM_DN		185	0.447974	1.81541	0.00189036	0.00762807	0.279	2403	tags=32%, list=13%, signal=37%
GSE34515_CD16_NEG_VS_POS_MONOCYTE_UP	GSE34515_CD16_NEG_VS_POS_MONOCYTE_UP		188	0.432413	1.81483	0	0.00766324	0.279	2958	tags=32%, list=16%, signal=38%
GSE24142_ADULT_VS_FETAL_DN2_THYMOCYTE_UP	GSE24142_ADULT_VS_FETAL_DN2_THYMOCYTE_UP		193	0.509337	1.81472	0	0.00766227	0.279	2286	tags=31%, list=12%, signal=35%
GSE21063_CTRL_VS_ANTI_IGM_STIM_BCELL_8H_UP	GSE21063_CTRL_VS_ANTI_IGM_STIM_BCELL_8H_UP		148	0.542578	1.81436	0	0.00767529	0.279	2410	tags=41%, list=13%, signal=46%
GSE29949_DC_BRAIN_VS_MONOCYTE_BONE_MARROW_UP	GSE29949_DC_BRAIN_VS_MONOCYTE_BONE_MARROW_UP		186	0.45498	1.81417	0.00190476	0.00768335	0.279	2435	tags=26%, list=13%, signal=30%
GSE17721_LPS_VS_CPG_2H_BMDC_UP	GSE17721_LPS_VS_CPG_2H_BMDC_UP		196	0.458342	1.81406	0.00194553	0.00768075	0.279	1825	tags=25%, list=10%, signal=27%
GSE42021_CD24HI_VS_CD24LOW_TREG_THYMUS_DN	GSE42021_CD24HI_VS_CD24LOW_TREG_THYMUS_DN		188	0.556022	1.81398	0.0094162	0.00767522	0.279	3010	tags=48%, list=16%, signal=57%
GSE37416_0H_VS_24H_F_TULARENSIS_LVS_NEUTROPHIL_UP	GSE37416_0H_VS_24H_F_TULARENSIS_LVS_NEUTROPHIL_UP		177	0.462594	1.81386	0.004	0.00767969	0.28	2637	tags=23%, list=14%, signal=27%
GSE7219_WT_VS_NIK_NFKB2_KO_DC_DN	GSE7219_WT_VS_NIK_NFKB2_KO_DC_DN		162	0.522569	1.81201	0	0.00782718	0.282	1835	tags=25%, list=10%, signal=28%
GSE5542_IFNG_VS_IFNA_TREATED_EPITHELIAL_CELLS_24H_DN	GSE5542_IFNG_VS_IFNA_TREATED_EPITHELIAL_CELLS_24H_DN		186	0.435968	1.81194	0	0.0078223	0.282	1732	tags=21%, list=9%, signal=23%
GSE17721_0.5H_VS_8H_CPG_BMDC_DN	GSE17721_0.5H_VS_8H_CPG_BMDC_DN		193	0.46724	1.81057	0.00397614	0.00791531	0.284	2458	tags=27%, list=13%, signal=31%
GSE43955_1H_VS_10H_ACT_CD4_TCELL_WITH_TGFB_IL6_UP	GSE43955_1H_VS_10H_ACT_CD4_TCELL_WITH_TGFB_IL6_UP		188	0.400908	1.81039	0.0038835	0.00795069	0.284	2201	tags=19%, list=12%, signal=22%
GSE3039_NKT_CELL_VS_B2_BCELL_UP	GSE3039_NKT_CELL_VS_B2_BCELL_UP		196	0.510334	1.81007	0.00189753	0.00796616	0.284	1873	tags=29%, list=10%, signal=31%
GSE18791_CTRL_VS_NEWCASTLE_VIRUS_DC_12H_DN	GSE18791_CTRL_VS_NEWCASTLE_VIRUS_DC_12H_DN		178	0.569838	1.80812	0.00766283	0.00813661	0.288	2432	tags=42%, list=13%, signal=47%
GSE22886_NAIVE_BCELL_VS_NEUTROPHIL_UP	GSE22886_NAIVE_BCELL_VS_NEUTROPHIL_UP		183	0.387704	1.80795	0.00378788	0.00813861	0.289	2078	tags=17%, list=11%, signal=20%
GSE22601_IMMATURE_CD4_SINGLE_POSITIVE_VS_DOUBLE_POSITIVE_THYMOCYTE_DN	GSE22601_IMMATURE_CD4_SINGLE_POSITIVE_VS_DOUBLE_POSITIVE_THYMOCYTE_DN		185	0.510411	1.8079	0.00186916	0.00813174	0.289	1767	tags=26%, list=10%, signal=29%
GSE36527_CD62L_HIGH_VS_CD62L_LOW_TREG_CD69_NEG_KLRG1_NEG_UP	GSE36527_CD62L_HIGH_VS_CD62L_LOW_TREG_CD69_NEG_KLRG1_NEG_UP		195	0.491005	1.80781	0.00385356	0.00812657	0.289	2850	tags=31%, list=15%, signal=37%
GSE9509_LPS_VS_LPS_AND_IL10_STIM_IL10_KO_MACROPHAGE_20MIN_DN	GSE9509_LPS_VS_LPS_AND_IL10_STIM_IL10_KO_MACROPHAGE_20MIN_DN		183	0.498449	1.8078	0.00779727	0.0081189	0.289	3072	tags=28%, list=17%, signal=33%
GSE7852_THYMUS_VS_FAT_TCONV_DN	GSE7852_THYMUS_VS_FAT_TCONV_DN		190	0.514505	1.80768	0.00196078	0.00812599	0.29	2433	tags=33%, list=13%, signal=37%
GSE17721_12H_VS_24H_POLYIC_BMDC_UP	GSE17721_12H_VS_24H_POLYIC_BMDC_UP		190	0.435411	1.80738	0	0.00813854	0.291	2757	tags=31%, list=15%, signal=36%
GSE8515_CTRL_VS_IL1_4H_STIM_MAC_DN	GSE8515_CTRL_VS_IL1_4H_STIM_MAC_DN		185	0.477525	1.80666	0.00196078	0.00818516	0.292	2130	tags=30%, list=12%, signal=33%
GSE3039_NKT_CELL_VS_ALPHAALPHA_CD8_TCELL_UP	GSE3039_NKT_CELL_VS_ALPHAALPHA_CD8_TCELL_UP		187	0.484934	1.80617	0	0.0082295	0.295	2422	tags=30%, list=13%, signal=35%
GSE5589_LPS_VS_LPS_AND_IL10_STIM_MACROPHAGE_45MIN_UP	GSE5589_LPS_VS_LPS_AND_IL10_STIM_MACROPHAGE_45MIN_UP		195	0.476823	1.80576	0.00191571	0.00826408	0.295	2071	tags=24%, list=11%, signal=27%
GSE34515_CD16_NEG_MONOCYTE_VS_DC_DN	GSE34515_CD16_NEG_MONOCYTE_VS_DC_DN		182	0.405817	1.80485	0.00198807	0.00832287	0.296	2647	tags=23%, list=14%, signal=26%
GSE17721_CTRL_VS_LPS_12H_BMDC_DN	GSE17721_CTRL_VS_LPS_12H_BMDC_DN		191	0.403468	1.80478	0	0.00831935	0.296	2481	tags=25%, list=13%, signal=29%
GSE21927_SPLEEN_VS_BONE_MARROW_MONOCYTE_BALBC_DN	GSE21927_SPLEEN_VS_BONE_MARROW_MONOCYTE_BALBC_DN		175	0.448713	1.80472	0	0.00831541	0.296	1935	tags=23%, list=11%, signal=26%
GSE7852_TREG_VS_TCONV_FAT_UP	GSE7852_TREG_VS_TCONV_FAT_UP		195	0.48915	1.80447	0.00191939	0.00832651	0.296	2948	tags=41%, list=16%, signal=48%
GSE37301_CD4_TCELL_VS_GRANULOCYTE_MONOCYTE_PROGENITOR_DN	GSE37301_CD4_TCELL_VS_GRANULOCYTE_MONOCYTE_PROGENITOR_DN		173	0.517381	1.80419	0	0.00834153	0.296	2105	tags=34%, list=11%, signal=37%
GSE17721_CTRL_VS_POLYIC_6H_BMDC_DN	GSE17721_CTRL_VS_POLYIC_6H_BMDC_DN		195	0.444581	1.80412	0	0.0083373	0.296	2104	tags=21%, list=11%, signal=23%
GSE17721_CTRL_VS_GARDIQUIMOD_24H_BMDC_DN	GSE17721_CTRL_VS_GARDIQUIMOD_24H_BMDC_DN		191	0.406736	1.80323	0.00195312	0.00840507	0.298	3038	tags=29%, list=16%, signal=34%
GSE14415_NATURAL_TREG_VS_FOXP3_KO_NATURAL_TREG_UP	GSE14415_NATURAL_TREG_VS_FOXP3_KO_NATURAL_TREG_UP		148	0.498923	1.80289	0.00189394	0.00842811	0.299	2128	tags=29%, list=12%, signal=33%
GSE16385_IFNG_TNF_VS_IL4_STIM_MACROPHAGE_ROSIGLITAZONE_TREATED_DN	GSE16385_IFNG_TNF_VS_IL4_STIM_MACROPHAGE_ROSIGLITAZONE_TREATED_DN		183	0.387332	1.80199	0.0138614	0.00848775	0.301	3144	tags=24%, list=17%, signal=29%
GSE26727_WT_VS_KLF2_KO_LPS_STIM_MACROPHAGE_DN	GSE26727_WT_VS_KLF2_KO_LPS_STIM_MACROPHAGE_DN		196	0.43667	1.80148	0.006	0.00851379	0.301	3128	tags=26%, list=17%, signal=31%
GSE18791_CTRL_VS_NEWCASTLE_VIRUS_DC_8H_DN	GSE18791_CTRL_VS_NEWCASTLE_VIRUS_DC_8H_DN		182	0.629637	1.80138	0.0135659	0.00851777	0.301	2414	tags=52%, list=13%, signal=59%
GSE8835_CD4_VS_CD8_TCELL_CLL_PATIENT_DN	GSE8835_CD4_VS_CD8_TCELL_CLL_PATIENT_DN		190	0.510609	1.80136	0.0018797	0.00851161	0.301	1912	tags=30%, list=10%, signal=33%
GSE2585_THYMIC_MACROPHAGE_VS_MTEC_UP	GSE2585_THYMIC_MACROPHAGE_VS_MTEC_UP		182	0.417358	1.8012	0	0.00851541	0.303	2135	tags=22%, list=12%, signal=25%
GSE17186_BLOOD_VS_CORD_BLOOD_NAIVE_BCELL_DN	GSE17186_BLOOD_VS_CORD_BLOOD_NAIVE_BCELL_DN		185	0.433383	1.8011	0.00190476	0.00851544	0.303	3167	tags=29%, list=17%, signal=34%
GSE33424_CD161_HIGH_VS_NEG_CD8_TCELL_DN	GSE33424_CD161_HIGH_VS_NEG_CD8_TCELL_DN		187	0.461404	1.80107	0	0.00851385	0.303	1570	tags=19%, list=9%, signal=21%
GSE339_EX_VIVO_VS_IN_CULTURE_CD4CD8DN_DC_DN	GSE339_EX_VIVO_VS_IN_CULTURE_CD4CD8DN_DC_DN		193	0.4167	1.80075	0.0019685	0.00852609	0.304	3262	tags=30%, list=18%, signal=36%
GSE360_L_DONOVANI_VS_L_MAJOR_MAC_DN	GSE360_L_DONOVANI_VS_L_MAJOR_MAC_DN		189	0.435543	1.80025	0	0.00854402	0.304	1853	tags=25%, list=10%, signal=27%
GSE3982_BCELL_VS_TH1_DN	GSE3982_BCELL_VS_TH1_DN		187	0.494368	1.80011	0.00192308	0.0085465	0.304	2317	tags=26%, list=13%, signal=29%
GSE40274_CTRL_VS_SATB1_TRANSDUCED_ACTIVATED_CD4_TCELL_UP	GSE40274_CTRL_VS_SATB1_TRANSDUCED_ACTIVATED_CD4_TCELL_UP		161	0.498178	1.8	0.00193798	0.00854375	0.305	2802	tags=37%, list=15%, signal=43%
GSE34205_HEALTHY_VS_RSV_INF_INFANT_PBMC_UP	GSE34205_HEALTHY_VS_RSV_INF_INFANT_PBMC_UP		175	0.480025	1.7999	0.00378072	0.00854304	0.305	1541	tags=22%, list=8%, signal=23%
GSE11961_GERMINAL_CENTER_BCELL_DAY7_VS_MEMORY_BCELL_DAY40_DN	GSE11961_GERMINAL_CENTER_BCELL_DAY7_VS_MEMORY_BCELL_DAY40_DN		198	0.495611	1.79974	0	0.00854313	0.305	2655	tags=32%, list=14%, signal=37%
GSE9037_CTRL_VS_LPS_4H_STIM_IRAK4_KO_BMDM_DN	GSE9037_CTRL_VS_LPS_4H_STIM_IRAK4_KO_BMDM_DN		190	0.484727	1.79912	0.00192308	0.0085841	0.305	2212	tags=28%, list=12%, signal=32%
GSE1460_INTRATHYMIC_T_PROGENITOR_VS_NAIVE_CD4_TCELL_ADULT_BLOOD_DN	GSE1460_INTRATHYMIC_T_PROGENITOR_VS_NAIVE_CD4_TCELL_ADULT_BLOOD_DN		183	0.475227	1.7984	0.0038835	0.00863565	0.308	2176	tags=27%, list=12%, signal=30%
GSE39110_DAY3_VS_DAY6_POST_IMMUNIZATION_CD8_TCELL_UP	GSE39110_DAY3_VS_DAY6_POST_IMMUNIZATION_CD8_TCELL_UP		188	0.443377	1.7974	0	0.00869208	0.311	2154	tags=24%, list=12%, signal=27%
GSE29618_BCELL_VS_MDC_UP	GSE29618_BCELL_VS_MDC_UP		170	0.523463	1.79698	0.00571429	0.00872586	0.311	2674	tags=36%, list=15%, signal=42%
GSE6259_33D1_POS_DC_VS_CD8_TCELL_DN	GSE6259_33D1_POS_DC_VS_CD8_TCELL_DN		121	0.485725	1.79638	0.00375235	0.00876785	0.312	2000	tags=23%, list=11%, signal=26%
GSE5589_IL6_KO_VS_IL10_KO_LPS_AND_IL10_STIM_MACROPHAGE_45MIN_UP	GSE5589_IL6_KO_VS_IL10_KO_LPS_AND_IL10_STIM_MACROPHAGE_45MIN_UP		193	0.500411	1.79549	0	0.00882285	0.313	2089	tags=28%, list=11%, signal=32%
GSE37301_MULTIPOTENT_PROGENITOR_VS_CD4_TCELL_UP	GSE37301_MULTIPOTENT_PROGENITOR_VS_CD4_TCELL_UP		161	0.500496	1.79513	0	0.00884831	0.313	1965	tags=28%, list=11%, signal=31%
GSE26488_CTRL_VS_PEPTIDE_INJECTION_OT2_THYMOCYTE_DN	GSE26488_CTRL_VS_PEPTIDE_INJECTION_OT2_THYMOCYTE_DN		176	0.528387	1.79467	0	0.00886645	0.313	2861	tags=39%, list=16%, signal=46%
GSE12198_CTRL_VS_HIGH_IL2_STIM_NK_CELL_DN	GSE12198_CTRL_VS_HIGH_IL2_STIM_NK_CELL_DN		196	0.382651	1.79432	0.00186916	0.00888422	0.315	2235	tags=20%, list=12%, signal=22%
GSE17721_CTRL_VS_LPS_2H_BMDC_DN	GSE17721_CTRL_VS_LPS_2H_BMDC_DN		194	0.45556	1.79411	0	0.00889125	0.315	2063	tags=26%, list=11%, signal=29%
GSE360_DC_VS_MAC_B_MALAYI_HIGH_DOSE_UP	GSE360_DC_VS_MAC_B_MALAYI_HIGH_DOSE_UP		191	0.434785	1.79388	0.0019084	0.00889808	0.315	2373	tags=23%, list=13%, signal=26%
GSE21360_NAIVE_VS_SECONDARY_MEMORY_CD8_TCELL_DN	GSE21360_NAIVE_VS_SECONDARY_MEMORY_CD8_TCELL_DN		164	0.526417	1.79333	0.0038835	0.00893058	0.316	2857	tags=41%, list=16%, signal=49%
GSE26669_CTRL_VS_COSTIM_BLOCK_MLR_CD8_TCELL_UP	GSE26669_CTRL_VS_COSTIM_BLOCK_MLR_CD8_TCELL_UP		192	0.397113	1.7925	0.01	0.00898339	0.318	3609	tags=31%, list=20%, signal=38%
GSE11864_CSF1_IFNG_VS_CSF1_PAM3CYS_IN_MAC_UP	GSE11864_CSF1_IFNG_VS_CSF1_PAM3CYS_IN_MAC_UP		187	0.496335	1.79233	0.00193424	0.00899117	0.319	2384	tags=30%, list=13%, signal=35%
GSE5589_WT_VS_IL6_KO_LPS_AND_IL6_STIM_MACROPHAGE_45MIN_UP	GSE5589_WT_VS_IL6_KO_LPS_AND_IL6_STIM_MACROPHAGE_45MIN_UP		193	0.479467	1.79233	0	0.00898449	0.319	1825	tags=27%, list=10%, signal=30%
GSE26030_TH1_VS_TH17_RESTIMULATED_DAY15_POST_POLARIZATION_UP	GSE26030_TH1_VS_TH17_RESTIMULATED_DAY15_POST_POLARIZATION_UP		184	0.523135	1.79215	0.00389105	0.00899459	0.319	2178	tags=27%, list=12%, signal=30%
GSE17721_CTRL_VS_CPG_2H_BMDC_DN	GSE17721_CTRL_VS_CPG_2H_BMDC_DN		193	0.451902	1.7901	0	0.00915115	0.327	2275	tags=27%, list=12%, signal=31%
GSE37301_HEMATOPOIETIC_STEM_CELL_VS_COMMON_LYMPHOID_PROGENITOR_UP	GSE37301_HEMATOPOIETIC_STEM_CELL_VS_COMMON_LYMPHOID_PROGENITOR_UP		184	0.416691	1.79006	0	0.00914528	0.327	2580	tags=23%, list=14%, signal=27%
GSE29949_MICROGLIA_BRAIN_VS_CD8_POS_DC_SPLEEN_UP	GSE29949_MICROGLIA_BRAIN_VS_CD8_POS_DC_SPLEEN_UP		193	0.467073	1.78953	0.0019305	0.00918102	0.328	2192	tags=29%, list=12%, signal=33%
GSE20366_TREG_VS_NAIVE_CD4_TCELL_DN	GSE20366_TREG_VS_NAIVE_CD4_TCELL_DN		191	0.488565	1.78813	0	0.00928706	0.329	2242	tags=28%, list=12%, signal=31%
GSE17721_LPS_VS_GARDIQUIMOD_12H_BMDC_DN	GSE17721_LPS_VS_GARDIQUIMOD_12H_BMDC_DN		185	0.400673	1.78766	0.00192308	0.00930495	0.33	2940	tags=27%, list=16%, signal=32%
GSE17721_POLYIC_VS_PAM3CSK4_1H_BMDC_DN	GSE17721_POLYIC_VS_PAM3CSK4_1H_BMDC_DN		194	0.490532	1.78756	0	0.00930563	0.33	3183	tags=36%, list=17%, signal=43%
GSE32986_UNSTIM_VS_CURDLAN_LOWDOSE_STIM_DC_UP	GSE32986_UNSTIM_VS_CURDLAN_LOWDOSE_STIM_DC_UP		193	0.435814	1.78752	0.00598802	0.00930231	0.33	2985	tags=26%, list=16%, signal=31%
GSE31622_WT_VS_KLF3_KO_BCELL_DN	GSE31622_WT_VS_KLF3_KO_BCELL_DN		193	0.461718	1.7875	0	0.00929734	0.33	2455	tags=26%, list=13%, signal=30%
GSE17721_LPS_VS_PAM3CSK4_6H_BMDC_DN	GSE17721_LPS_VS_PAM3CSK4_6H_BMDC_DN		190	0.369171	1.7867	0.00795229	0.00934816	0.332	2544	tags=18%, list=14%, signal=21%
GSE22601_DOUBLE_NEGATIVE_VS_DOUBLE_POSITIVE_THYMOCYTE_DN	GSE22601_DOUBLE_NEGATIVE_VS_DOUBLE_POSITIVE_THYMOCYTE_DN		196	0.450363	1.7864	0.00199203	0.00936987	0.332	2931	tags=25%, list=16%, signal=29%
GSE34515_CD16_POS_MONOCYTE_VS_DC_DN	GSE34515_CD16_POS_MONOCYTE_VS_DC_DN		192	0.531894	1.78566	0.00583658	0.00942134	0.333	2196	tags=33%, list=12%, signal=37%
GSE43863_TFH_VS_LY6C_LOW_CXCR5NEG_EFFECTOR_CD4_TCELL_DN	GSE43863_TFH_VS_LY6C_LOW_CXCR5NEG_EFFECTOR_CD4_TCELL_DN		191	0.497433	1.78537	0	0.00944309	0.333	2650	tags=35%, list=14%, signal=41%
GSE12366_PLASMA_CELL_VS_NAIVE_BCELL_DN	GSE12366_PLASMA_CELL_VS_NAIVE_BCELL_DN		182	0.480578	1.78525	0.0019685	0.0094422	0.333	1931	tags=21%, list=10%, signal=24%
GSE19888_NO_PRETREAT_VS_ADENOSINE_A3R_INHIBITOR_PRETREATED_MAST_CELL_TCELL_MEMBRANES_ACT_DN	GSE19888_NO_PRETREAT_VS_ADENOSINE_A3R_INHIBITOR_PRETREATED_MAST_CELL_TCELL_MEMBRANES_ACT_DN		190	0.439085	1.78507	0.00196078	0.00944657	0.333	2171	tags=23%, list=12%, signal=25%
GSE360_L_DONOVANI_VS_B_MALAYI_HIGH_DOSE_DC_DN	GSE360_L_DONOVANI_VS_B_MALAYI_HIGH_DOSE_DC_DN		191	0.434079	1.78418	0.00584795	0.00951286	0.334	1514	tags=17%, list=8%, signal=18%
GSE7852_LN_VS_THYMUS_TCONV_UP	GSE7852_LN_VS_THYMUS_TCONV_UP		190	0.437551	1.78399	0.00189753	0.00951868	0.334	1927	tags=22%, list=10%, signal=24%
GSE24081_CONTROLLER_VS_PROGRESSOR_HIV_SPECIFIC_CD8_TCELL_DN	GSE24081_CONTROLLER_VS_PROGRESSOR_HIV_SPECIFIC_CD8_TCELL_DN		184	0.475655	1.78389	0.00189036	0.00952065	0.334	2168	tags=26%, list=12%, signal=29%
GSE17721_PAM3CSK4_VS_CPG_24H_BMDC_UP	GSE17721_PAM3CSK4_VS_CPG_24H_BMDC_UP		188	0.381721	1.78299	0	0.00959125	0.335	2267	tags=19%, list=12%, signal=21%
GSE3982_CENT_MEMORY_CD4_TCELL_VS_TH1_DN	GSE3982_CENT_MEMORY_CD4_TCELL_VS_TH1_DN		190	0.478331	1.78156	0.0203252	0.00970093	0.336	2667	tags=25%, list=14%, signal=29%
GSE16697_CD4_TCELL_VS_TFH_CD4_TCELL_UP	GSE16697_CD4_TCELL_VS_TFH_CD4_TCELL_UP		190	0.442701	1.78136	0.00564972	0.00971076	0.336	2540	tags=28%, list=14%, signal=32%
GSE43863_DAY6_EFF_VS_DAY150_MEM_TH1_CD4_TCELL_DN	GSE43863_DAY6_EFF_VS_DAY150_MEM_TH1_CD4_TCELL_DN		191	0.503441	1.78129	0.00193798	0.009708	0.336	1970	tags=29%, list=11%, signal=32%
GSE29949_CD8_NEG_DC_SPLEEN_VS_MONOCYTE_BONE_MARROW_UP	GSE29949_CD8_NEG_DC_SPLEEN_VS_MONOCYTE_BONE_MARROW_UP		190	0.444748	1.7804	0.00380228	0.00976767	0.337	2479	tags=25%, list=13%, signal=28%
GSE43955_10H_VS_60H_ACT_CD4_TCELL_WITH_TGFB_IL6_UP	GSE43955_10H_VS_60H_ACT_CD4_TCELL_WITH_TGFB_IL6_UP		194	0.366045	1.78029	0.00578035	0.00976803	0.337	3290	tags=26%, list=18%, signal=32%
GSE29617_CTRL_VS_DAY3_TIV_FLU_VACCINE_PBMC_2008_DN	GSE29617_CTRL_VS_DAY3_TIV_FLU_VACCINE_PBMC_2008_DN		188	0.359793	1.78016	0.0276134	0.00976675	0.337	3802	tags=27%, list=21%, signal=34%
GSE24142_DN2_VS_DN3_THYMOCYTE_ADULT_UP	GSE24142_DN2_VS_DN3_THYMOCYTE_ADULT_UP		189	0.473037	1.77982	0	0.00979011	0.338	2391	tags=33%, list=13%, signal=37%
GSE29949_CD8_NEG_DC_SPLEEN_VS_CD8_POS_DC_SPLEEN_DN	GSE29949_CD8_NEG_DC_SPLEEN_VS_CD8_POS_DC_SPLEEN_DN		186	0.390008	1.77956	0	0.00979479	0.339	2748	tags=23%, list=15%, signal=27%
GSE40184_HEALTHY_VS_HCV_INFECTED_DONOR_PBMC_DN	GSE40184_HEALTHY_VS_HCV_INFECTED_DONOR_PBMC_DN		194	0.419126	1.77945	0	0.00979673	0.339	1755	tags=21%, list=10%, signal=23%
GSE7831_1H_VS_4H_CPG_STIM_PDC_DN	GSE7831_1H_VS_4H_CPG_STIM_PDC_DN		190	0.471582	1.77925	0.00191205	0.0098015	0.341	1611	tags=19%, list=9%, signal=21%
GSE16450_CTRL_VS_IFNA_12H_STIM_MATURE_NEURON_CELL_LINE_DN	GSE16450_CTRL_VS_IFNA_12H_STIM_MATURE_NEURON_CELL_LINE_DN		194	0.447961	1.77841	0.0039604	0.00986146	0.344	1467	tags=17%, list=8%, signal=18%
GSE6259_33D1_POS_DC_VS_BCELL_DN	GSE6259_33D1_POS_DC_VS_BCELL_DN		140	0.448357	1.77824	0.00191205	0.00986821	0.344	2549	tags=23%, list=14%, signal=26%
GSE5589_UNSTIM_VS_180MIN_LPS_AND_IL10_STIM_MACROPHAGE_DN	GSE5589_UNSTIM_VS_180MIN_LPS_AND_IL10_STIM_MACROPHAGE_DN		192	0.439321	1.77695	0.0018797	0.00998571	0.348	1960	tags=22%, list=11%, signal=25%
GSE7460_CTRL_VS_TGFB_TREATED_ACT_TCONV_UP	GSE7460_CTRL_VS_TGFB_TREATED_ACT_TCONV_UP		192	0.470936	1.77571	0.00369686	0.0101061	0.352	2045	tags=26%, list=11%, signal=28%
GSE4984_LPS_VS_VEHICLE_CTRL_TREATED_DC_DN	GSE4984_LPS_VS_VEHICLE_CTRL_TREATED_DC_DN		190	0.541918	1.77546	0.00757576	0.0101124	0.353	1875	tags=28%, list=10%, signal=31%
GSE9988_LPS_VS_LPS_AND_ANTI_TREM1_MONOCYTE_DN	GSE9988_LPS_VS_LPS_AND_ANTI_TREM1_MONOCYTE_DN		178	0.483099	1.77524	0.003861	0.010123	0.354	3163	tags=33%, list=17%, signal=39%
GSE19941_LPS_VS_LPS_AND_IL10_STIM_IL10_KO_MACROPHAGE_DN	GSE19941_LPS_VS_LPS_AND_IL10_STIM_IL10_KO_MACROPHAGE_DN		145	0.482656	1.77483	0	0.0101436	0.355	3046	tags=37%, list=17%, signal=43%
GSE40273_EOS_KO_VS_WT_TREG_UP	GSE40273_EOS_KO_VS_WT_TREG_UP		188	0.41713	1.77477	0.0114504	0.0101396	0.355	3009	tags=26%, list=16%, signal=31%
GSE13547_WT_VS_ZFX_KO_BCELL_UP	GSE13547_WT_VS_ZFX_KO_BCELL_UP		158	0.496132	1.77429	0.00188679	0.0101849	0.355	2681	tags=34%, list=15%, signal=39%
GSE40274_CTRL_VS_FOXP3_AND_IRF4_TRANSDUCED_ACTIVATED_CD4_TCELL_UP	GSE40274_CTRL_VS_FOXP3_AND_IRF4_TRANSDUCED_ACTIVATED_CD4_TCELL_UP		152	0.472857	1.77415	0.00188324	0.0101891	0.355	2219	tags=28%, list=12%, signal=32%
GSE339_EX_VIVO_VS_IN_CULTURE_CD8POS_DC_DN	GSE339_EX_VIVO_VS_IN_CULTURE_CD8POS_DC_DN		196	0.444815	1.77378	0.004	0.0102057	0.355	2976	tags=30%, list=16%, signal=35%
GSE22229_RENAL_TRANSPLANT_IMMUNOSUPP_THERAPY_VS_HEALTHY_PBMC_DN	GSE22229_RENAL_TRANSPLANT_IMMUNOSUPP_THERAPY_VS_HEALTHY_PBMC_DN		190	0.450027	1.77313	0.00561798	0.0102488	0.355	2209	tags=26%, list=12%, signal=29%
GSE22886_NAIVE_CD8_TCELL_VS_NEUTROPHIL_UP	GSE22886_NAIVE_CD8_TCELL_VS_NEUTROPHIL_UP		181	0.404621	1.77304	0.00579151	0.0102438	0.355	2178	tags=15%, list=12%, signal=17%
GSE17721_POLYIC_VS_CPG_8H_BMDC_UP	GSE17721_POLYIC_VS_CPG_8H_BMDC_UP		187	0.429535	1.77252	0.00190476	0.0102867	0.355	2153	tags=22%, list=12%, signal=25%
GSE7852_THYMUS_VS_FAT_TREG_DN	GSE7852_THYMUS_VS_FAT_TREG_DN		187	0.488258	1.77242	0.00395257	0.0102835	0.355	2812	tags=36%, list=15%, signal=42%
GSE43955_TH0_VS_TGFB_IL6_TH17_ACT_CD4_TCELL_20H_UP	GSE43955_TH0_VS_TGFB_IL6_TH17_ACT_CD4_TCELL_20H_UP		192	0.411621	1.77203	0	0.0103139	0.355	2529	tags=23%, list=14%, signal=27%
GSE43863_TFH_VS_LY6C_INT_CXCR5POS_EFFECTOR_CD4_TCELL_DN	GSE43863_TFH_VS_LY6C_INT_CXCR5POS_EFFECTOR_CD4_TCELL_DN		191	0.465538	1.77143	0.00187617	0.0103612	0.356	2074	tags=28%, list=11%, signal=31%
GSE1925_CTRL_VS_IFNG_PRIMED_MACROPHAGE_DN	GSE1925_CTRL_VS_IFNG_PRIMED_MACROPHAGE_DN		192	0.377505	1.77127	0.00384615	0.0103743	0.357	2650	tags=22%, list=14%, signal=25%
GSE13738_TCR_VS_BYSTANDER_ACTIVATED_CD4_TCELL_DN	GSE13738_TCR_VS_BYSTANDER_ACTIVATED_CD4_TCELL_DN		180	0.484938	1.77081	0.00195312	0.0104109	0.358	2486	tags=33%, list=13%, signal=38%
GSE17721_CTRL_VS_CPG_4H_BMDC_DN	GSE17721_CTRL_VS_CPG_4H_BMDC_DN		193	0.44346	1.76996	0	0.0105529	0.361	2148	tags=25%, list=12%, signal=28%
GSE46242_TH1_VS_ANERGIC_TH1_CD4_TCELL_UP	GSE46242_TH1_VS_ANERGIC_TH1_CD4_TCELL_UP		178	0.430829	1.76976	0.00732601	0.0105539	0.361	2863	tags=30%, list=16%, signal=35%
GSE13484_12H_UNSTIM_VS_YF17D_VACCINE_STIM_PBMC_UP	GSE13484_12H_UNSTIM_VS_YF17D_VACCINE_STIM_PBMC_UP		185	0.402294	1.76973	0.003861	0.0105472	0.361	2905	tags=22%, list=16%, signal=25%
GSE4748_CYANOBACTERIUM_LPSLIKE_VS_LPS_AND_CYANOBACTERIUM_LPSLIKE_STIM_DC_3H_DN	GSE4748_CYANOBACTERIUM_LPSLIKE_VS_LPS_AND_CYANOBACTERIUM_LPSLIKE_STIM_DC_3H_DN		168	0.468997	1.76952	0	0.0105562	0.361	2457	tags=30%, list=13%, signal=35%
GSE21670_STAT3_KO_VS_WT_CD4_TCELL_TGFB_IL6_TREATED_UP	GSE21670_STAT3_KO_VS_WT_CD4_TCELL_TGFB_IL6_TREATED_UP		183	0.404043	1.76931	0.00192678	0.0105621	0.362	2661	tags=23%, list=14%, signal=27%
GSE7460_CTRL_VS_TGFB_TREATED_ACT_FOXP3_MUT_TCONV_DN	GSE7460_CTRL_VS_TGFB_TREATED_ACT_FOXP3_MUT_TCONV_DN		189	0.463619	1.76917	0.00186567	0.0105627	0.362	2664	tags=32%, list=14%, signal=37%
GSE3982_BASOPHIL_VS_NKCELL_UP	GSE3982_BASOPHIL_VS_NKCELL_UP		179	0.428065	1.76901	0.0019305	0.0105607	0.362	3397	tags=34%, list=18%, signal=41%
GSE15930_STIM_VS_STIM_AND_TRICHOSTATINA_48H_CD8_T_CELL_DN	GSE15930_STIM_VS_STIM_AND_TRICHOSTATINA_48H_CD8_T_CELL_DN		195	0.442717	1.76898	0.00579151	0.0105549	0.362	2970	tags=35%, list=16%, signal=42%
GSE25123_WT_VS_PPARG_KO_MACROPHAGE_ROSIGLITAZONE_STIM_DN	GSE25123_WT_VS_PPARG_KO_MACROPHAGE_ROSIGLITAZONE_STIM_DN		157	0.463791	1.7689	0	0.0105528	0.362	2166	tags=25%, list=12%, signal=29%
GSE22589_SIV_VS_HIV_AND_SIV_INFECTED_DC_UP	GSE22589_SIV_VS_HIV_AND_SIV_INFECTED_DC_UP		190	0.467386	1.76827	0.00572519	0.0105965	0.365	2213	tags=30%, list=12%, signal=34%
GSE17721_CTRL_VS_PAM3CSK4_12H_BMDC_DN	GSE17721_CTRL_VS_PAM3CSK4_12H_BMDC_DN		191	0.405249	1.76763	0	0.0106415	0.366	1910	tags=19%, list=10%, signal=21%
GSE46606_IRF4_KO_VS_WT_CD40L_IL2_IL5_3DAY_STIMULATED_BCELL_UP	GSE46606_IRF4_KO_VS_WT_CD40L_IL2_IL5_3DAY_STIMULATED_BCELL_UP		186	0.484303	1.76722	0	0.0106543	0.367	2517	tags=33%, list=14%, signal=38%
GSE42724_NAIVE_VS_MEMORY_BCELL_UP	GSE42724_NAIVE_VS_MEMORY_BCELL_UP		189	0.434348	1.76688	0	0.0106657	0.368	2431	tags=25%, list=13%, signal=28%
GSE21546_SAP1A_KO_VS_SAP1A_KO_AND_ELK1_KO_DP_THYMOCYTES_UP	GSE21546_SAP1A_KO_VS_SAP1A_KO_AND_ELK1_KO_DP_THYMOCYTES_UP		186	0.427043	1.76618	0.00191939	0.0107511	0.371	2718	tags=29%, list=15%, signal=34%
GSE43863_TH1_VS_LY6C_INT_CXCR5POS_MEMORY_CD4_TCELL_DN	GSE43863_TH1_VS_LY6C_INT_CXCR5POS_MEMORY_CD4_TCELL_DN		185	0.472444	1.76589	0	0.0107649	0.371	2258	tags=30%, list=12%, signal=34%
GSE4748_CTRL_VS_LPS_AND_CYANOBACTERIUM_LPSLIKE_STIM_DC_3H_UP	GSE4748_CTRL_VS_LPS_AND_CYANOBACTERIUM_LPSLIKE_STIM_DC_3H_UP		191	0.472348	1.76548	0.00410678	0.0107949	0.372	2837	tags=32%, list=15%, signal=38%
GSE32423_MEMORY_VS_NAIVE_CD8_TCELL_UP	GSE32423_MEMORY_VS_NAIVE_CD8_TCELL_UP		192	0.446821	1.76464	0	0.0108671	0.372	2982	tags=36%, list=16%, signal=43%
GSE9006_HEALTHY_VS_TYPE_2_DIABETES_PBMC_AT_DX_UP	GSE9006_HEALTHY_VS_TYPE_2_DIABETES_PBMC_AT_DX_UP		187	0.318688	1.76419	0.0275049	0.0108887	0.373	1992	tags=11%, list=11%, signal=12%
GSE28737_WT_VS_BCL6_KO_FOLLICULAR_BCELL_DN	GSE28737_WT_VS_BCL6_KO_FOLLICULAR_BCELL_DN		195	0.478809	1.76411	0.00192678	0.0108861	0.373	2161	tags=26%, list=12%, signal=29%
GSE4590_PRE_BCELL_VS_LARGE_PRE_BCELL_UP	GSE4590_PRE_BCELL_VS_LARGE_PRE_BCELL_UP		154	0.492415	1.76286	0.00191205	0.0110038	0.376	2883	tags=38%, list=16%, signal=44%
GSE15271_CXCR4_POS_VS_NEG_GC_BCELL_DN	GSE15271_CXCR4_POS_VS_NEG_GC_BCELL_DN		167	0.511325	1.76284	0.00392157	0.0109944	0.376	1844	tags=26%, list=10%, signal=29%
GSE3982_DC_VS_MAC_DN	GSE3982_DC_VS_MAC_DN		195	0.470264	1.76283	0.003663	0.0109858	0.376	2825	tags=30%, list=15%, signal=35%
GSE5589_UNSTIM_VS_45MIN_LPS_AND_IL6_STIM_MACROPHAGE_UP	GSE5589_UNSTIM_VS_45MIN_LPS_AND_IL6_STIM_MACROPHAGE_UP		193	0.458765	1.7628	0.00594059	0.0109764	0.376	1829	tags=20%, list=10%, signal=22%
GSE36078_UNTREATED_VS_AD5_T425A_HEXON_INF_MOUSE_LUNG_DC_DN	GSE36078_UNTREATED_VS_AD5_T425A_HEXON_INF_MOUSE_LUNG_DC_DN		193	0.471989	1.76253	0.00559702	0.0110012	0.376	2232	tags=24%, list=12%, signal=27%
GSE17721_PAM3CSK4_VS_GADIQUIMOD_24H_BMDC_UP	GSE17721_PAM3CSK4_VS_GADIQUIMOD_24H_BMDC_UP		194	0.377415	1.76206	0.0019305	0.011026	0.376	3367	tags=29%, list=18%, signal=35%
GSE18791_UNSTIM_VS_NEWCATSLE_VIRUS_DC_6H_DN	GSE18791_UNSTIM_VS_NEWCATSLE_VIRUS_DC_6H_DN		179	0.618726	1.76173	0.0176471	0.011045	0.377	2408	tags=47%, list=13%, signal=54%
GSE22886_NAIVE_CD4_TCELL_VS_DC_UP	GSE22886_NAIVE_CD4_TCELL_VS_DC_UP		179	0.470749	1.76131	0.00967118	0.0110818	0.378	1292	tags=20%, list=7%, signal=21%
GSE17721_POLYIC_VS_PAM3CSK4_8H_BMDC_UP	GSE17721_POLYIC_VS_PAM3CSK4_8H_BMDC_UP		191	0.411004	1.7607	0	0.0111316	0.379	2472	tags=21%, list=13%, signal=25%
GSE17721_LPS_VS_PAM3CSK4_6H_BMDC_UP	GSE17721_LPS_VS_PAM3CSK4_6H_BMDC_UP		195	0.416706	1.76031	0.00389864	0.0111621	0.379	2640	tags=26%, list=14%, signal=30%
GSE10325_BCELL_VS_MYELOID_UP	GSE10325_BCELL_VS_MYELOID_UP		174	0.468794	1.76	0.00187617	0.011183	0.379	2541	tags=31%, list=14%, signal=36%
GSE3720_VD1_VS_VD2_GAMMADELTA_TCELL_DN	GSE3720_VD1_VS_VD2_GAMMADELTA_TCELL_DN		193	0.410273	1.75985	0	0.0111846	0.379	2546	tags=24%, list=14%, signal=28%
GSE17721_PAM3CSK4_VS_GADIQUIMOD_16H_BMDC_DN	GSE17721_PAM3CSK4_VS_GADIQUIMOD_16H_BMDC_DN		191	0.418065	1.75974	0.00396825	0.011185	0.379	2201	tags=24%, list=12%, signal=26%
GSE24814_STAT5_KO_VS_WT_PRE_BCELL_DN	GSE24814_STAT5_KO_VS_WT_PRE_BCELL_DN		191	0.430572	1.7596	0.00391389	0.0111833	0.379	2755	tags=26%, list=15%, signal=30%
GSE27786_BCELL_VS_NKCELL_DN	GSE27786_BCELL_VS_NKCELL_DN		192	0.431197	1.75896	0.00581395	0.0112161	0.381	2930	tags=29%, list=16%, signal=34%
GSE1460_DP_THYMOCYTE_VS_NAIVE_CD4_TCELL_ADULT_BLOOD_DN	GSE1460_DP_THYMOCYTE_VS_NAIVE_CD4_TCELL_ADULT_BLOOD_DN		189	0.431484	1.75672	0.00766283	0.0114147	0.383	2530	tags=27%, list=14%, signal=31%
GSE5455_EX_VIVO_VS_POST_24H_INCUBATION_MONOCYTES_FROM_TUMOR_BEARING_MOUSE_DN	GSE5455_EX_VIVO_VS_POST_24H_INCUBATION_MONOCYTES_FROM_TUMOR_BEARING_MOUSE_DN		192	0.485232	1.75615	0.00381679	0.0114604	0.385	2150	tags=32%, list=12%, signal=36%
GSE17721_0.5H_VS_4H_LPS_BMDC_DN	GSE17721_0.5H_VS_4H_LPS_BMDC_DN		193	0.44421	1.75503	0	0.0115618	0.387	2275	tags=26%, list=12%, signal=30%
GSE5589_LPS_VS_LPS_AND_IL6_STIM_IL6_KO_MACROPHAGE_45MIN_DN	GSE5589_LPS_VS_LPS_AND_IL6_STIM_IL6_KO_MACROPHAGE_45MIN_DN		192	0.452627	1.7547	0.00394477	0.0115953	0.387	2579	tags=27%, list=14%, signal=31%
GSE3982_MAC_VS_TH1_UP	GSE3982_MAC_VS_TH1_UP		188	0.47426	1.75441	0.00561798	0.0116106	0.387	2354	tags=28%, list=13%, signal=32%
GSE17721_LPS_VS_POLYIC_4H_BMDC_UP	GSE17721_LPS_VS_POLYIC_4H_BMDC_UP		196	0.405583	1.75426	0.00191205	0.0116181	0.387	2467	tags=24%, list=13%, signal=28%
GSE42021_TCONV_PLN_VS_CD24LO_TCONV_THYMUS_DN	GSE42021_TCONV_PLN_VS_CD24LO_TCONV_THYMUS_DN		191	0.407204	1.75352	0	0.0116804	0.388	3075	tags=29%, list=17%, signal=35%
GSE41867_NAIVE_VS_DAY8_LCMV_CLONE13_EFFECTOR_CD8_TCELL_UP	GSE41867_NAIVE_VS_DAY8_LCMV_CLONE13_EFFECTOR_CD8_TCELL_UP		190	0.431428	1.75289	0.00196464	0.011731	0.389	2626	tags=25%, list=14%, signal=29%
GSE3982_MAST_CELL_VS_NEUTROPHIL_DN	GSE3982_MAST_CELL_VS_NEUTROPHIL_DN		186	0.471533	1.75261	0.00185529	0.0117481	0.389	2157	tags=25%, list=12%, signal=28%
GSE25087_TREG_VS_TCONV_FETUS_UP	GSE25087_TREG_VS_TCONV_FETUS_UP		185	0.474427	1.75223	0.00576923	0.0117697	0.39	2319	tags=29%, list=13%, signal=33%
GSE9006_HEALTHY_VS_TYPE_1_DIABETES_PBMC_AT_DX_UP	GSE9006_HEALTHY_VS_TYPE_1_DIABETES_PBMC_AT_DX_UP		183	0.391647	1.75206	0.0037594	0.0117769	0.39	3063	tags=29%, list=17%, signal=34%
GSE2128_C57BL6_VS_NOD_CD4CD8_DP_THYMOCYTE_UP	GSE2128_C57BL6_VS_NOD_CD4CD8_DP_THYMOCYTE_UP		186	0.461967	1.75158	0.00588235	0.0118196	0.39	1768	tags=25%, list=10%, signal=27%
GSE2706_2H_VS_8H_LPS_STIM_DC_UP	GSE2706_2H_VS_8H_LPS_STIM_DC_UP		187	0.410597	1.75115	0.00195695	0.0118603	0.391	1715	tags=19%, list=9%, signal=21%
GSE17721_LPS_VS_CPG_6H_BMDC_DN	GSE17721_LPS_VS_CPG_6H_BMDC_DN		189	0.373514	1.7506	0.00189753	0.0119079	0.391	2536	tags=19%, list=14%, signal=22%
GSE3039_CD4_TCELL_VS_B1_BCELL_UP	GSE3039_CD4_TCELL_VS_B1_BCELL_UP		194	0.44092	1.75047	0.00385356	0.0119079	0.391	1872	tags=23%, list=10%, signal=25%
GSE3039_B2_VS_B1_BCELL_UP	GSE3039_B2_VS_B1_BCELL_UP		192	0.494867	1.75047	0.0019084	0.0118994	0.391	2043	tags=31%, list=11%, signal=34%
GSE13522_CTRL_VS_T_CRUZI_G_STRAIN_INF_SKIN_UP	GSE13522_CTRL_VS_T_CRUZI_G_STRAIN_INF_SKIN_UP		190	0.411228	1.75041	0.0019305	0.0118995	0.391	2985	tags=32%, list=16%, signal=37%
GSE17721_POLYIC_VS_PAM3CSK4_4H_BMDC_UP	GSE17721_POLYIC_VS_PAM3CSK4_4H_BMDC_UP		192	0.414169	1.74921	0.00769231	0.012031	0.395	2980	tags=25%, list=16%, signal=30%
GSE43955_1H_VS_60H_ACT_CD4_TCELL_WITH_TGFB_IL6_DN	GSE43955_1H_VS_60H_ACT_CD4_TCELL_WITH_TGFB_IL6_DN		192	0.442135	1.74919	0	0.012021	0.395	2555	tags=29%, list=14%, signal=34%
GSE17974_IL4_AND_ANTI_IL12_VS_UNTREATED_48H_ACT_CD4_TCELL_UP	GSE17974_IL4_AND_ANTI_IL12_VS_UNTREATED_48H_ACT_CD4_TCELL_UP		166	0.490649	1.74888	0	0.0120431	0.395	1838	tags=27%, list=10%, signal=29%
GSE22601_CD4_SINGLE_POSITIVE_VS_CD8_SINGLE_POSITIVE_THYMOCYTE_DN	GSE22601_CD4_SINGLE_POSITIVE_VS_CD8_SINGLE_POSITIVE_THYMOCYTE_DN		188	0.433509	1.74855	0.00581395	0.0120689	0.396	2506	tags=21%, list=14%, signal=24%
GSE18791_CTRL_VS_NEWCASTLE_VIRUS_DC_16H_DN	GSE18791_CTRL_VS_NEWCASTLE_VIRUS_DC_16H_DN		173	0.547375	1.7479	0.00956023	0.0121258	0.397	2432	tags=40%, list=13%, signal=46%
GSE24142_DN2_VS_DN3_THYMOCYTE_FETAL_DN	GSE24142_DN2_VS_DN3_THYMOCYTE_FETAL_DN		194	0.442129	1.74741	0.00381679	0.0121613	0.399	2262	tags=26%, list=12%, signal=30%
GSE29164_CD8_TCELL_VS_CD8_TCELL_AND_IL12_TREATED_MELANOMA_DAY3_DN	GSE29164_CD8_TCELL_VS_CD8_TCELL_AND_IL12_TREATED_MELANOMA_DAY3_DN		196	0.435042	1.74726	0.00191205	0.0121658	0.399	2506	tags=29%, list=14%, signal=33%
GSE24634_TREG_VS_TCONV_POST_DAY10_IL4_CONVERSION_UP	GSE24634_TREG_VS_TCONV_POST_DAY10_IL4_CONVERSION_UP		191	0.507356	1.74706	0.00580271	0.0121781	0.399	1931	tags=24%, list=10%, signal=27%
GSE20366_EX_VIVO_VS_DEC205_CONVERSION_NAIVE_CD4_TCELL_UP	GSE20366_EX_VIVO_VS_DEC205_CONVERSION_NAIVE_CD4_TCELL_UP		187	0.498426	1.74586	0.00189753	0.0122835	0.402	2141	tags=28%, list=12%, signal=32%
GSE3982_DC_VS_BASOPHIL_UP	GSE3982_DC_VS_BASOPHIL_UP		191	0.441313	1.74578	0.00568182	0.012282	0.402	1803	tags=23%, list=10%, signal=25%
GSE5960_TH1_VS_ANERGIC_TH1_DN	GSE5960_TH1_VS_ANERGIC_TH1_DN		195	0.386048	1.74462	0.00201613	0.012396	0.406	3028	tags=28%, list=16%, signal=33%
GSE360_T_GONDII_VS_B_MALAYI_HIGH_DOSE_DC_DN	GSE360_T_GONDII_VS_B_MALAYI_HIGH_DOSE_DC_DN		194	0.454741	1.74434	0.00773694	0.0124103	0.407	2256	tags=27%, list=12%, signal=30%
GSE36392_EOSINOPHIL_VS_NEUTROPHIL_IL25_TREATED_LUNG_UP	GSE36392_EOSINOPHIL_VS_NEUTROPHIL_IL25_TREATED_LUNG_UP		193	0.483311	1.74405	0.00389105	0.012443	0.409	2266	tags=28%, list=12%, signal=32%
GSE41867_DAY6_EFFECTOR_VS_DAY30_MEMORY_CD8_TCELL_LCMV_ARMSTRONG_UP	GSE41867_DAY6_EFFECTOR_VS_DAY30_MEMORY_CD8_TCELL_LCMV_ARMSTRONG_UP		190	0.453445	1.74397	0.00580271	0.0124421	0.409	2944	tags=31%, list=16%, signal=37%
GSE26290_WT_VS_PDK1_KO_ANTI_CD3_AND_IL2_STIM_CD8_TCELL_UP	GSE26290_WT_VS_PDK1_KO_ANTI_CD3_AND_IL2_STIM_CD8_TCELL_UP		184	0.438519	1.74378	0.0018622	0.0124474	0.409	2444	tags=24%, list=13%, signal=28%
GSE11864_CSF1_IFNG_VS_CSF1_IFNG_PAM3CYS_IN_MAC_UP	GSE11864_CSF1_IFNG_VS_CSF1_IFNG_PAM3CYS_IN_MAC_UP		182	0.406424	1.74302	0.0117878	0.0125275	0.411	3005	tags=29%, list=16%, signal=34%
GSE33425_CD8_ALPHAALPHA_VS_ALPHABETA_CD161_HIGH_TCELL_DN	GSE33425_CD8_ALPHAALPHA_VS_ALPHABETA_CD161_HIGH_TCELL_DN		185	0.461143	1.74275	0.00763359	0.0125411	0.411	2243	tags=23%, list=12%, signal=26%
GSE17721_CTRL_VS_GARDIQUIMOD_2H_BMDC_DN	GSE17721_CTRL_VS_GARDIQUIMOD_2H_BMDC_DN		191	0.421435	1.74263	0	0.0125511	0.411	1915	tags=20%, list=10%, signal=23%
GSE18893_TCONV_VS_TREG_24H_CULTURE_UP	GSE18893_TCONV_VS_TREG_24H_CULTURE_UP		192	0.461761	1.74243	0.003861	0.0125602	0.411	2123	tags=27%, list=12%, signal=30%
GSE2585_CTEC_VS_THYMIC_MACROPHAGE_UP	GSE2585_CTEC_VS_THYMIC_MACROPHAGE_UP		190	0.430392	1.74217	0.00189394	0.01257	0.412	2210	tags=24%, list=12%, signal=27%
GSE17721_POLYIC_VS_GARDIQUIMOD_24H_BMDC_UP	GSE17721_POLYIC_VS_GARDIQUIMOD_24H_BMDC_UP		191	0.407666	1.742	0.00378788	0.0125884	0.413	2348	tags=21%, list=13%, signal=24%
GSE360_CTRL_VS_L_DONOVANI_DC_UP	GSE360_CTRL_VS_L_DONOVANI_DC_UP		191	0.448585	1.74164	0.0152964	0.0126138	0.414	1676	tags=20%, list=9%, signal=22%
GSE28737_WT_VS_BCL6_HET_MARGINAL_ZONE_BCELL_DN	GSE28737_WT_VS_BCL6_HET_MARGINAL_ZONE_BCELL_DN		187	0.463242	1.74159	0.00193798	0.0126084	0.414	2166	tags=28%, list=12%, signal=31%
GSE24292_WT_VS_PPARG_KO_MACROPHAGE_DN	GSE24292_WT_VS_PPARG_KO_MACROPHAGE_DN		192	0.470486	1.74153	0.003861	0.0126011	0.415	3171	tags=33%, list=17%, signal=39%
GSE39556_UNTREATED_VS_3H_POLYIC_INJ_MOUSE_NK_CELL_DN	GSE39556_UNTREATED_VS_3H_POLYIC_INJ_MOUSE_NK_CELL_DN		187	0.499043	1.74117	0.00756144	0.0126323	0.415	2653	tags=32%, list=14%, signal=36%
GSE43955_TH0_VS_TGFB_IL6_IL23_TH17_ACT_CD4_TCELL_52H_UP	GSE43955_TH0_VS_TGFB_IL6_IL23_TH17_ACT_CD4_TCELL_52H_UP		195	0.423362	1.74065	0.00194932	0.0126672	0.416	2083	tags=24%, list=11%, signal=27%
GSE34156_UNTREATED_VS_24H_NOD2_AND_TLR1_TLR2_LIGAND_TREATED_MONOCYTE_UP	GSE34156_UNTREATED_VS_24H_NOD2_AND_TLR1_TLR2_LIGAND_TREATED_MONOCYTE_UP		172	0.464036	1.73966	0.00367647	0.01277	0.416	1780	tags=22%, list=10%, signal=24%
GSE39820_CTRL_VS_IL1B_IL6_IL23A_CD4_TCELL_UP	GSE39820_CTRL_VS_IL1B_IL6_IL23A_CD4_TCELL_UP		192	0.468392	1.7394	0.003861	0.0127814	0.417	3003	tags=32%, list=16%, signal=38%
GSE2770_TGFB_AND_IL4_VS_IL12_TREATED_ACT_CD4_TCELL_48H_DN	GSE2770_TGFB_AND_IL4_VS_IL12_TREATED_ACT_CD4_TCELL_48H_DN		190	0.424115	1.73817	0.004	0.012917	0.422	2775	tags=24%, list=15%, signal=28%
GSE16385_ROSIGLITAZONE_IFNG_TNF_VS_IL4_STIM_MACROPHAGE_UP	GSE16385_ROSIGLITAZONE_IFNG_TNF_VS_IL4_STIM_MACROPHAGE_UP		195	0.45562	1.73782	0.00194932	0.0129445	0.423	2657	tags=28%, list=14%, signal=32%
GSE27786_LSK_VS_NKCELL_DN	GSE27786_LSK_VS_NKCELL_DN		190	0.438422	1.7376	0.00200401	0.0129567	0.424	2954	tags=27%, list=16%, signal=32%
GSE360_CTRL_VS_T_GONDII_DC_DN	GSE360_CTRL_VS_T_GONDII_DC_DN		190	0.450931	1.73703	0	0.0130136	0.425	1960	tags=27%, list=11%, signal=30%
GSE37416_0H_VS_12H_F_TULARENSIS_LVS_NEUTROPHIL_DN	GSE37416_0H_VS_12H_F_TULARENSIS_LVS_NEUTROPHIL_DN		188	0.444533	1.73577	0.00387597	0.0131441	0.425	2221	tags=26%, list=12%, signal=29%
GSE5679_PPARG_LIGAND_ROSIGLITAZONE_VS_RARA_AGONIST_AM580_TREATED_DC_DN	GSE5679_PPARG_LIGAND_ROSIGLITAZONE_VS_RARA_AGONIST_AM580_TREATED_DC_DN		194	0.492657	1.73572	0.00191939	0.0131356	0.425	2978	tags=39%, list=16%, signal=46%
GSE2770_IL12_VS_TGFB_AND_IL12_TREATED_ACT_CD4_TCELL_48H_UP	GSE2770_IL12_VS_TGFB_AND_IL12_TREATED_ACT_CD4_TCELL_48H_UP		190	0.484705	1.73559	0.00952381	0.013138	0.425	2545	tags=32%, list=14%, signal=37%
GSE40274_CTRL_VS_FOXP3_AND_SATB1_TRANSDUCED_ACTIVATED_CD4_TCELL_UP	GSE40274_CTRL_VS_FOXP3_AND_SATB1_TRANSDUCED_ACTIVATED_CD4_TCELL_UP		158	0.444619	1.73557	0.0117647	0.0131281	0.425	3107	tags=29%, list=17%, signal=35%
GSE39556_CD8A_DC_VS_NK_CELL_DN	GSE39556_CD8A_DC_VS_NK_CELL_DN		189	0.501681	1.73526	0.00383877	0.0131479	0.425	2486	tags=34%, list=13%, signal=39%
GSE22886_NEUTROPHIL_VS_DC_UP	GSE22886_NEUTROPHIL_VS_DC_UP		183	0.480457	1.73519	0	0.0131508	0.425	1885	tags=30%, list=10%, signal=33%
GSE17580_TREG_VS_TEFF_S_MANSONI_INF_DN	GSE17580_TREG_VS_TEFF_S_MANSONI_INF_DN		188	0.457595	1.73481	0.00197239	0.0131827	0.426	2265	tags=27%, list=12%, signal=30%
KAECH_NAIVE_VS_DAY15_EFF_CD8_TCELL_UP	KAECH_NAIVE_VS_DAY15_EFF_CD8_TCELL_UP		187	0.399665	1.73436	0.00380952	0.0132253	0.427	3091	tags=27%, list=17%, signal=32%
GSE37532_WT_VS_PPARG_KO_VISCERAL_ADIPOSE_TISSUE_TREG_DN	GSE37532_WT_VS_PPARG_KO_VISCERAL_ADIPOSE_TISSUE_TREG_DN		193	0.398112	1.73349	0.00190114	0.0133064	0.428	2918	tags=27%, list=16%, signal=32%
GSE17721_LPS_VS_GARDIQUIMOD_24H_BMDC_UP	GSE17721_LPS_VS_GARDIQUIMOD_24H_BMDC_UP		194	0.415347	1.73265	0	0.0133841	0.431	2312	tags=27%, list=13%, signal=30%
GSE30083_SP1_VS_SP4_THYMOCYTE_DN	GSE30083_SP1_VS_SP4_THYMOCYTE_DN		190	0.528553	1.73229	0.00394477	0.0134229	0.432	2472	tags=37%, list=13%, signal=42%
GSE37534_GW1929_VS_PIOGLITAZONE_TREATED_CD4_TCELL_PPARG1_FOXP3_TRANSDUCED_UP	GSE37534_GW1929_VS_PIOGLITAZONE_TREATED_CD4_TCELL_PPARG1_FOXP3_TRANSDUCED_UP		184	0.437344	1.73162	0.00182482	0.0135025	0.434	2549	tags=35%, list=14%, signal=41%
GSE7852_LN_VS_FAT_TREG_DN	GSE7852_LN_VS_FAT_TREG_DN		192	0.474828	1.73113	0.00579151	0.0135587	0.436	3140	tags=37%, list=17%, signal=44%
GSE25677_MPL_VS_R848_STIM_BCELL_DN	GSE25677_MPL_VS_R848_STIM_BCELL_DN		173	0.506539	1.73086	0.00390625	0.0135765	0.436	2818	tags=34%, list=15%, signal=39%
GSE3565_DUSP1_VS_WT_SPLENOCYTES_DN	GSE3565_DUSP1_VS_WT_SPLENOCYTES_DN		170	0.419459	1.73057	0.00371058	0.013597	0.437	2506	tags=24%, list=14%, signal=28%
GSE13306_RA_VS_UNTREATED_MEM_CD4_TCELL_DN	GSE13306_RA_VS_UNTREATED_MEM_CD4_TCELL_DN		181	0.446176	1.73049	0.00189394	0.013593	0.438	2679	tags=28%, list=15%, signal=33%
GSE14699_NAIVE_VS_DELETIONAL_TOLERANCE_CD8_TCELL_DN	GSE14699_NAIVE_VS_DELETIONAL_TOLERANCE_CD8_TCELL_DN		192	0.495729	1.73039	0.0019305	0.0135913	0.438	2517	tags=36%, list=14%, signal=42%
GSE32986_UNSTIM_VS_CURDLAN_HIGHDOSE_STIM_DC_DN	GSE32986_UNSTIM_VS_CURDLAN_HIGHDOSE_STIM_DC_DN		187	0.472193	1.73038	0.011257	0.0135812	0.438	2228	tags=23%, list=12%, signal=26%
GSE17974_IL4_AND_ANTI_IL12_VS_UNTREATED_2H_ACT_CD4_TCELL_UP	GSE17974_IL4_AND_ANTI_IL12_VS_UNTREATED_2H_ACT_CD4_TCELL_UP		165	0.449665	1.72971	0.00190476	0.0136414	0.438	2216	tags=27%, list=12%, signal=31%
GSE339_CD8POS_VS_CD4CD8DN_DC_DN	GSE339_CD8POS_VS_CD4CD8DN_DC_DN		195	0.436769	1.72862	0.00382409	0.0137392	0.441	2331	tags=25%, list=13%, signal=28%
GSE22886_UNSTIM_VS_STIM_MEMORY_TCELL_UP	GSE22886_UNSTIM_VS_STIM_MEMORY_TCELL_UP		185	0.429017	1.72753	0.00793651	0.0138526	0.442	1959	tags=23%, list=11%, signal=25%
GSE1740_MCSF_VS_MCSF_AND_IFNG_DAY2_DERIVED_MACROPHAGE_UP	GSE1740_MCSF_VS_MCSF_AND_IFNG_DAY2_DERIVED_MACROPHAGE_UP		171	0.471576	1.72738	0.00371747	0.0138541	0.442	2551	tags=35%, list=14%, signal=40%
GSE3982_BCELL_VS_NKCELL_UP	GSE3982_BCELL_VS_NKCELL_UP		183	0.424528	1.72698	0.00194932	0.0138886	0.443	2410	tags=25%, list=13%, signal=29%
GSE17721_POLYIC_VS_PAM3CSK4_12H_BMDC_DN	GSE17721_POLYIC_VS_PAM3CSK4_12H_BMDC_DN		189	0.347558	1.72667	0.0161616	0.0139152	0.443	3135	tags=20%, list=17%, signal=23%
GSE3720_VD1_VS_VD2_GAMMADELTA_TCELL_WITH_LPS_STIM_DN	GSE3720_VD1_VS_VD2_GAMMADELTA_TCELL_WITH_LPS_STIM_DN		190	0.426956	1.72589	0.00194932	0.013997	0.446	2138	tags=21%, list=12%, signal=24%
GSE36476_CTRL_VS_TSST_ACT_16H_MEMORY_CD4_TCELL_OLD_DN	GSE36476_CTRL_VS_TSST_ACT_16H_MEMORY_CD4_TCELL_OLD_DN		190	0.412573	1.72558	0.0244399	0.0140321	0.446	2289	tags=19%, list=12%, signal=22%
GSE28783_ANTI_MIR33_VS_UNTREATED_ATHEROSCLEROSIS_MACROPHAGE_UP	GSE28783_ANTI_MIR33_VS_UNTREATED_ATHEROSCLEROSIS_MACROPHAGE_UP		188	0.417539	1.72497	0	0.0140885	0.446	2243	tags=25%, list=12%, signal=28%
GSE339_CD4POS_VS_CD4CD8DN_DC_UP	GSE339_CD4POS_VS_CD4CD8DN_DC_UP		196	0.400317	1.72479	0.00189036	0.0141032	0.446	2225	tags=21%, list=12%, signal=24%
GSE40274_CTRL_VS_FOXP3_AND_PBX1_TRANSDUCED_ACTIVATED_CD4_TCELL_UP	GSE40274_CTRL_VS_FOXP3_AND_PBX1_TRANSDUCED_ACTIVATED_CD4_TCELL_UP		157	0.511226	1.72442	0.00578035	0.0141395	0.446	2471	tags=37%, list=13%, signal=42%
GSE15330_WT_VS_IKAROS_KO_GRANULOCYTE_MONOCYTE_PROGENITOR_DN	GSE15330_WT_VS_IKAROS_KO_GRANULOCYTE_MONOCYTE_PROGENITOR_DN		193	0.418792	1.72403	0.00192678	0.0141807	0.446	2895	tags=30%, list=16%, signal=35%
GSE15735_CTRL_VS_HDAC_INHIBITOR_TREATED_CD4_TCELL_12H_DN	GSE15735_CTRL_VS_HDAC_INHIBITOR_TREATED_CD4_TCELL_12H_DN		187	0.479286	1.72397	0.00584795	0.0141756	0.446	2865	tags=32%, list=16%, signal=37%
GSE36476_CTRL_VS_TSST_ACT_16H_MEMORY_CD4_TCELL_YOUNG_UP	GSE36476_CTRL_VS_TSST_ACT_16H_MEMORY_CD4_TCELL_YOUNG_UP		188	0.462661	1.72281	0.00579151	0.0142847	0.448	1885	tags=22%, list=10%, signal=24%
GSE16385_ROSIGLITAZONE_IL4_VS_IL4_ALONE_STIM_MACROPHAGE_12H_DN	GSE16385_ROSIGLITAZONE_IL4_VS_IL4_ALONE_STIM_MACROPHAGE_12H_DN		196	0.434536	1.72279	0.0059761	0.0142749	0.448	2515	tags=29%, list=14%, signal=33%
GSE2706_LPS_VS_R848_AND_LPS_8H_STIM_DC_UP	GSE2706_LPS_VS_R848_AND_LPS_8H_STIM_DC_UP		180	0.467016	1.72262	0.00769231	0.0142853	0.448	3217	tags=38%, list=17%, signal=45%
GSE39556_CD8A_DC_VS_NK_CELL_UP	GSE39556_CD8A_DC_VS_NK_CELL_UP		191	0.428889	1.7225	0.00753296	0.0142853	0.448	2140	tags=22%, list=12%, signal=25%
GSE3920_IFNA_VS_IFNB_TREATED_ENDOTHELIAL_CELL_UP	GSE3920_IFNA_VS_IFNB_TREATED_ENDOTHELIAL_CELL_UP		163	0.476652	1.72228	0.00188679	0.0143014	0.448	2486	tags=31%, list=13%, signal=36%
GSE17721_0.5H_VS_12H_LPS_BMDC_DN	GSE17721_0.5H_VS_12H_LPS_BMDC_DN		191	0.403399	1.722	0	0.0143242	0.448	2275	tags=23%, list=12%, signal=26%
GSE15330_LYMPHOID_MULTIPOTENT_VS_GRANULOCYTE_MONOCYTE_PROGENITOR_DN	GSE15330_LYMPHOID_MULTIPOTENT_VS_GRANULOCYTE_MONOCYTE_PROGENITOR_DN		189	0.388403	1.72173	0.00575816	0.0143411	0.448	2374	tags=18%, list=13%, signal=20%
GSE27786_CD4_TCELL_VS_NKCELL_DN	GSE27786_CD4_TCELL_VS_NKCELL_DN		192	0.428297	1.72145	0.0133333	0.0143593	0.448	2535	tags=26%, list=14%, signal=29%
GSE22601_DOUBLE_NEGATIVE_VS_CD4_SINGLE_POSITIVE_THYMOCYTE_DN	GSE22601_DOUBLE_NEGATIVE_VS_CD4_SINGLE_POSITIVE_THYMOCYTE_DN		188	0.399249	1.72114	0.00391389	0.0143856	0.448	3157	tags=26%, list=17%, signal=31%
GSE36078_WT_VS_IL1R_KO_LUNG_DC_UP	GSE36078_WT_VS_IL1R_KO_LUNG_DC_UP		195	0.439366	1.72113	0.005386	0.0143759	0.448	2133	tags=24%, list=12%, signal=27%
GSE7460_CTRL_VS_TGFB_TREATED_ACT_TCONV_DN	GSE7460_CTRL_VS_TGFB_TREATED_ACT_TCONV_DN		189	0.463646	1.72107	0.00965251	0.0143728	0.448	2387	tags=29%, list=13%, signal=32%
GSE32986_CURDLAN_LOWDOSE_VS_GMCSF_AND_CURDLAN_LOWDOSE_STIM_DC_DN	GSE32986_CURDLAN_LOWDOSE_VS_GMCSF_AND_CURDLAN_LOWDOSE_STIM_DC_DN		186	0.427998	1.72049	0.00601202	0.0144221	0.449	2724	tags=22%, list=15%, signal=25%
GSE17721_0.5H_VS_24H_GARDIQUIMOD_BMDC_UP	GSE17721_0.5H_VS_24H_GARDIQUIMOD_BMDC_UP		189	0.364889	1.72029	0.0116054	0.0144301	0.449	3578	tags=28%, list=19%, signal=34%
GSE13485_DAY7_VS_DAY21_YF17D_VACCINE_PBMC_UP	GSE13485_DAY7_VS_DAY21_YF17D_VACCINE_PBMC_UP		190	0.530951	1.72011	0.0190114	0.0144396	0.449	2794	tags=42%, list=15%, signal=49%
GSE17721_LPS_VS_GARDIQUIMOD_12H_BMDC_UP	GSE17721_LPS_VS_GARDIQUIMOD_12H_BMDC_UP		191	0.408322	1.71982	0.00377358	0.0144587	0.449	2997	tags=29%, list=16%, signal=34%
GSE3920_UNTREATED_VS_IFNG_TREATED_ENDOTHELIAL_CELL_UP	GSE3920_UNTREATED_VS_IFNG_TREATED_ENDOTHELIAL_CELL_UP		144	0.473513	1.71901	0.00187617	0.0145341	0.451	3010	tags=37%, list=16%, signal=44%
GSE17721_LPS_VS_PAM3CSK4_8H_BMDC_DN	GSE17721_LPS_VS_PAM3CSK4_8H_BMDC_DN		188	0.362995	1.71837	0.00972763	0.0146102	0.451	2814	tags=21%, list=15%, signal=25%
GSE43863_TFH_VS_LY6C_INT_CXCR5POS_MEMORY_CD4_TCELL_UP	GSE43863_TFH_VS_LY6C_INT_CXCR5POS_MEMORY_CD4_TCELL_UP		191	0.457396	1.71834	0.00564972	0.0146017	0.451	2403	tags=29%, list=13%, signal=33%
GSE9006_TYPE_1_DIABETES_AT_DX_VS_1MONTH_POST_DX_PBMC_UP	GSE9006_TYPE_1_DIABETES_AT_DX_VS_1MONTH_POST_DX_PBMC_UP		193	0.374249	1.71735	0.0232108	0.0147249	0.455	2157	tags=17%, list=12%, signal=19%
GSE5589_WT_VS_IL10_KO_LPS_STIM_MACROPHAGE_180MIN_UP	GSE5589_WT_VS_IL10_KO_LPS_STIM_MACROPHAGE_180MIN_UP		153	0.41138	1.71698	0.00198413	0.0147548	0.456	2141	tags=20%, list=12%, signal=23%
GSE16697_CD4_TCELL_VS_TFH_CD4_TCELL_DN	GSE16697_CD4_TCELL_VS_TFH_CD4_TCELL_DN		188	0.467023	1.71687	0.00574713	0.0147637	0.456	2920	tags=34%, list=16%, signal=40%
GSE29617_CTRL_VS_DAY7_TIV_FLU_VACCINE_PBMC_2008_UP	GSE29617_CTRL_VS_DAY7_TIV_FLU_VACCINE_PBMC_2008_UP		181	0.483288	1.71671	0.00779727	0.014773	0.456	2724	tags=34%, list=15%, signal=40%
GSE16385_IFNG_TNF_VS_IL4_STIM_MACROPHAGE_UP	GSE16385_IFNG_TNF_VS_IL4_STIM_MACROPHAGE_UP		190	0.458514	1.71605	0.00186916	0.014835	0.458	2410	tags=29%, list=13%, signal=33%
GSE21927_SPLEEN_C57BL6_VS_4T1_TUMOR_BALBC_MONOCYTES_DN	GSE21927_SPLEEN_C57BL6_VS_4T1_TUMOR_BALBC_MONOCYTES_DN		192	0.518292	1.71599	0.0315582	0.0148282	0.458	3534	tags=51%, list=19%, signal=62%
GSE25087_TREG_VS_TCONV_ADULT_UP	GSE25087_TREG_VS_TCONV_ADULT_UP		180	0.488503	1.71558	0.00775194	0.014874	0.458	2247	tags=28%, list=12%, signal=31%
GSE7219_UNSTIM_VS_LPS_AND_ANTI_CD40_STIM_DC_UP	GSE7219_UNSTIM_VS_LPS_AND_ANTI_CD40_STIM_DC_UP		165	0.505848	1.71536	0.00760456	0.0148944	0.458	1835	tags=24%, list=10%, signal=26%
GSE22886_IGM_MEMORY_BCELL_VS_BM_PLASMA_CELL_DN	GSE22886_IGM_MEMORY_BCELL_VS_BM_PLASMA_CELL_DN		187	0.359271	1.71529	0.015748	0.0148886	0.458	3269	tags=27%, list=18%, signal=33%
GSE13484_12H_VS_3H_YF17D_VACCINE_STIM_PBMC_DN	GSE13484_12H_VS_3H_YF17D_VACCINE_STIM_PBMC_DN		190	0.432064	1.71521	0.00595238	0.014886	0.458	2920	tags=29%, list=16%, signal=34%
GSE6674_PL2_3_VS_ANTI_IGM_AND_CPG_STIM_BCELL_DN	GSE6674_PL2_3_VS_ANTI_IGM_AND_CPG_STIM_BCELL_DN		185	0.456995	1.71509	0.00394477	0.014895	0.459	2208	tags=24%, list=12%, signal=27%
GSE17721_PAM3CSK4_VS_CPG_16H_BMDC_DN	GSE17721_PAM3CSK4_VS_CPG_16H_BMDC_DN		186	0.405104	1.71479	0	0.0149181	0.461	2403	tags=26%, list=13%, signal=29%
GSE17721_0.5H_VS_12H_PAM3CSK4_BMDC_UP	GSE17721_0.5H_VS_12H_PAM3CSK4_BMDC_UP		191	0.407628	1.71441	0.0019084	0.0149423	0.461	2020	tags=19%, list=11%, signal=22%
GSE15735_CTRL_VS_HDAC_INHIBITOR_TREATED_CD4_TCELL_2H_UP	GSE15735_CTRL_VS_HDAC_INHIBITOR_TREATED_CD4_TCELL_2H_UP		187	0.464002	1.71418	0	0.0149621	0.461	3434	tags=42%, list=19%, signal=51%
GSE29164_DAY3_VS_DAY7_CD8_TCELL_AND_IL12_TREATED_MELANOMA_UP	GSE29164_DAY3_VS_DAY7_CD8_TCELL_AND_IL12_TREATED_MELANOMA_UP		189	0.397488	1.71278	0.00389864	0.0151219	0.463	1684	tags=15%, list=9%, signal=17%
GSE13485_DAY1_VS_DAY3_YF17D_VACCINE_PBMC_DN	GSE13485_DAY1_VS_DAY3_YF17D_VACCINE_PBMC_DN		189	0.504586	1.71249	0.0140281	0.0151476	0.464	2955	tags=37%, list=16%, signal=43%
GSE7852_TREG_VS_TCONV_UP	GSE7852_TREG_VS_TCONV_UP		195	0.44944	1.71181	0.00194553	0.0152256	0.464	2336	tags=28%, list=13%, signal=32%
GSE7460_TREG_VS_TCONV_ACT_UP	GSE7460_TREG_VS_TCONV_ACT_UP		186	0.465751	1.71179	0.00381679	0.0152168	0.464	2366	tags=30%, list=13%, signal=34%
GSE42021_CD24INT_TREG_VS_CD24INT_TCONV_THYMUS_UP	GSE42021_CD24INT_TREG_VS_CD24INT_TCONV_THYMUS_UP		188	0.369329	1.71163	0.0265152	0.0152254	0.464	2509	tags=17%, list=14%, signal=20%
GSE24142_DN2_VS_DN3_THYMOCYTE_DN	GSE24142_DN2_VS_DN3_THYMOCYTE_DN		194	0.464747	1.70868	0	0.0156159	0.473	2155	tags=25%, list=12%, signal=28%
GSE30153_LUPUS_VS_HEALTHY_DONOR_BCELL_DN	GSE30153_LUPUS_VS_HEALTHY_DONOR_BCELL_DN		189	0.438013	1.70848	0	0.0156352	0.473	1943	tags=22%, list=11%, signal=24%
GSE7460_CTRL_VS_TGFB_TREATED_ACT_FOXP3_HET_TCONV_DN	GSE7460_CTRL_VS_TGFB_TREATED_ACT_FOXP3_HET_TCONV_DN		192	0.421748	1.70813	0.00776699	0.0156771	0.474	2765	tags=31%, list=15%, signal=36%
GSE26495_PD1HIGH_VS_PD1LOW_CD8_TCELL_DN	GSE26495_PD1HIGH_VS_PD1LOW_CD8_TCELL_DN		161	0.481662	1.70805	0	0.0156697	0.474	2102	tags=28%, list=11%, signal=31%
GSE26928_EFF_MEM_VS_CENTR_MEM_CD4_TCELL_UP	GSE26928_EFF_MEM_VS_CENTR_MEM_CD4_TCELL_UP		168	0.43646	1.70728	0.0018315	0.015757	0.477	1576	tags=21%, list=9%, signal=23%
GSE27859_MACROPHAGE_VS_CD11C_INT_F480_HI_MACROPHAGE_UP	GSE27859_MACROPHAGE_VS_CD11C_INT_F480_HI_MACROPHAGE_UP		167	0.462112	1.70688	0.00598802	0.0158038	0.478	2455	tags=27%, list=13%, signal=31%
GSE27786_LIN_NEG_VS_NKCELL_DN	GSE27786_LIN_NEG_VS_NKCELL_DN		191	0.426414	1.70672	0.00582524	0.0158017	0.478	2512	tags=25%, list=14%, signal=29%
GOLDRATH_NAIVE_VS_MEMORY_CD8_TCELL_UP	GOLDRATH_NAIVE_VS_MEMORY_CD8_TCELL_UP		195	0.399775	1.70653	0.00562852	0.0158133	0.478	2506	tags=25%, list=14%, signal=29%
GSE44732_UNSTIM_VS_IL27_STIM_IMATURE_DC_UP	GSE44732_UNSTIM_VS_IL27_STIM_IMATURE_DC_UP		187	0.437422	1.70566	0.00382409	0.0159174	0.479	2313	tags=24%, list=13%, signal=27%
GSE37301_PRO_BCELL_VS_RAG2_KO_NK_CELL_DN	GSE37301_PRO_BCELL_VS_RAG2_KO_NK_CELL_DN		174	0.49644	1.70519	0.00585938	0.0159592	0.48	2632	tags=34%, list=14%, signal=39%
GSE22886_NAIVE_CD8_TCELL_VS_NKCELL_DN	GSE22886_NAIVE_CD8_TCELL_VS_NKCELL_DN		190	0.481391	1.70435	0.00766283	0.0160738	0.482	1509	tags=21%, list=8%, signal=22%
GSE24574_BCL6_HIGH_TFH_VS_TFH_CD4_TCELL_UP	GSE24574_BCL6_HIGH_TFH_VS_TFH_CD4_TCELL_UP		187	0.438362	1.70277	0.00364299	0.0162824	0.487	2461	tags=27%, list=13%, signal=31%
GSE18791_CTRL_VS_NEWCASTLE_VIRUS_DC_6H_DN	GSE18791_CTRL_VS_NEWCASTLE_VIRUS_DC_6H_DN		184	0.588058	1.70265	0.0239044	0.0162873	0.488	2970	tags=51%, list=16%, signal=60%
GSE37605_FOXP3_FUSION_GFP_VS_IRES_GFP_TREG_NOD_UP	GSE37605_FOXP3_FUSION_GFP_VS_IRES_GFP_TREG_NOD_UP		189	0.35034	1.70259	0.0240481	0.0162872	0.488	3533	tags=29%, list=19%, signal=35%
GSE11961_MEMORY_BCELL_DAY7_VS_GERMINAL_CENTER_BCELL_DAY7_DN	GSE11961_MEMORY_BCELL_DAY7_VS_GERMINAL_CENTER_BCELL_DAY7_DN		189	0.463441	1.70188	0.00782779	0.0164666	0.489	2107	tags=27%, list=11%, signal=30%
GSE37605_FOXP3_FUSION_GFP_VS_IRES_GFP_TREG_C57BL6_UP	GSE37605_FOXP3_FUSION_GFP_VS_IRES_GFP_TREG_C57BL6_UP		179	0.516976	1.70188	0.013834	0.0164541	0.489	2368	tags=36%, list=13%, signal=41%
GSE21774_CD62L_POS_CD56_DIM_VS_CD62L_NEG_CD56_DIM_NK_CELL_UP	GSE21774_CD62L_POS_CD56_DIM_VS_CD62L_NEG_CD56_DIM_NK_CELL_UP		189	0.485569	1.70114	0.0132827	0.0165462	0.489	2597	tags=34%, list=14%, signal=39%
GSE15735_2H_VS_12H_HDAC_INHIBITOR_TREATED_CD4_TCELL_UP	GSE15735_2H_VS_12H_HDAC_INHIBITOR_TREATED_CD4_TCELL_UP		194	0.4837	1.70102	0.00579151	0.0165523	0.49	2110	tags=26%, list=11%, signal=29%
GSE22140_HEALTHY_VS_ARTHRITIC_MOUSE_CD4_TCELL_DN	GSE22140_HEALTHY_VS_ARTHRITIC_MOUSE_CD4_TCELL_DN		193	0.4725	1.70054	0.0199601	0.0165936	0.491	2270	tags=25%, list=12%, signal=28%
GSE21670_TGFB_VS_TGFB_AND_IL6_TREATED_CD4_TCELL_DN	GSE21670_TGFB_VS_TGFB_AND_IL6_TREATED_CD4_TCELL_DN		187	0.389449	1.70045	0.00776699	0.0165936	0.491	1066	tags=12%, list=6%, signal=12%
GSE2770_UNTREATED_VS_IL12_TREATED_ACT_CD4_TCELL_2H_UP	GSE2770_UNTREATED_VS_IL12_TREATED_ACT_CD4_TCELL_2H_UP		192	0.413948	1.70032	0.0115385	0.0165996	0.491	1718	tags=16%, list=9%, signal=18%
GSE369_PRE_VS_POST_IL6_INJECTION_SOCS3_KO_LIVER_DN	GSE369_PRE_VS_POST_IL6_INJECTION_SOCS3_KO_LIVER_DN		196	0.448774	1.7002	0.0320755	0.0166032	0.492	2299	tags=22%, list=12%, signal=25%
GSE360_HIGH_DOSE_B_MALAYI_VS_M_TUBERCULOSIS_MAC_UP	GSE360_HIGH_DOSE_B_MALAYI_VS_M_TUBERCULOSIS_MAC_UP		192	0.438005	1.69985	0.0196078	0.0166335	0.493	1924	tags=19%, list=10%, signal=21%
GSE17721_CTRL_VS_LPS_1H_BMDC_DN	GSE17721_CTRL_VS_LPS_1H_BMDC_DN		192	0.430045	1.69885	0	0.0167724	0.494	2864	tags=30%, list=16%, signal=35%
GSE3039_CD4_TCELL_VS_ALPHAALPHA_CD8_TCELL_UP	GSE3039_CD4_TCELL_VS_ALPHAALPHA_CD8_TCELL_UP		192	0.431775	1.69808	0.0152964	0.0168766	0.494	2857	tags=30%, list=16%, signal=35%
GSE17721_POLYIC_VS_GARDIQUIMOD_8H_BMDC_UP	GSE17721_POLYIC_VS_GARDIQUIMOD_8H_BMDC_UP		194	0.41989	1.69776	0	0.0168993	0.494	2506	tags=26%, list=14%, signal=30%
GSE16451_CTRL_VS_WEST_EQUINE_ENC_VIRUS_IMMATURE_NEURON_CELL_LINE_UP	GSE16451_CTRL_VS_WEST_EQUINE_ENC_VIRUS_IMMATURE_NEURON_CELL_LINE_UP		187	0.412636	1.69773	0.00386847	0.0168925	0.494	1998	tags=21%, list=11%, signal=23%
GSE17721_LPS_VS_POLYIC_8H_BMDC_UP	GSE17721_LPS_VS_POLYIC_8H_BMDC_UP		191	0.369019	1.69747	0.0077821	0.0169147	0.495	1699	tags=15%, list=9%, signal=17%
GSE17721_LPS_VS_GARDIQUIMOD_0.5H_BMDC_UP	GSE17721_LPS_VS_GARDIQUIMOD_0.5H_BMDC_UP		193	0.379331	1.69744	0.00375235	0.016904	0.495	1208	tags=13%, list=7%, signal=14%
GSE17721_PAM3CSK4_VS_CPG_6H_BMDC_DN	GSE17721_PAM3CSK4_VS_CPG_6H_BMDC_DN		197	0.405124	1.6974	0.00193798	0.0168991	0.495	2320	tags=22%, list=13%, signal=25%
GSE43955_TH0_VS_TGFB_IL6_TH17_ACT_CD4_TCELL_10H_DN	GSE43955_TH0_VS_TGFB_IL6_TH17_ACT_CD4_TCELL_10H_DN		190	0.399276	1.6971	0.00363636	0.0169227	0.495	1999	tags=23%, list=11%, signal=26%
GSE42088_UNINF_VS_LEISHMANIA_INF_DC_4H_UP	GSE42088_UNINF_VS_LEISHMANIA_INF_DC_4H_UP		193	0.428663	1.69632	0.0157171	0.0170132	0.496	2733	tags=25%, list=15%, signal=29%
GSE7852_LN_VS_THYMUS_TREG_UP	GSE7852_LN_VS_THYMUS_TREG_UP		188	0.496321	1.69602	0.00580271	0.0170437	0.498	2257	tags=32%, list=12%, signal=37%
GSE24972_WT_VS_IRF8_KO_SPLEEN_FOLLICULAR_BCELL_DN	GSE24972_WT_VS_IRF8_KO_SPLEEN_FOLLICULAR_BCELL_DN		192	0.431005	1.69565	0	0.0170846	0.499	1890	tags=21%, list=10%, signal=23%
GSE41087_WT_VS_FOXP3_MUT_ANTI_CD3_CD28_STIM_CD4_TCELL_DN	GSE41087_WT_VS_FOXP3_MUT_ANTI_CD3_CD28_STIM_CD4_TCELL_DN		185	0.424733	1.69558	0.0137255	0.0170801	0.5	2324	tags=22%, list=13%, signal=24%
GSE3982_DC_VS_NEUTROPHIL_LPS_STIM_DN	GSE3982_DC_VS_NEUTROPHIL_LPS_STIM_DN		190	0.427082	1.69552	0.00374532	0.0170736	0.5	2536	tags=27%, list=14%, signal=31%
GSE36392_MAC_VS_NEUTROPHIL_IL25_TREATED_LUNG_DN	GSE36392_MAC_VS_NEUTROPHIL_IL25_TREATED_LUNG_DN		190	0.435375	1.69523	0	0.0171119	0.503	2245	tags=26%, list=12%, signal=30%
GSE9601_UNTREATED_VS_PI3K_INHIBITOR_TREATED_HCMV_INF_MONOCYTE_UP	GSE9601_UNTREATED_VS_PI3K_INHIBITOR_TREATED_HCMV_INF_MONOCYTE_UP		162	0.393255	1.69429	0.0173745	0.0172302	0.505	1728	tags=15%, list=9%, signal=17%
GSE16450_IMMATURE_VS_MATURE_NEURON_CELL_LINE_12H_IFNA_STIM_UP	GSE16450_IMMATURE_VS_MATURE_NEURON_CELL_LINE_12H_IFNA_STIM_UP		191	0.483936	1.69409	0.00746269	0.0172509	0.507	2393	tags=32%, list=13%, signal=37%
GSE2770_IL12_AND_TGFB_ACT_VS_ACT_CD4_TCELL_48H_UP	GSE2770_IL12_AND_TGFB_ACT_VS_ACT_CD4_TCELL_48H_UP		184	0.390383	1.69352	0	0.0173165	0.508	2577	tags=23%, list=14%, signal=27%
GSE7460_FOXP3_MUT_VS_HET_ACT_TCONV_UP	GSE7460_FOXP3_MUT_VS_HET_ACT_TCONV_UP		191	0.423654	1.69345	0	0.0173114	0.508	2658	tags=26%, list=14%, signal=30%
GSE37416_CTRL_VS_24H_F_TULARENSIS_LVS_NEUTROPHIL_UP	GSE37416_CTRL_VS_24H_F_TULARENSIS_LVS_NEUTROPHIL_UP		182	0.451416	1.6933	0.00978474	0.0173194	0.508	1843	tags=18%, list=10%, signal=20%
GSE10147_IL3_VS_IL3_AND_CPG_STIM_PDC_UP	GSE10147_IL3_VS_IL3_AND_CPG_STIM_PDC_UP		138	0.455193	1.69281	0.00364964	0.0173626	0.508	1565	tags=24%, list=8%, signal=26%
GSE6674_PL2_3_VS_ANTI_IGM_AND_CPG_STIM_BCELL_UP	GSE6674_PL2_3_VS_ANTI_IGM_AND_CPG_STIM_BCELL_UP		192	0.420619	1.69241	0.0094518	0.0174088	0.508	2219	tags=23%, list=12%, signal=26%
GSE13411_IGM_VS_SWITCHED_MEMORY_BCELL_DN	GSE13411_IGM_VS_SWITCHED_MEMORY_BCELL_DN		185	0.431969	1.69232	0.00984252	0.0174068	0.508	2005	tags=22%, list=11%, signal=24%
GSE40277_EOS_AND_LEF1_TRANSDUCED_VS_CTRL_CD4_TCELL_DN	GSE40277_EOS_AND_LEF1_TRANSDUCED_VS_CTRL_CD4_TCELL_DN		194	0.421511	1.69228	0.00580271	0.0173993	0.508	2313	tags=24%, list=13%, signal=27%
GSE17721_LPS_VS_PAM3CSK4_4H_BMDC_UP	GSE17721_LPS_VS_PAM3CSK4_4H_BMDC_UP		197	0.415894	1.69122	0	0.0175562	0.51	2239	tags=20%, list=12%, signal=22%
GSE43955_TH0_VS_TGFB_IL6_TH17_ACT_CD4_TCELL_20H_DN	GSE43955_TH0_VS_TGFB_IL6_TH17_ACT_CD4_TCELL_20H_DN		193	0.366737	1.69104	0	0.0175626	0.51	2121	tags=19%, list=12%, signal=21%
GSE3720_LPS_VS_PMA_STIM_VD2_GAMMADELTA_TCELL_UP	GSE3720_LPS_VS_PMA_STIM_VD2_GAMMADELTA_TCELL_UP		127	0.467232	1.69074	0.00719425	0.0175787	0.51	1601	tags=25%, list=9%, signal=27%
GSE11961_PLASMA_CELL_DAY7_VS_MEMORY_BCELL_DAY40_UP	GSE11961_PLASMA_CELL_DAY7_VS_MEMORY_BCELL_DAY40_UP		190	0.37788	1.6898	0	0.0177056	0.513	2013	tags=17%, list=11%, signal=19%
GSE46606_IRF4MID_VS_WT_CD40L_IL2_IL5_DAY3_STIMULATED_BCELL_UP	GSE46606_IRF4MID_VS_WT_CD40L_IL2_IL5_DAY3_STIMULATED_BCELL_UP		194	0.439882	1.68974	0.00396825	0.0177016	0.513	2766	tags=29%, list=15%, signal=34%
GSE339_CD4POS_VS_CD8POS_DC_IN_CULTURE_DN	GSE339_CD4POS_VS_CD8POS_DC_IN_CULTURE_DN		191	0.341151	1.68949	0.00988142	0.0177184	0.513	2970	tags=23%, list=16%, signal=27%
GSE360_CTRL_VS_L_DONOVANI_MAC_UP	GSE360_CTRL_VS_L_DONOVANI_MAC_UP		190	0.372905	1.68838	0.028626	0.0178689	0.516	3619	tags=28%, list=20%, signal=34%
GSE17721_POLYIC_VS_CPG_1H_BMDC_DN	GSE17721_POLYIC_VS_CPG_1H_BMDC_DN		193	0.416703	1.6883	0.0038835	0.0178652	0.517	2084	tags=23%, list=11%, signal=25%
GSE40274_IRF4_VS_FOXP3_AND_IRF4_TRANSDUCED_ACTIVATED_CD4_TCELL_UP	GSE40274_IRF4_VS_FOXP3_AND_IRF4_TRANSDUCED_ACTIVATED_CD4_TCELL_UP		168	0.389052	1.68743	0.0191939	0.0179744	0.519	2781	tags=22%, list=15%, signal=26%
GSE17721_CTRL_VS_GARDIQUIMOD_4H_BMDC_DN	GSE17721_CTRL_VS_GARDIQUIMOD_4H_BMDC_DN		192	0.409569	1.6873	0.00182149	0.0179749	0.519	2028	tags=21%, list=11%, signal=24%
GSE7460_CTRL_VS_TGFB_TREATED_ACT_CD8_TCELL_UP	GSE7460_CTRL_VS_TGFB_TREATED_ACT_CD8_TCELL_UP		193	0.39269	1.68681	0.00576923	0.0180329	0.519	2219	tags=22%, list=12%, signal=25%
GSE17721_LPS_VS_GARDIQUIMOD_4H_BMDC_UP	GSE17721_LPS_VS_GARDIQUIMOD_4H_BMDC_UP		195	0.408619	1.68675	0	0.0180326	0.519	2154	tags=21%, list=12%, signal=23%
GSE3982_MAST_CELL_VS_TH1_DN	GSE3982_MAST_CELL_VS_TH1_DN		188	0.451759	1.68617	0.011215	0.0180981	0.519	1910	tags=22%, list=10%, signal=24%
GSE3982_BASOPHIL_VS_TH2_UP	GSE3982_BASOPHIL_VS_TH2_UP		185	0.456652	1.68606	0.0156863	0.0181028	0.52	2355	tags=26%, list=13%, signal=29%
GSE17721_4_VS_24H_CPG_BMDC_UP	GSE17721_4_VS_24H_CPG_BMDC_UP		194	0.40274	1.68509	0.00191939	0.0182423	0.522	2787	tags=26%, list=15%, signal=30%
GSE17721_CTRL_VS_GARDIQUIMOD_12H_BMDC_DN	GSE17721_CTRL_VS_GARDIQUIMOD_12H_BMDC_DN		192	0.403289	1.68499	0.0113422	0.018244	0.522	2480	tags=25%, list=13%, signal=29%
GSE360_DC_VS_MAC_T_GONDII_UP	GSE360_DC_VS_MAC_T_GONDII_UP		190	0.44801	1.68432	0.00756144	0.0184502	0.523	2029	tags=31%, list=11%, signal=35%
GSE20715_0H_VS_6H_OZONE_LUNG_UP	GSE20715_0H_VS_6H_OZONE_LUNG_UP		191	0.39307	1.68391	0.00380228	0.0184993	0.524	2262	tags=20%, list=12%, signal=22%
GSE46606_IRF4_KO_VS_WT_CD40L_IL2_IL5_1DAY_STIMULATED_BCELL_UP	GSE46606_IRF4_KO_VS_WT_CD40L_IL2_IL5_1DAY_STIMULATED_BCELL_UP		181	0.436977	1.68334	0.00567108	0.0185738	0.524	2467	tags=25%, list=13%, signal=29%
GSE14415_NATURAL_TREG_VS_TCONV_UP	GSE14415_NATURAL_TREG_VS_TCONV_UP		151	0.481876	1.68313	0.00387597	0.0185875	0.524	2702	tags=35%, list=15%, signal=41%
GSE15330_MEGAKARYOCYTE_ERYTHROID_VS_GRANULOCYTE_MONOCYTE_PROGENITOR_IKAROS_KO_DN	GSE15330_MEGAKARYOCYTE_ERYTHROID_VS_GRANULOCYTE_MONOCYTE_PROGENITOR_IKAROS_KO_DN		185	0.406019	1.68235	0.00759013	0.0186781	0.527	2472	tags=24%, list=13%, signal=28%
GSE29949_MICROGLIA_BRAIN_VS_MONOCYTE_BONE_MARROW_UP	GSE29949_MICROGLIA_BRAIN_VS_MONOCYTE_BONE_MARROW_UP		192	0.43184	1.68223	0.00550459	0.0186813	0.527	2014	tags=26%, list=11%, signal=29%
GSE2770_UNTREATED_VS_TGFB_AND_IL4_TREATED_ACT_CD4_TCELL_4H_UP	GSE2770_UNTREATED_VS_TGFB_AND_IL4_TREATED_ACT_CD4_TCELL_4H_UP		194	0.412023	1.68206	0.00986193	0.0186901	0.527	2930	tags=28%, list=16%, signal=33%
GSE46242_CTRL_VS_EGR2_DELETED_ANERGIC_TH1_CD4_TCELL_UP	GSE46242_CTRL_VS_EGR2_DELETED_ANERGIC_TH1_CD4_TCELL_UP		181	0.418927	1.68124	0.00974659	0.018803	0.53	2767	tags=27%, list=15%, signal=31%
GSE30962_ACUTE_VS_CHRONIC_LCMV_PRIMARY_INF_CD8_TCELL_UP	GSE30962_ACUTE_VS_CHRONIC_LCMV_PRIMARY_INF_CD8_TCELL_UP		187	0.479635	1.68096	0.011583	0.0188255	0.531	2219	tags=28%, list=12%, signal=31%
GSE1460_INTRATHYMIC_T_PROGENITOR_VS_THYMIC_STROMAL_CELL_DN	GSE1460_INTRATHYMIC_T_PROGENITOR_VS_THYMIC_STROMAL_CELL_DN		188	0.480274	1.68052	0.0192678	0.0188821	0.531	3331	tags=40%, list=18%, signal=49%
GSE22611_MUTANT_NOD2_VS_CTRL_TRANSDUCED_HEK293T_CELL_UP	GSE22611_MUTANT_NOD2_VS_CTRL_TRANSDUCED_HEK293T_CELL_UP		183	0.399668	1.67861	0.00180505	0.0191769	0.538	2552	tags=25%, list=14%, signal=28%
GSE17721_PAM3CSK4_VS_CPG_24H_BMDC_DN	GSE17721_PAM3CSK4_VS_CPG_24H_BMDC_DN		190	0.382484	1.67814	0.00570342	0.0192352	0.538	2512	tags=24%, list=14%, signal=27%
GSE37416_CTRL_VS_3H_F_TULARENSIS_LVS_NEUTROPHIL_UP	GSE37416_CTRL_VS_3H_F_TULARENSIS_LVS_NEUTROPHIL_UP		175	0.426572	1.67591	0.0114286	0.0196015	0.543	1682	tags=19%, list=9%, signal=21%
GSE25088_IL4_VS_IL4_AND_ROSIGLITAZONE_STIM_MACROPHAGE_DAY10_DN	GSE25088_IL4_VS_IL4_AND_ROSIGLITAZONE_STIM_MACROPHAGE_DAY10_DN		193	0.434422	1.67586	0.00373134	0.0195949	0.543	2517	tags=28%, list=14%, signal=32%
GSE17721_CPG_VS_GARDIQUIMOD_6H_BMDC_UP	GSE17721_CPG_VS_GARDIQUIMOD_6H_BMDC_UP		190	0.400627	1.67584	0.00186916	0.0195834	0.544	2667	tags=27%, list=14%, signal=32%
GSE17721_CTRL_VS_CPG_8H_BMDC_DN	GSE17721_CTRL_VS_CPG_8H_BMDC_DN		195	0.388954	1.67464	0.0056926	0.0197589	0.545	2313	tags=25%, list=13%, signal=28%
GSE17186_NAIVE_VS_CD21LOW_TRANSITIONAL_BCELL_CORD_BLOOD_UP	GSE17186_NAIVE_VS_CD21LOW_TRANSITIONAL_BCELL_CORD_BLOOD_UP		190	0.423261	1.67376	0.00760456	0.0198803	0.547	3134	tags=30%, list=17%, signal=36%
GSE7831_UNSTIM_VS_INFLUENZA_STIM_PDC_4H_DN	GSE7831_UNSTIM_VS_INFLUENZA_STIM_PDC_4H_DN		191	0.374452	1.67331	0.00767754	0.019929	0.547	2695	tags=21%, list=15%, signal=24%
GSE18791_UNSTIM_VS_NEWCATSLE_VIRUS_DC_18H_DN	GSE18791_UNSTIM_VS_NEWCATSLE_VIRUS_DC_18H_DN		164	0.527372	1.6726	0.023166	0.0200085	0.547	2572	tags=43%, list=14%, signal=50%
GSE3039_ALPHAALPHA_CD8_TCELL_VS_B2_BCELL_UP	GSE3039_ALPHAALPHA_CD8_TCELL_VS_B2_BCELL_UP		194	0.425833	1.67246	0.00572519	0.0200194	0.547	1835	tags=23%, list=10%, signal=25%
GSE17721_LPS_VS_POLYIC_16H_BMDC_DN	GSE17721_LPS_VS_POLYIC_16H_BMDC_DN		194	0.414237	1.67244	0.00374532	0.0200069	0.547	2484	tags=27%, list=13%, signal=31%
GSE19941_UNSTIM_VS_LPS_AND_IL10_STIM_IL10_KO_MACROPHAGE_UP	GSE19941_UNSTIM_VS_LPS_AND_IL10_STIM_IL10_KO_MACROPHAGE_UP		188	0.445814	1.67216	0.00551471	0.0200287	0.547	2954	tags=35%, list=16%, signal=41%
GSE3039_CD4_TCELL_VS_ALPHAALPHA_CD8_TCELL_DN	GSE3039_CD4_TCELL_VS_ALPHAALPHA_CD8_TCELL_DN		190	0.39592	1.6721	0.00773694	0.0200197	0.547	1461	tags=14%, list=8%, signal=15%
GSE46143_CTRL_VS_LMP2A_TRANSDUCED_CD10_POS_GC_BCELL_DN	GSE46143_CTRL_VS_LMP2A_TRANSDUCED_CD10_POS_GC_BCELL_DN		192	0.391753	1.67184	0.00974659	0.0201656	0.547	2473	tags=21%, list=13%, signal=24%
GSE5542_IFNA_VS_IFNA_AND_IFNG_TREATED_EPITHELIAL_CELLS_6H_DN	GSE5542_IFNA_VS_IFNA_AND_IFNG_TREATED_EPITHELIAL_CELLS_6H_DN		183	0.394007	1.67176	0.00386847	0.020158	0.547	2154	tags=20%, list=12%, signal=22%
GSE17721_POLYIC_VS_PAM3CSK4_16H_BMDC_UP	GSE17721_POLYIC_VS_PAM3CSK4_16H_BMDC_UP		194	0.414593	1.67066	0.00764818	0.0203042	0.548	3186	tags=28%, list=17%, signal=33%
GSE7764_NKCELL_VS_SPLENOCYTE_UP	GSE7764_NKCELL_VS_SPLENOCYTE_UP		193	0.485208	1.66995	0.00197239	0.0203937	0.55	2724	tags=33%, list=15%, signal=38%
GSE1925_CTRL_VS_24H_IFNG_STIM_IFNG_PRIMED_MACROPHAGE_DN	GSE1925_CTRL_VS_24H_IFNG_STIM_IFNG_PRIMED_MACROPHAGE_DN		192	0.392996	1.6696	0.00984252	0.0204203	0.551	2450	tags=24%, list=13%, signal=27%
GSE29618_BCELL_VS_MONOCYTE_UP	GSE29618_BCELL_VS_MONOCYTE_UP		166	0.46078	1.66936	0.0130841	0.0204417	0.551	2541	tags=31%, list=14%, signal=36%
GSE2770_IL12_AND_TGFB_ACT_VS_ACT_CD4_TCELL_2H_DN	GSE2770_IL12_AND_TGFB_ACT_VS_ACT_CD4_TCELL_2H_DN		177	0.396042	1.66935	0.0077821	0.020427	0.551	2983	tags=23%, list=16%, signal=27%
GSE24574_BCL6_HIGH_TFH_VS_TFH_CD4_TCELL_DN	GSE24574_BCL6_HIGH_TFH_VS_TFH_CD4_TCELL_DN		196	0.368369	1.6687	0.0236686	0.0206545	0.552	2616	tags=22%, list=14%, signal=25%
GSE2706_R848_VS_R848_AND_LPS_8H_STIM_DC_UP	GSE2706_R848_VS_R848_AND_LPS_8H_STIM_DC_UP		165	0.458705	1.66854	0.00773694	0.0206679	0.554	2631	tags=33%, list=14%, signal=38%
GSE40274_FOXP3_VS_FOXP3_AND_XBP1_TRANSDUCED_ACTIVATED_CD4_TCELL_DN	GSE40274_FOXP3_VS_FOXP3_AND_XBP1_TRANSDUCED_ACTIVATED_CD4_TCELL_DN		153	0.46585	1.66853	0.00766283	0.0206552	0.554	2348	tags=27%, list=13%, signal=31%
GSE11057_PBMC_VS_MEM_CD4_TCELL_DN	GSE11057_PBMC_VS_MEM_CD4_TCELL_DN		179	0.461134	1.66774	0.0116959	0.0207596	0.554	1908	tags=22%, list=10%, signal=24%
GSE17974_IL4_AND_ANTI_IL12_VS_UNTREATED_12H_ACT_CD4_TCELL_DN	GSE17974_IL4_AND_ANTI_IL12_VS_UNTREATED_12H_ACT_CD4_TCELL_DN		175	0.458748	1.66772	0.00194553	0.0207491	0.554	2346	tags=34%, list=13%, signal=38%
GSE26727_WT_VS_KLF2_KO_LPS_STIM_MACROPHAGE_UP	GSE26727_WT_VS_KLF2_KO_LPS_STIM_MACROPHAGE_UP		193	0.429614	1.66728	0.0133843	0.020816	0.556	2601	tags=28%, list=14%, signal=32%
GSE17812_WT_VS_THPOK_KO_MEMORY_CD8_TCELL_UP	GSE17812_WT_VS_THPOK_KO_MEMORY_CD8_TCELL_UP		191	0.423203	1.66627	0.00578035	0.0209871	0.557	2393	tags=25%, list=13%, signal=29%
GSE41867_LCMV_ARMSTRONG_VS_CLONE13_DAY15_EFFECTOR_CD8_TCELL_UP	GSE41867_LCMV_ARMSTRONG_VS_CLONE13_DAY15_EFFECTOR_CD8_TCELL_UP		191	0.385399	1.66525	0.00764818	0.0211519	0.56	2104	tags=20%, list=11%, signal=23%
GSE2826_WT_VS_XID_BCELL_DN	GSE2826_WT_VS_XID_BCELL_DN		195	0.403538	1.66511	0	0.0211536	0.56	3433	tags=31%, list=19%, signal=38%
GSE17721_12H_VS_24H_CPG_BMDC_UP	GSE17721_12H_VS_24H_CPG_BMDC_UP		191	0.411933	1.66438	0	0.0212504	0.56	2811	tags=29%, list=15%, signal=34%
GSE20715_WT_VS_TLR4_KO_6H_OZONE_LUNG_UP	GSE20715_WT_VS_TLR4_KO_6H_OZONE_LUNG_UP		193	0.407792	1.66433	0.0136719	0.0212433	0.56	2052	tags=21%, list=11%, signal=23%
GSE34006_A2AR_KO_VS_A2AR_AGONIST_TREATED_TREG_UP	GSE34006_A2AR_KO_VS_A2AR_AGONIST_TREATED_TREG_UP		195	0.490035	1.66386	0.0273438	0.0212989	0.56	2484	tags=31%, list=13%, signal=36%
GSE24081_CONTROLLER_VS_PROGRESSOR_HIV_SPECIFIC_CD8_TCELL_UP	GSE24081_CONTROLLER_VS_PROGRESSOR_HIV_SPECIFIC_CD8_TCELL_UP		191	0.411686	1.66341	0.00374532	0.0213666	0.56	1934	tags=24%, list=10%, signal=27%
GSE5589_IL6_KO_VS_IL10_KO_LPS_AND_IL10_STIM_MACROPHAGE_180MIN_UP	GSE5589_IL6_KO_VS_IL10_KO_LPS_AND_IL10_STIM_MACROPHAGE_180MIN_UP		191	0.407933	1.66325	0.0116959	0.021379	0.561	1389	tags=16%, list=8%, signal=17%
GSE41978_ID2_KO_AND_BIM_KO_VS_BIM_KO_KLRG1_LOW_EFFECTOR_CD8_TCELL_UP	GSE41978_ID2_KO_AND_BIM_KO_VS_BIM_KO_KLRG1_LOW_EFFECTOR_CD8_TCELL_UP		194	0.386092	1.6625	0	0.0214915	0.562	1589	tags=15%, list=9%, signal=17%
GSE17721_CTRL_VS_PAM3CSK4_6H_BMDC_DN	GSE17721_CTRL_VS_PAM3CSK4_6H_BMDC_DN		189	0.374897	1.66241	0.00386847	0.0214904	0.562	2785	tags=24%, list=15%, signal=28%
GSE339_EX_VIVO_VS_IN_CULTURE_CD4POS_DC_DN	GSE339_EX_VIVO_VS_IN_CULTURE_CD4POS_DC_DN		190	0.385028	1.66217	0.00384615	0.0215138	0.562	3009	tags=26%, list=16%, signal=31%
GSE3982_MAST_CELL_VS_TH2_UP	GSE3982_MAST_CELL_VS_TH2_UP		191	0.429279	1.66155	0.00769231	0.0216277	0.564	2707	tags=29%, list=15%, signal=33%
GSE3039_CD4_TCELL_VS_B2_BCELL_UP	GSE3039_CD4_TCELL_VS_B2_BCELL_UP		190	0.440405	1.66139	0.00375235	0.0216434	0.564	2426	tags=31%, list=13%, signal=35%
GSE3982_BCELL_VS_NKCELL_DN	GSE3982_BCELL_VS_NKCELL_DN		182	0.43722	1.6611	0	0.0216761	0.566	1609	tags=23%, list=9%, signal=25%
GSE42021_CD24INT_VS_CD24LOW_TREG_THYMUS_DN	GSE42021_CD24INT_VS_CD24LOW_TREG_THYMUS_DN		184	0.489665	1.66087	0.0211538	0.0217043	0.567	3010	tags=47%, list=16%, signal=55%
GSE29949_MICROGLIA_BRAIN_VS_MONOCYTE_BONE_MARROW_DN	GSE29949_MICROGLIA_BRAIN_VS_MONOCYTE_BONE_MARROW_DN		195	0.414961	1.66061	0.00591716	0.021744	0.567	2289	tags=24%, list=12%, signal=27%
GSE3982_DC_VS_TH1_DN	GSE3982_DC_VS_TH1_DN		183	0.452118	1.66057	0.0136719	0.0217339	0.567	1749	tags=20%, list=9%, signal=22%
GSE43955_10H_VS_60H_ACT_CD4_TCELL_DN	GSE43955_10H_VS_60H_ACT_CD4_TCELL_DN		187	0.412352	1.65994	0	0.0218187	0.569	2327	tags=25%, list=13%, signal=28%
GSE39820_IL1B_IL6_VS_IL1B_IL6_IL23A_TREATED_CD4_TCELL_DN	GSE39820_IL1B_IL6_VS_IL1B_IL6_IL23A_TREATED_CD4_TCELL_DN		190	0.441824	1.65974	0.00389105	0.0218405	0.57	2702	tags=32%, list=15%, signal=37%
GSE24574_BCL6_HIGH_TFH_VS_NAIVE_CD4_TCELL_DN	GSE24574_BCL6_HIGH_TFH_VS_NAIVE_CD4_TCELL_DN		198	0.364854	1.65963	0.019305	0.0218429	0.57	3076	tags=22%, list=17%, signal=26%
GSE13887_RESTING_VS_NO_TREATED_CD4_TCELL_DN	GSE13887_RESTING_VS_NO_TREATED_CD4_TCELL_DN		106	0.388869	1.65928	0.00381679	0.0218829	0.571	1838	tags=19%, list=10%, signal=21%
GSE18281_MEDULLARY_THYMOCYTE_VS_WHOLE_MEDULLA_THYMUS_DN	GSE18281_MEDULLARY_THYMOCYTE_VS_WHOLE_MEDULLA_THYMUS_DN		180	0.385897	1.65907	0.00773694	0.0219041	0.571	3076	tags=27%, list=17%, signal=32%
GSE22589_HEALTHY_VS_SIV_INFECTED_DC_UP	GSE22589_HEALTHY_VS_SIV_INFECTED_DC_UP		186	0.395207	1.65833	0.0153846	0.0220062	0.572	2000	tags=20%, list=11%, signal=22%
GSE33513_TCF7_KO_VS_HET_EARLY_THYMIC_PROGENITOR_UP	GSE33513_TCF7_KO_VS_HET_EARLY_THYMIC_PROGENITOR_UP		189	0.435836	1.65829	0.00361664	0.021999	0.572	2321	tags=26%, list=13%, signal=29%
GOLDRATH_EFF_VS_MEMORY_CD8_TCELL_UP	GOLDRATH_EFF_VS_MEMORY_CD8_TCELL_UP		193	0.521595	1.65815	0.0471513	0.0220047	0.572	2636	tags=30%, list=14%, signal=35%
GSE37416_0H_VS_12H_F_TULARENSIS_LVS_NEUTROPHIL_UP	GSE37416_0H_VS_12H_F_TULARENSIS_LVS_NEUTROPHIL_UP		182	0.433878	1.6581	0.015534	0.0219992	0.572	2706	tags=25%, list=15%, signal=29%
GSE41867_DAY6_VS_DAY8_LCMV_CLONE13_EFFECTOR_CD8_TCELL_UP	GSE41867_DAY6_VS_DAY8_LCMV_CLONE13_EFFECTOR_CD8_TCELL_UP		191	0.422409	1.65736	0.00576923	0.0221063	0.572	1601	tags=20%, list=9%, signal=22%
GSE17721_LPS_VS_POLYIC_6H_BMDC_DN	GSE17721_LPS_VS_POLYIC_6H_BMDC_DN		189	0.408842	1.6573	0.00974659	0.0221063	0.572	2742	tags=24%, list=15%, signal=28%
GSE13522_CTRL_VS_T_CRUZI_G_STRAIN_INF_SKIN_DN	GSE13522_CTRL_VS_T_CRUZI_G_STRAIN_INF_SKIN_DN		129	0.425619	1.65675	0.0018622	0.0222291	0.573	2630	tags=28%, list=14%, signal=32%
GSE3691_CONVENTIONAL_VS_PLASMACYTOID_DC_SPLEEN_UP	GSE3691_CONVENTIONAL_VS_PLASMACYTOID_DC_SPLEEN_UP		192	0.439906	1.65669	0.00965251	0.0222248	0.574	2980	tags=33%, list=16%, signal=39%
GSE32986_UNSTIM_VS_GMCSF_STIM_DC_DN	GSE32986_UNSTIM_VS_GMCSF_STIM_DC_DN		187	0.386646	1.65641	0.00976562	0.0222616	0.574	2093	tags=21%, list=11%, signal=23%
GSE42021_CD24INT_VS_CD24LOW_TCONV_THYMUS_DN	GSE42021_CD24INT_VS_CD24LOW_TCONV_THYMUS_DN		186	0.478491	1.65622	0.0265152	0.0222881	0.575	2970	tags=40%, list=16%, signal=48%
GSE7831_UNSTIM_VS_CPG_STIM_PDC_4H_DN	GSE7831_UNSTIM_VS_CPG_STIM_PDC_4H_DN		194	0.376537	1.65603	0.00183486	0.0223098	0.575	2532	tags=23%, list=14%, signal=27%
GSE40274_FOXP3_VS_FOXP3_AND_SATB1_TRANSDUCED_ACTIVATED_CD4_TCELL_DN	GSE40274_FOXP3_VS_FOXP3_AND_SATB1_TRANSDUCED_ACTIVATED_CD4_TCELL_DN		171	0.44419	1.65547	0.00580271	0.0223831	0.577	1831	tags=20%, list=10%, signal=22%
GSE17721_PAM3CSK4_VS_GADIQUIMOD_8H_BMDC_DN	GSE17721_PAM3CSK4_VS_GADIQUIMOD_8H_BMDC_DN		195	0.42483	1.65539	0.0113852	0.0223794	0.577	2210	tags=20%, list=12%, signal=22%
GSE37301_COMMON_LYMPHOID_PROGENITOR_VS_RAG2_KO_NK_CELL_DN	GSE37301_COMMON_LYMPHOID_PROGENITOR_VS_RAG2_KO_NK_CELL_DN		186	0.428826	1.65498	0.00562852	0.0224309	0.577	2163	tags=25%, list=12%, signal=28%
GSE21360_PRIMARY_VS_TERTIARY_MEMORY_CD8_TCELL_UP	GSE21360_PRIMARY_VS_TERTIARY_MEMORY_CD8_TCELL_UP		196	0.430015	1.65497	0.0272374	0.0224179	0.577	2730	tags=28%, list=15%, signal=33%
GSE25088_CTRL_VS_IL4_AND_ROSIGLITAZONE_STIM_MACROPHAGE_UP	GSE25088_CTRL_VS_IL4_AND_ROSIGLITAZONE_STIM_MACROPHAGE_UP		174	0.432886	1.65496	0.00961539	0.0224067	0.577	1488	tags=18%, list=8%, signal=20%
GSE8921_3H_VS_24H_TLR1_2_STIM_MONOCYTE_DN	GSE8921_3H_VS_24H_TLR1_2_STIM_MONOCYTE_DN		191	0.359903	1.65474	0.00380228	0.0224266	0.578	2628	tags=24%, list=14%, signal=28%
GSE9988_LPS_VS_CTRL_TREATED_MONOCYTE_DN	GSE9988_LPS_VS_CTRL_TREATED_MONOCYTE_DN		195	0.436582	1.65436	0.0346821	0.0224748	0.578	2156	tags=18%, list=12%, signal=21%
GSE11864_CSF1_VS_CSF1_IFNG_PAM3CYS_IN_MAC_DN	GSE11864_CSF1_VS_CSF1_IFNG_PAM3CYS_IN_MAC_DN		183	0.395263	1.65407	0.0037594	0.0225058	0.579	2287	tags=21%, list=12%, signal=24%
GSE24634_TEFF_VS_TCONV_DAY5_IN_CULTURE_DN	GSE24634_TEFF_VS_TCONV_DAY5_IN_CULTURE_DN		182	0.427069	1.65397	0.0116279	0.0225052	0.58	2027	tags=26%, list=11%, signal=29%
GSE17721_POLYIC_VS_PAM3CSK4_6H_BMDC_UP	GSE17721_POLYIC_VS_PAM3CSK4_6H_BMDC_UP		193	0.39335	1.65338	0.00571429	0.022604	0.581	2763	tags=25%, list=15%, signal=29%
GSE22886_CD8_VS_CD4_NAIVE_TCELL_UP	GSE22886_CD8_VS_CD4_NAIVE_TCELL_UP		185	0.414659	1.65301	0.0234834	0.0226533	0.582	2400	tags=23%, list=13%, signal=26%
GSE17721_LPS_VS_PAM3CSK4_24H_BMDC_DN	GSE17721_LPS_VS_PAM3CSK4_24H_BMDC_DN		189	0.384987	1.65254	0.0134615	0.0227223	0.583	3795	tags=37%, list=21%, signal=46%
GSE37301_HEMATOPOIETIC_STEM_CELL_VS_GRAN_MONO_PROGENITOR_DN	GSE37301_HEMATOPOIETIC_STEM_CELL_VS_GRAN_MONO_PROGENITOR_DN		170	0.451341	1.65229	0.00761905	0.0227642	0.583	2962	tags=35%, list=16%, signal=42%
GSE43955_10H_VS_60H_ACT_CD4_TCELL_WITH_TGFB_IL6_DN	GSE43955_10H_VS_60H_ACT_CD4_TCELL_WITH_TGFB_IL6_DN		191	0.413717	1.65199	0.0133588	0.0227972	0.583	2426	tags=27%, list=13%, signal=31%
GSE37416_0H_VS_3H_F_TULARENSIS_LVS_NEUTROPHIL_DN	GSE37416_0H_VS_3H_F_TULARENSIS_LVS_NEUTROPHIL_DN		191	0.446973	1.65131	0.00194932	0.0229008	0.583	2221	tags=22%, list=12%, signal=25%
GSE37301_PRO_BCELL_VS_CD4_TCELL_DN	GSE37301_PRO_BCELL_VS_CD4_TCELL_DN		156	0.441447	1.65107	0.00375235	0.0229282	0.583	2408	tags=27%, list=13%, signal=31%
GSE28449_WT_VS_LRF_KO_GERMINAL_CENTER_BCELL_UP	GSE28449_WT_VS_LRF_KO_GERMINAL_CENTER_BCELL_UP		189	0.440162	1.65075	0.00375235	0.022973	0.583	1783	tags=24%, list=10%, signal=27%
GSE7831_UNSTIM_VS_CPG_STIM_PDC_1H_DN	GSE7831_UNSTIM_VS_CPG_STIM_PDC_1H_DN		193	0.43124	1.65056	0.0117417	0.0229921	0.583	1433	tags=17%, list=8%, signal=18%
GSE40274_LEF1_VS_FOXP3_AND_LEF1_TRANSDUCED_ACTIVATED_CD4_TCELL_UP	GSE40274_LEF1_VS_FOXP3_AND_LEF1_TRANSDUCED_ACTIVATED_CD4_TCELL_UP		192	0.458799	1.65028	0.00968992	0.0230269	0.584	2465	tags=30%, list=13%, signal=34%
GSE17721_CTRL_VS_PAM3CSK4_24H_BMDC_DN	GSE17721_CTRL_VS_PAM3CSK4_24H_BMDC_DN		193	0.354814	1.64969	0.00925926	0.0231258	0.585	3308	tags=27%, list=18%, signal=33%
GSE17580_TREG_VS_TEFF_UP	GSE17580_TREG_VS_TEFF_UP		192	0.404638	1.64948	0.00188679	0.0231575	0.586	2229	tags=23%, list=12%, signal=26%
GSE3691_IFN_PRODUCING_KILLER_DC_VS_CONVENTIONAL_DC_SPLEEN_DN	GSE3691_IFN_PRODUCING_KILLER_DC_VS_CONVENTIONAL_DC_SPLEEN_DN		188	0.387857	1.64933	0.0036036	0.0231687	0.586	2199	tags=20%, list=12%, signal=23%
GSE19198_6H_VS_24H_IL21_TREATED_TCELL_DN	GSE19198_6H_VS_24H_IL21_TREATED_TCELL_DN		188	0.491434	1.64925	0.0137795	0.0231684	0.586	2633	tags=32%, list=14%, signal=37%
GSE3982_EOSINOPHIL_VS_BCELL_UP	GSE3982_EOSINOPHIL_VS_BCELL_UP		189	0.449122	1.64908	0.00375235	0.0231726	0.586	2130	tags=27%, list=12%, signal=30%
GSE21927_C26GM_VS_4T1_TUMOR_MONOCYTE_BALBC_UP	GSE21927_C26GM_VS_4T1_TUMOR_MONOCYTE_BALBC_UP		184	0.407392	1.64902	0.0114723	0.0231662	0.586	2443	tags=24%, list=13%, signal=28%
GSE40274_CTRL_VS_HELIOS_TRANSDUCED_ACTIVATED_CD4_TCELL_UP	GSE40274_CTRL_VS_HELIOS_TRANSDUCED_ACTIVATED_CD4_TCELL_UP		157	0.449732	1.6489	0.0132325	0.0231789	0.587	2367	tags=27%, list=13%, signal=30%
GSE29949_CD8_NEG_DC_SPLEEN_VS_MONOCYTE_BONE_MARROW_DN	GSE29949_CD8_NEG_DC_SPLEEN_VS_MONOCYTE_BONE_MARROW_DN		187	0.412768	1.64856	0.00373832	0.0232216	0.587	2163	tags=21%, list=12%, signal=24%
GSE43863_NAIVE_VS_MEMORY_LY6C_INT_CXCR5POS_CD4_TCELL_D150_LCMV_UP	GSE43863_NAIVE_VS_MEMORY_LY6C_INT_CXCR5POS_CD4_TCELL_D150_LCMV_UP		190	0.453994	1.64807	0.0151803	0.0232815	0.587	2461	tags=29%, list=13%, signal=33%
GSE360_DC_VS_MAC_B_MALAYI_LOW_DOSE_DN	GSE360_DC_VS_MAC_B_MALAYI_LOW_DOSE_DN		194	0.374277	1.64748	0.00566038	0.0233808	0.59	2721	tags=22%, list=15%, signal=26%
GSE17186_MEMORY_VS_NAIVE_BCELL_DN	GSE17186_MEMORY_VS_NAIVE_BCELL_DN		195	0.435718	1.64713	0.0152672	0.0234394	0.59	1991	tags=22%, list=11%, signal=24%
GSE29949_CD8_NEG_DC_SPLEEN_VS_DC_BRAIN_DN	GSE29949_CD8_NEG_DC_SPLEEN_VS_DC_BRAIN_DN		188	0.433648	1.64712	0.00767754	0.0234253	0.59	2398	tags=26%, list=13%, signal=29%
GSE9650_GP33_VS_GP276_LCMV_SPECIFIC_EXHAUSTED_CD8_TCELL_UP	GSE9650_GP33_VS_GP276_LCMV_SPECIFIC_EXHAUSTED_CD8_TCELL_UP		195	0.408297	1.64705	0.00537634	0.0234221	0.59	2288	tags=25%, list=12%, signal=28%
GSE22443_NAIVE_VS_ACT_AND_IL12_TREATED_CD8_TCELL_UP	GSE22443_NAIVE_VS_ACT_AND_IL12_TREATED_CD8_TCELL_UP		196	0.40693	1.64694	0.0186916	0.0234337	0.592	2135	tags=19%, list=12%, signal=22%
GSE5503_PLN_DC_VS_SPLEEN_DC_ACTIVATED_ALLOGENIC_TCELL_DN	GSE5503_PLN_DC_VS_SPLEEN_DC_ACTIVATED_ALLOGENIC_TCELL_DN		192	0.42185	1.64682	0.0139165	0.0234359	0.592	2128	tags=20%, list=12%, signal=23%
GSE36891_UNSTIM_VS_POLYIC_TLR3_STIM_PERITONEAL_MACROPHAGE_UP	GSE36891_UNSTIM_VS_POLYIC_TLR3_STIM_PERITONEAL_MACROPHAGE_UP		145	0.484546	1.64681	0.0176471	0.0234205	0.592	2724	tags=41%, list=15%, signal=48%
GSE36009_UNSTIM_VS_LPS_STIM_DC_UP	GSE36009_UNSTIM_VS_LPS_STIM_DC_UP		184	0.438113	1.64588	0.0132325	0.0235669	0.592	2963	tags=35%, list=16%, signal=41%
GSE17721_0.5H_VS_24H_POLYIC_BMDC_UP	GSE17721_0.5H_VS_24H_POLYIC_BMDC_UP		193	0.341096	1.64569	0.00556586	0.0235856	0.592	2338	tags=18%, list=13%, signal=20%
GSE5542_IFNA_VS_IFNA_AND_IFNG_TREATED_EPITHELIAL_CELLS_24H_UP	GSE5542_IFNA_VS_IFNA_AND_IFNG_TREATED_EPITHELIAL_CELLS_24H_UP		192	0.420919	1.64533	0.00556586	0.0236345	0.592	2444	tags=24%, list=13%, signal=28%
GSE4748_CYANOBACTERIUM_LPSLIKE_VS_LPS_AND_CYANOBACTERIUM_LPSLIKE_STIM_DC_3H_UP	GSE4748_CYANOBACTERIUM_LPSLIKE_VS_LPS_AND_CYANOBACTERIUM_LPSLIKE_STIM_DC_3H_UP		170	0.44078	1.6451	0.0037037	0.0236619	0.592	1975	tags=27%, list=11%, signal=30%
GSE20366_TREG_VS_TCONV_DN	GSE20366_TREG_VS_TCONV_DN		189	0.437856	1.64499	0.0093633	0.0236681	0.592	2154	tags=27%, list=12%, signal=30%
GSE17721_0.5H_VS_24H_LPS_BMDC_DN	GSE17721_0.5H_VS_24H_LPS_BMDC_DN		193	0.379106	1.64455	0.00188679	0.0237401	0.593	2297	tags=20%, list=12%, signal=22%
GSE36888_UNTREATED_VS_IL2_TREATED_TCELL_2H_UP	GSE36888_UNTREATED_VS_IL2_TREATED_TCELL_2H_UP		186	0.458827	1.64446	0.00980392	0.0237429	0.593	2979	tags=33%, list=16%, signal=39%
GSE43955_10H_VS_30H_ACT_CD4_TCELL_DN	GSE43955_10H_VS_30H_ACT_CD4_TCELL_DN		195	0.359407	1.64405	0	0.0237881	0.593	2529	tags=23%, list=14%, signal=26%
GSE43955_10H_VS_30H_ACT_CD4_TCELL_WITH_TGFB_IL6_DN	GSE43955_10H_VS_30H_ACT_CD4_TCELL_WITH_TGFB_IL6_DN		190	0.406602	1.64404	0	0.0237766	0.593	2289	tags=24%, list=12%, signal=27%
GSE17721_LPS_VS_GARDIQUIMOD_6H_BMDC_DN	GSE17721_LPS_VS_GARDIQUIMOD_6H_BMDC_DN		190	0.362207	1.64316	0.0156863	0.0239126	0.597	3416	tags=26%, list=19%, signal=31%
GSE26669_CTRL_VS_COSTIM_BLOCK_MLR_CD4_TCELL_DN	GSE26669_CTRL_VS_COSTIM_BLOCK_MLR_CD4_TCELL_DN		184	0.427218	1.64283	0.00948767	0.023942	0.599	2205	tags=25%, list=12%, signal=28%
GSE2585_AIRE_KO_VS_WT_CD80_LOW_MTEC_DN	GSE2585_AIRE_KO_VS_WT_CD80_LOW_MTEC_DN		197	0.398912	1.64244	0.0187617	0.0239948	0.599	2417	tags=24%, list=13%, signal=28%
GSE17721_POLYIC_VS_CPG_12H_BMDC_DN	GSE17721_POLYIC_VS_CPG_12H_BMDC_DN		192	0.360839	1.64241	0.0136452	0.0239842	0.599	1944	tags=15%, list=11%, signal=16%
GSE3982_DC_VS_NEUTROPHIL_DN	GSE3982_DC_VS_NEUTROPHIL_DN		185	0.446019	1.6421	0.00383877	0.0240274	0.601	2915	tags=32%, list=16%, signal=38%
GSE13547_WT_VS_ZFX_KO_BCELL_ANTI_IGM_STIM_2H_DN	GSE13547_WT_VS_ZFX_KO_BCELL_ANTI_IGM_STIM_2H_DN		156	0.372738	1.64189	0.00393701	0.0240518	0.601	2154	tags=16%, list=12%, signal=18%
GSE45382_UNTREATED_VS_TGFB_TREATED_MACROPHAGES_DN	GSE45382_UNTREATED_VS_TGFB_TREATED_MACROPHAGES_DN		177	0.447674	1.64157	0.00191939	0.0241025	0.601	2067	tags=24%, list=11%, signal=26%
GSE1432_1H_VS_24H_IFNG_MICROGLIA_UP	GSE1432_1H_VS_24H_IFNG_MICROGLIA_UP		196	0.450869	1.6402	0.019084	0.0243826	0.603	2407	tags=29%, list=13%, signal=33%
GSE20715_WT_VS_TLR4_KO_24H_OZONE_LUNG_UP	GSE20715_WT_VS_TLR4_KO_24H_OZONE_LUNG_UP		189	0.413629	1.63975	0.0113422	0.0244569	0.604	2467	tags=27%, list=13%, signal=31%
GSE3982_NEUTROPHIL_VS_TH1_UP	GSE3982_NEUTROPHIL_VS_TH1_UP		177	0.426248	1.63964	0	0.0244623	0.604	1991	tags=23%, list=11%, signal=26%
GSE22601_DOUBLE_NEGATIVE_VS_CD4_SINGLE_POSITIVE_THYMOCYTE_UP	GSE22601_DOUBLE_NEGATIVE_VS_CD4_SINGLE_POSITIVE_THYMOCYTE_UP		190	0.429361	1.63948	0.015444	0.0244782	0.604	2672	tags=28%, list=14%, signal=33%
GSE46606_UNSTIM_VS_CD40L_IL2_IL5_1DAY_STIMULATED_IRF4MID_SORTED_BCELL_UP	GSE46606_UNSTIM_VS_CD40L_IL2_IL5_1DAY_STIMULATED_IRF4MID_SORTED_BCELL_UP		189	0.430513	1.63929	0.0060241	0.0245013	0.604	2243	tags=22%, list=12%, signal=25%
GSE9878_CTRL_VS_EBF_TRANSDUCED_PAX5_KO_PRO_BCELL_UP	GSE9878_CTRL_VS_EBF_TRANSDUCED_PAX5_KO_PRO_BCELL_UP		196	0.401675	1.6389	0.0018622	0.0245499	0.604	1797	tags=19%, list=10%, signal=21%
GSE5589_LPS_VS_LPS_AND_IL6_STIM_IL6_KO_MACROPHAGE_45MIN_UP	GSE5589_LPS_VS_LPS_AND_IL6_STIM_IL6_KO_MACROPHAGE_45MIN_UP		192	0.427958	1.63865	0.019084	0.0245794	0.605	2096	tags=24%, list=11%, signal=27%
GSE25087_FETAL_VS_ADULT_TREG_UP	GSE25087_FETAL_VS_ADULT_TREG_UP		189	0.367285	1.63791	0.0134615	0.0247148	0.609	2141	tags=17%, list=12%, signal=19%
GSE12392_WT_VS_IFNB_KO_CD8A_POS_SPLEEN_DC_DN	GSE12392_WT_VS_IFNB_KO_CD8A_POS_SPLEEN_DC_DN		194	0.430728	1.63791	0.00549451	0.0246989	0.609	2145	tags=25%, list=12%, signal=28%
GSE2706_R848_VS_LPS_2H_STIM_DC_DN	GSE2706_R848_VS_LPS_2H_STIM_DC_DN		152	0.449841	1.63772	0.0056391	0.0247182	0.609	2379	tags=32%, list=13%, signal=36%
GSE1460_CD4_THYMOCYTE_VS_NAIVE_CD4_TCELL_ADULT_BLOOD_DN	GSE1460_CD4_THYMOCYTE_VS_NAIVE_CD4_TCELL_ADULT_BLOOD_DN		186	0.396972	1.63688	0.014	0.0248822	0.612	2695	tags=26%, list=15%, signal=30%
GSE26928_NAIVE_VS_EFF_MEMORY_CD4_TCELL_DN	GSE26928_NAIVE_VS_EFF_MEMORY_CD4_TCELL_DN		175	0.433153	1.63637	0.0152672	0.0249616	0.614	2848	tags=31%, list=15%, signal=36%
GSE30971_2H_VS_4H_LPS_STIM_MACROPHAGE_WBP7_HET_UP	GSE30971_2H_VS_4H_LPS_STIM_MACROPHAGE_WBP7_HET_UP		167	0.349756	1.63559	0.0116959	0.0250883	0.615	2548	tags=18%, list=14%, signal=21%
GSE25085_FETAL_LIVER_VS_FETAL_BM_SP4_THYMIC_IMPLANT_UP	GSE25085_FETAL_LIVER_VS_FETAL_BM_SP4_THYMIC_IMPLANT_UP		190	0.396626	1.63552	0.03125	0.0250879	0.615	2387	tags=17%, list=13%, signal=20%
GSE45365_WT_VS_IFNAR_KO_CD8A_DC_MCMV_INFECTION_UP	GSE45365_WT_VS_IFNAR_KO_CD8A_DC_MCMV_INFECTION_UP		190	0.431088	1.63548	0.0138889	0.0250797	0.616	1958	tags=18%, list=11%, signal=20%
GSE2770_TGFB_AND_IL4_VS_IL4_TREATED_ACT_CD4_TCELL_48H_UP	GSE2770_TGFB_AND_IL4_VS_IL4_TREATED_ACT_CD4_TCELL_48H_UP		187	0.416294	1.63536	0.032197	0.0250811	0.616	2288	tags=23%, list=12%, signal=26%
GSE2826_WT_VS_XID_BCELL_UP	GSE2826_WT_VS_XID_BCELL_UP		192	0.395224	1.63429	0.011257	0.025276	0.616	2922	tags=27%, list=16%, signal=31%
GSE3982_MAC_VS_BASOPHIL_UP	GSE3982_MAC_VS_BASOPHIL_UP		189	0.387404	1.63406	0.0191939	0.0253033	0.617	2910	tags=23%, list=16%, signal=27%
GSE42724_NAIVE_BCELL_VS_PLASMABLAST_DN	GSE42724_NAIVE_BCELL_VS_PLASMABLAST_DN		187	0.459705	1.63306	0.0170132	0.0254939	0.619	2327	tags=28%, list=13%, signal=32%
GSE14350_IL2RB_KO_VS_WT_TREG_DN	GSE14350_IL2RB_KO_VS_WT_TREG_DN		192	0.442257	1.63285	0.00392157	0.0255079	0.619	2336	tags=30%, list=13%, signal=34%
GSE22432_PDC_VS_TGFB1_TREATEDCOMMON_DC_PROGENITOR_DN	GSE22432_PDC_VS_TGFB1_TREATEDCOMMON_DC_PROGENITOR_DN		192	0.458932	1.6319	0.0115385	0.0256928	0.62	3258	tags=34%, list=18%, signal=41%
GSE17721_CPG_VS_GARDIQUIMOD_0.5H_BMDC_UP	GSE17721_CPG_VS_GARDIQUIMOD_0.5H_BMDC_UP		194	0.340897	1.63124	0.00368324	0.025809	0.621	2487	tags=20%, list=13%, signal=22%
GSE14415_INDUCED_VS_NATURAL_TREG_UP	GSE14415_INDUCED_VS_NATURAL_TREG_UP		142	0.43684	1.63087	0.00590551	0.0258771	0.623	1948	tags=26%, list=11%, signal=29%
GSE3982_MAC_VS_NEUTROPHIL_LPS_STIM_UP	GSE3982_MAC_VS_NEUTROPHIL_LPS_STIM_UP		184	0.345188	1.62981	0.0272904	0.0261141	0.625	2965	tags=24%, list=16%, signal=29%
GSE23114_PERITONEAL_CAVITY_B1A_BCELL_VS_SPLEEN_BCELL_IN_SLE2C1_MOUSE_UP	GSE23114_PERITONEAL_CAVITY_B1A_BCELL_VS_SPLEEN_BCELL_IN_SLE2C1_MOUSE_UP		189	0.439246	1.62939	0.0168856	0.0261803	0.626	2188	tags=24%, list=12%, signal=27%
GSE2585_THYMIC_DC_VS_MTEC_DN	GSE2585_THYMIC_DC_VS_MTEC_DN		187	0.415645	1.62935	0.00929368	0.0261684	0.626	2005	tags=22%, list=11%, signal=25%
GSE37416_CTRL_VS_48H_F_TULARENSIS_LVS_NEUTROPHIL_UP	GSE37416_CTRL_VS_48H_F_TULARENSIS_LVS_NEUTROPHIL_UP		172	0.448427	1.62918	0.0075188	0.0261919	0.626	2291	tags=27%, list=12%, signal=31%
GSE15930_STIM_VS_STIM_AND_IFNAB_24H_CD8_T_CELL_DN	GSE15930_STIM_VS_STIM_AND_IFNAB_24H_CD8_T_CELL_DN		193	0.380508	1.62897	0	0.0262138	0.626	2536	tags=23%, list=14%, signal=27%
GSE16385_UNTREATED_VS_12H_ROSIGLITAZONE_IFNG_TNF_TREATED_MACROPHAGE_UP	GSE16385_UNTREATED_VS_12H_ROSIGLITAZONE_IFNG_TNF_TREATED_MACROPHAGE_UP		194	0.422407	1.62864	0.0078125	0.0262675	0.626	2664	tags=28%, list=14%, signal=32%
GSE2826_XID_VS_BTK_KO_BCELL_UP	GSE2826_XID_VS_BTK_KO_BCELL_UP		197	0.363973	1.62858	0.00552486	0.0262618	0.626	2250	tags=18%, list=12%, signal=21%
GSE17721_0.5H_VS_12H_POLYIC_BMDC_DN	GSE17721_0.5H_VS_12H_POLYIC_BMDC_DN		192	0.381733	1.62848	0.00571429	0.026265	0.626	2578	tags=22%, list=14%, signal=25%
GSE36078_UNTREATED_VS_AD5_INF_MOUSE_LUNG_DC_DN	GSE36078_UNTREATED_VS_AD5_INF_MOUSE_LUNG_DC_DN		187	0.434253	1.62797	0.00776699	0.0263522	0.626	2411	tags=22%, list=13%, signal=26%
GSE360_CTRL_VS_M_TUBERCULOSIS_DC_UP	GSE360_CTRL_VS_M_TUBERCULOSIS_DC_UP		189	0.394417	1.62782	0.0310078	0.0263578	0.626	2311	tags=20%, list=13%, signal=22%
GSE21927_SPLEEN_VS_C26GM_TUMOR_MONOCYTE_BALBC_UP	GSE21927_SPLEEN_VS_C26GM_TUMOR_MONOCYTE_BALBC_UP		154	0.4298	1.62769	0.00541516	0.0263721	0.627	1207	tags=21%, list=7%, signal=22%
GSE24972_MARGINAL_ZONE_BCELL_VS_FOLLICULAR_BCELL_DN	GSE24972_MARGINAL_ZONE_BCELL_VS_FOLLICULAR_BCELL_DN		188	0.409321	1.62763	0.00713012	0.0263699	0.628	1861	tags=22%, list=10%, signal=25%
GSE19941_UNSTIM_VS_LPS_AND_IL10_STIM_IL10_KO_NFKBP50_KO_MACROPHAGE_DN	GSE19941_UNSTIM_VS_LPS_AND_IL10_STIM_IL10_KO_NFKBP50_KO_MACROPHAGE_DN		191	0.399194	1.62738	0.00556586	0.0264182	0.629	2847	tags=28%, list=15%, signal=33%
GSE9960_GRAM_POS_VS_GRAM_NEG_AND_POS_SEPSIS_PBMC_UP	GSE9960_GRAM_POS_VS_GRAM_NEG_AND_POS_SEPSIS_PBMC_UP		191	0.359798	1.62734	0.0255906	0.0264119	0.629	2508	tags=21%, list=14%, signal=25%
GSE22886_NAIVE_CD4_TCELL_VS_MONOCYTE_UP	GSE22886_NAIVE_CD4_TCELL_VS_MONOCYTE_UP		185	0.476242	1.62701	0.00965251	0.0264666	0.63	1400	tags=21%, list=8%, signal=22%
KAECH_DAY8_EFF_VS_DAY15_EFF_CD8_TCELL_UP	KAECH_DAY8_EFF_VS_DAY15_EFF_CD8_TCELL_UP		186	0.396675	1.6262	0.0662651	0.0266254	0.631	3417	tags=27%, list=19%, signal=33%
GSE17721_POLYIC_VS_PAM3CSK4_2H_BMDC_DN	GSE17721_POLYIC_VS_PAM3CSK4_2H_BMDC_DN		196	0.405892	1.626	0.00190476	0.0266669	0.631	1977	tags=22%, list=11%, signal=25%
GSE37605_FOXP3_FUSION_GFP_VS_IRES_GFP_TREG_NOD_DN	GSE37605_FOXP3_FUSION_GFP_VS_IRES_GFP_TREG_NOD_DN		162	0.457633	1.62598	0.00581395	0.0266579	0.631	2303	tags=27%, list=12%, signal=30%
GSE22589_HEALTHY_VS_SIV_INFECTED_DC_DN	GSE22589_HEALTHY_VS_SIV_INFECTED_DC_DN		194	0.412201	1.62507	0.00383142	0.0268692	0.632	2787	tags=30%, list=15%, signal=35%
GSE15735_2H_VS_12H_HDAC_INHIBITOR_TREATED_CD4_TCELL_DN	GSE15735_2H_VS_12H_HDAC_INHIBITOR_TREATED_CD4_TCELL_DN		197	0.452567	1.62505	0.0152381	0.0268546	0.632	2398	tags=26%, list=13%, signal=29%
GSE18791_CTRL_VS_NEWCASTLE_VIRUS_DC_18H_DN	GSE18791_CTRL_VS_NEWCASTLE_VIRUS_DC_18H_DN		168	0.481872	1.62403	0.0243446	0.0270645	0.633	2210	tags=32%, list=12%, signal=36%
GSE45881_CXCR6HI_VS_CXCR1LO_COLONIC_LAMINA_PROPRIA_DN	GSE45881_CXCR6HI_VS_CXCR1LO_COLONIC_LAMINA_PROPRIA_DN		188	0.375882	1.62394	0.00725953	0.0270696	0.633	2167	tags=22%, list=12%, signal=24%
GSE39820_CTRL_VS_TGFBETA1_IL6_IL23A_CD4_TCELL_DN	GSE39820_CTRL_VS_TGFBETA1_IL6_IL23A_CD4_TCELL_DN		192	0.367304	1.62363	0.0209924	0.02712	0.634	3182	tags=27%, list=17%, signal=32%
GSE37301_MULTIPOTENT_PROGENITOR_VS_GRAN_MONO_PROGENITOR_UP	GSE37301_MULTIPOTENT_PROGENITOR_VS_GRAN_MONO_PROGENITOR_UP		193	0.388346	1.62324	0.00742115	0.027194	0.634	2433	tags=26%, list=13%, signal=30%
GSE17721_CPG_VS_GARDIQUIMOD_16H_BMDC_DN	GSE17721_CPG_VS_GARDIQUIMOD_16H_BMDC_DN		191	0.373504	1.62245	0.00566038	0.0273438	0.635	1834	tags=16%, list=10%, signal=18%
GSE2405_S_AUREUS_VS_UNTREATED_NEUTROPHIL_UP	GSE2405_S_AUREUS_VS_UNTREATED_NEUTROPHIL_UP		185	0.360094	1.62235	0.00779727	0.0273535	0.635	2251	tags=17%, list=12%, signal=20%
GSE8835_HEALTHY_VS_CLL_CD4_TCELL_UP	GSE8835_HEALTHY_VS_CLL_CD4_TCELL_UP		187	0.404649	1.62232	0.00381679	0.0273442	0.635	2287	tags=26%, list=12%, signal=30%
GSE21379_WT_VS_SAP_KO_TFH_CD4_TCELL_UP	GSE21379_WT_VS_SAP_KO_TFH_CD4_TCELL_UP		189	0.459944	1.62194	0.0223881	0.027422	0.636	2597	tags=37%, list=14%, signal=42%
GSE21379_WT_VS_SAP_KO_TFH_CD4_TCELL_DN	GSE21379_WT_VS_SAP_KO_TFH_CD4_TCELL_DN		186	0.459241	1.62168	0.0019305	0.0274619	0.638	2718	tags=32%, list=15%, signal=37%
GSE19888_ADENOSINE_A3R_INH_VS_TCELL_MEMBRANES_ACT_MAST_CELL_UP	GSE19888_ADENOSINE_A3R_INH_VS_TCELL_MEMBRANES_ACT_MAST_CELL_UP		191	0.508952	1.62143	0.0384615	0.0274915	0.638	2484	tags=40%, list=13%, signal=46%
GSE5463_CTRL_VS_DEXAMETHASONE_TREATED_THYMOCYTE_DN	GSE5463_CTRL_VS_DEXAMETHASONE_TREATED_THYMOCYTE_DN		189	0.36773	1.6211	0.00959693	0.0275329	0.638	2966	tags=23%, list=16%, signal=27%
GSE37301_MULTIPOTENT_PROGENITOR_VS_RAG2_KO_NK_CELL_DN	GSE37301_MULTIPOTENT_PROGENITOR_VS_RAG2_KO_NK_CELL_DN		193	0.340024	1.6209	0.0157791	0.0275541	0.638	3177	tags=24%, list=17%, signal=29%
GSE1112_OT1_VS_HY_CD8AB_THYMOCYTE_RTOC_CULTURE_UP	GSE1112_OT1_VS_HY_CD8AB_THYMOCYTE_RTOC_CULTURE_UP		189	0.37836	1.62088	0.003663	0.0275392	0.638	2461	tags=23%, list=13%, signal=27%
GSE41176_WT_VS_TAK1_KO_UNSTIM_BCELL_UP	GSE41176_WT_VS_TAK1_KO_UNSTIM_BCELL_UP		187	0.389264	1.62008	0.00753296	0.027709	0.64	2812	tags=27%, list=15%, signal=32%
GSE360_L_MAJOR_VS_M_TUBERCULOSIS_DC_DN	GSE360_L_MAJOR_VS_M_TUBERCULOSIS_DC_DN		191	0.401975	1.61971	0.00766283	0.0277586	0.64	2674	tags=29%, list=15%, signal=34%
GSE26030_UNSTIM_VS_RESTIM_TH1_DAY15_POST_POLARIZATION_DN	GSE26030_UNSTIM_VS_RESTIM_TH1_DAY15_POST_POLARIZATION_DN		193	0.435689	1.61937	0.0174419	0.0278172	0.641	2246	tags=24%, list=12%, signal=27%
GSE5589_IL6_KO_VS_IL10_KO_LPS_STIM_MACROPHAGE_180MIN_DN	GSE5589_IL6_KO_VS_IL10_KO_LPS_STIM_MACROPHAGE_180MIN_DN		192	0.384747	1.61931	0.00767754	0.0278198	0.641	1841	tags=19%, list=10%, signal=21%
GSE29949_CD8_POS_DC_SPLEEN_VS_MONOCYTE_BONE_MARROW_UP	GSE29949_CD8_POS_DC_SPLEEN_VS_MONOCYTE_BONE_MARROW_UP		187	0.39963	1.6188	0.00189753	0.0279081	0.641	2255	tags=24%, list=12%, signal=27%
GSE17721_CTRL_VS_GARDIQUIMOD_1H_BMDC_DN	GSE17721_CTRL_VS_GARDIQUIMOD_1H_BMDC_DN		195	0.399811	1.61826	0.00776699	0.028013	0.642	2257	tags=25%, list=12%, signal=28%
GSE37605_TREG_VS_TCONV_NOD_FOXP3_FUSION_GFP_UP	GSE37605_TREG_VS_TCONV_NOD_FOXP3_FUSION_GFP_UP		135	0.489331	1.61803	0.0229885	0.0280391	0.642	2775	tags=41%, list=15%, signal=48%
GSE37301_CD4_TCELL_VS_GRANULOCYTE_MONOCYTE_PROGENITOR_UP	GSE37301_CD4_TCELL_VS_GRANULOCYTE_MONOCYTE_PROGENITOR_UP		154	0.45074	1.61778	0.00570342	0.0280795	0.642	2110	tags=29%, list=11%, signal=32%
GSE17721_CPG_VS_GARDIQUIMOD_24H_BMDC_DN	GSE17721_CPG_VS_GARDIQUIMOD_24H_BMDC_DN		189	0.378983	1.61765	0.0116279	0.0280922	0.642	2247	tags=20%, list=12%, signal=22%
GSE39556_CD8A_DC_VS_NK_CELL_MOUSE_3H_POST_POLYIC_INJ_DN	GSE39556_CD8A_DC_VS_NK_CELL_MOUSE_3H_POST_POLYIC_INJ_DN		189	0.449248	1.61748	0.0137255	0.0281113	0.642	2576	tags=30%, list=14%, signal=34%
GSE4984_UNTREATED_VS_GALECTIN1_TREATED_DC_DN	GSE4984_UNTREATED_VS_GALECTIN1_TREATED_DC_DN		161	0.421531	1.6171	0.0180505	0.0281874	0.643	1701	tags=22%, list=9%, signal=24%
GSE16522_MEMORY_VS_NAIVE_CD8_TCELL_UP	GSE16522_MEMORY_VS_NAIVE_CD8_TCELL_UP		186	0.372326	1.61693	0.0157171	0.0282154	0.644	3408	tags=30%, list=18%, signal=36%
GSE17721_LPS_VS_POLYIC_6H_BMDC_UP	GSE17721_LPS_VS_POLYIC_6H_BMDC_UP		188	0.375946	1.61593	0.0137255	0.0284341	0.645	2458	tags=23%, list=13%, signal=26%
GSE23308_CTRL_VS_CORTICOSTERONE_TREATED_MACROPHAGE_MINERALCORTICOID_REC_KO_DN	GSE23308_CTRL_VS_CORTICOSTERONE_TREATED_MACROPHAGE_MINERALCORTICOID_REC_KO_DN		190	0.412782	1.61549	0.0286807	0.0285135	0.646	2287	tags=21%, list=12%, signal=23%
GSE17721_PAM3CSK4_VS_CPG_16H_BMDC_UP	GSE17721_PAM3CSK4_VS_CPG_16H_BMDC_UP		190	0.362328	1.61512	0.00735294	0.0285938	0.646	2167	tags=21%, list=12%, signal=23%
GSE43955_TH0_VS_TGFB_IL6_TH17_ACT_CD4_TCELL_52H_UP	GSE43955_TH0_VS_TGFB_IL6_TH17_ACT_CD4_TCELL_52H_UP		191	0.403238	1.6148	0.00378788	0.0286404	0.648	2160	tags=21%, list=12%, signal=24%
GSE17721_0.5H_VS_4H_GARDIQUIMOD_BMDC_DN	GSE17721_0.5H_VS_4H_GARDIQUIMOD_BMDC_DN		191	0.409947	1.61447	0.0215686	0.0286886	0.648	3149	tags=32%, list=17%, signal=38%
KAECH_DAY8_EFF_VS_DAY15_EFF_CD8_TCELL_DN	KAECH_DAY8_EFF_VS_DAY15_EFF_CD8_TCELL_DN		191	0.401997	1.61429	0.00759013	0.0287011	0.648	2541	tags=25%, list=14%, signal=28%
GSE17721_LPS_VS_CPG_6H_BMDC_UP	GSE17721_LPS_VS_CPG_6H_BMDC_UP		193	0.401331	1.61419	0.0037594	0.0287049	0.648	2229	tags=22%, list=12%, signal=24%
GSE8921_UNSTIM_VS_TLR1_2_STIM_MONOCYTE_6H_DN	GSE8921_UNSTIM_VS_TLR1_2_STIM_MONOCYTE_6H_DN		190	0.418997	1.61325	0.00952381	0.0289132	0.649	2212	tags=24%, list=12%, signal=27%
GSE23505_UNTREATED_VS_4DAY_IL6_IL1_TGFB_TREATED_CD4_TCELL_UP	GSE23505_UNTREATED_VS_4DAY_IL6_IL1_TGFB_TREATED_CD4_TCELL_UP		195	0.414467	1.61306	0.00571429	0.0289376	0.649	1427	tags=18%, list=8%, signal=19%
GSE3337_CTRL_VS_4H_IFNG_IN_CD8POS_DC_UP	GSE3337_CTRL_VS_4H_IFNG_IN_CD8POS_DC_UP		192	0.395949	1.61298	0.0267686	0.0289409	0.649	2327	tags=23%, list=13%, signal=27%
GSE3982_MAST_CELL_VS_BCELL_DN	GSE3982_MAST_CELL_VS_BCELL_DN		174	0.442248	1.61296	0.00965251	0.0289254	0.649	2702	tags=30%, list=15%, signal=35%
GSE20715_0H_VS_24H_OZONE_LUNG_DN	GSE20715_0H_VS_24H_OZONE_LUNG_DN		196	0.404127	1.6126	0.00603622	0.0289906	0.649	3044	tags=34%, list=17%, signal=40%
GSE40274_FOXP3_VS_FOXP3_AND_EOS_TRANSDUCED_ACTIVATED_CD4_TCELL_UP	GSE40274_FOXP3_VS_FOXP3_AND_EOS_TRANSDUCED_ACTIVATED_CD4_TCELL_UP		188	0.440292	1.6125	0.0192678	0.028986	0.649	2564	tags=28%, list=14%, signal=32%
GSE3982_MAC_VS_NEUTROPHIL_DN	GSE3982_MAC_VS_NEUTROPHIL_DN		187	0.409579	1.61246	0.00723327	0.0289762	0.65	2757	tags=30%, list=15%, signal=35%
GSE17721_LPS_VS_CPG_16H_BMDC_UP	GSE17721_LPS_VS_CPG_16H_BMDC_UP		192	0.387615	1.61211	0.00378072	0.0290398	0.652	2611	tags=23%, list=14%, signal=27%
GSE16450_CTRL_VS_IFNA_6H_STIM_IMMATURE_NEURON_CELL_LINE_DN	GSE16450_CTRL_VS_IFNA_6H_STIM_IMMATURE_NEURON_CELL_LINE_DN		173	0.478416	1.6121	0.0250965	0.029023	0.652	2233	tags=29%, list=12%, signal=33%
GSE43955_1H_VS_10H_ACT_CD4_TCELL_DN	GSE43955_1H_VS_10H_ACT_CD4_TCELL_DN		193	0.380928	1.61199	0.00377358	0.029028	0.652	2517	tags=23%, list=14%, signal=26%
GSE3982_EOSINOPHIL_VS_BASOPHIL_UP	GSE3982_EOSINOPHIL_VS_BASOPHIL_UP		185	0.409293	1.61161	0.0038835	0.0290961	0.652	2253	tags=23%, list=12%, signal=26%
GSE9509_10MIN_VS_30MIN_LPS_AND_IL10_STIM_IL10_KO_MACROPHAGE_DN	GSE9509_10MIN_VS_30MIN_LPS_AND_IL10_STIM_IL10_KO_MACROPHAGE_DN		152	0.427282	1.61157	0.013308	0.0290881	0.653	1674	tags=21%, list=9%, signal=23%
GSE30083_SP1_VS_SP3_THYMOCYTE_DN	GSE30083_SP1_VS_SP3_THYMOCYTE_DN		190	0.423925	1.61148	0.00564972	0.0290893	0.654	2110	tags=26%, list=11%, signal=29%
GSE26156_DOUBLE_POSITIVE_VS_CD4_SINGLE_POSITIVE_THYMOCYTE_UP	GSE26156_DOUBLE_POSITIVE_VS_CD4_SINGLE_POSITIVE_THYMOCYTE_UP		190	0.366515	1.61147	0.0177866	0.0290715	0.654	3010	tags=23%, list=16%, signal=27%
GSE5589_UNSTIM_VS_45MIN_LPS_STIM_MACROPHAGE_UP	GSE5589_UNSTIM_VS_45MIN_LPS_STIM_MACROPHAGE_UP		189	0.357855	1.61123	0.0137255	0.0291181	0.654	2837	tags=23%, list=15%, signal=27%
GSE20366_CD103_POS_VS_CD103_KLRG1_DP_TREG_DN	GSE20366_CD103_POS_VS_CD103_KLRG1_DP_TREG_DN		191	0.435194	1.61077	0.011583	0.0292025	0.654	2738	tags=29%, list=15%, signal=34%
GSE37605_C57BL6_VS_NOD_FOXP3_IRES_GFP_TREG_DN	GSE37605_C57BL6_VS_NOD_FOXP3_IRES_GFP_TREG_DN		191	0.397706	1.6107	0.00567108	0.0291994	0.654	1683	tags=18%, list=9%, signal=19%
GSE23984_CTRL_VS_HYPOCALEMIC_VITAMIND_ANALOG_TCELL_DN	GSE23984_CTRL_VS_HYPOCALEMIC_VITAMIND_ANALOG_TCELL_DN		180	0.458085	1.61067	0.0239044	0.0291895	0.654	2820	tags=34%, list=15%, signal=40%
GSE16451_CTRL_VS_WEST_EQUINE_ENC_VIRUS_MATURE_NEURON_CELL_LINE_DN	GSE16451_CTRL_VS_WEST_EQUINE_ENC_VIRUS_MATURE_NEURON_CELL_LINE_DN		192	0.428048	1.61063	0.0116959	0.0291792	0.654	2467	tags=31%, list=13%, signal=35%
GSE14415_INDUCED_TREG_VS_TCONV_DN	GSE14415_INDUCED_TREG_VS_TCONV_DN		155	0.461662	1.61057	0.0134357	0.0291781	0.655	1830	tags=22%, list=10%, signal=24%
GSE339_CD4POS_VS_CD8POS_DC_DN	GSE339_CD4POS_VS_CD8POS_DC_DN		190	0.352029	1.6105	0.0170132	0.0291744	0.655	2026	tags=16%, list=11%, signal=18%
GSE9988_ANTI_TREM1_VS_CTRL_TREATED_MONOCYTES_DN	GSE9988_ANTI_TREM1_VS_CTRL_TREATED_MONOCYTES_DN		193	0.492563	1.61041	0.0289575	0.0291771	0.655	1760	tags=21%, list=10%, signal=23%
GSE7831_CPG_VS_INFLUENZA_STIM_PDC_1H_UP	GSE7831_CPG_VS_INFLUENZA_STIM_PDC_1H_UP		190	0.399024	1.6102	0.0193798	0.0292064	0.657	1959	tags=17%, list=11%, signal=19%
GSE40655_FOXO1_KO_VS_WT_NTREG_DN	GSE40655_FOXO1_KO_VS_WT_NTREG_DN		186	0.338788	1.60944	0.012	0.0293932	0.658	2921	tags=21%, list=16%, signal=25%
GSE27092_WT_VS_HDAC7_PHOSPHO_DEFICIENT_CD8_TCELL_DN	GSE27092_WT_VS_HDAC7_PHOSPHO_DEFICIENT_CD8_TCELL_DN		195	0.342674	1.60895	0.0140281	0.0294896	0.659	2291	tags=18%, list=12%, signal=20%
GSE17974_CTRL_VS_ACT_IL4_AND_ANTI_IL12_1H_CD4_TCELL_DN	GSE17974_CTRL_VS_ACT_IL4_AND_ANTI_IL12_1H_CD4_TCELL_DN		181	0.418	1.60864	0.0178218	0.0295383	0.659	2787	tags=25%, list=15%, signal=29%
GSE360_CTRL_VS_B_MALAYI_HIGH_DOSE_MAC_DN	GSE360_CTRL_VS_B_MALAYI_HIGH_DOSE_MAC_DN		195	0.39495	1.60816	0.0232108	0.0296436	0.661	2739	tags=27%, list=15%, signal=31%
GSE4748_CTRL_VS_LPS_STIM_DC_3H_DN	GSE4748_CTRL_VS_LPS_STIM_DC_3H_DN		188	0.361863	1.60778	0.0194553	0.0297065	0.661	2295	tags=20%, list=12%, signal=23%
GSE5503_LIVER_DC_VS_MLN_DC_ACTIVATED_ALLOGENIC_TCELL_DN	GSE5503_LIVER_DC_VS_MLN_DC_ACTIVATED_ALLOGENIC_TCELL_DN		187	0.375867	1.60771	0.0075188	0.0297071	0.661	2130	tags=20%, list=12%, signal=22%
GSE29618_PDC_VS_MDC_UP	GSE29618_PDC_VS_MDC_UP		186	0.433604	1.60765	0.0187266	0.0296984	0.661	2517	tags=27%, list=14%, signal=31%
GSE5589_LPS_AND_IL10_VS_LPS_AND_IL6_STIM_IL10_KO_MACROPHAGE_45MIN_UP	GSE5589_LPS_AND_IL10_VS_LPS_AND_IL6_STIM_IL10_KO_MACROPHAGE_45MIN_UP		194	0.412332	1.60706	0.00763359	0.0298135	0.661	2785	tags=31%, list=15%, signal=37%
GSE8621_UNSTIM_VS_LPS_PRIMED_AND_LPS_STIM_MACROPHAGE_UP	GSE8621_UNSTIM_VS_LPS_PRIMED_AND_LPS_STIM_MACROPHAGE_UP		190	0.367562	1.60696	0.00961539	0.0298152	0.661	2264	tags=22%, list=12%, signal=24%
GSE16450_CTRL_VS_IFNA_6H_STIM_MATURE_NEURON_CELL_LINE_DN	GSE16450_CTRL_VS_IFNA_6H_STIM_MATURE_NEURON_CELL_LINE_DN		189	0.355199	1.60675	0.0156863	0.0298467	0.661	1956	tags=15%, list=11%, signal=16%
GSE6259_FLT3L_INDUCED_33D1_POS_DC_VS_CD4_TCELL_DN	GSE6259_FLT3L_INDUCED_33D1_POS_DC_VS_CD4_TCELL_DN		159	0.381876	1.60638	0.0202578	0.0299088	0.661	2946	tags=25%, list=16%, signal=30%
GSE17974_0H_VS_4H_IN_VITRO_ACT_CD4_TCELL_DN	GSE17974_0H_VS_4H_IN_VITRO_ACT_CD4_TCELL_DN		185	0.366377	1.60631	0.0212355	0.0299054	0.661	2214	tags=19%, list=12%, signal=21%
GSE36095_WT_VS_HDAC9_KO_TREG_UP	GSE36095_WT_VS_HDAC9_KO_TREG_UP		176	0.41188	1.60494	0.0187266	0.0303269	0.665	3391	tags=34%, list=18%, signal=41%
GSE19941_IL10_KO_VS_IL10_KO_AND_NFKBP50_KO_LPS_STIM_MACROPHAGE_UP	GSE19941_IL10_KO_VS_IL10_KO_AND_NFKBP50_KO_LPS_STIM_MACROPHAGE_UP		190	0.356548	1.60489	0.0019084	0.0303216	0.665	3410	tags=29%, list=19%, signal=35%
GSE17974_0H_VS_1H_IN_VITRO_ACT_CD4_TCELL_DN	GSE17974_0H_VS_1H_IN_VITRO_ACT_CD4_TCELL_DN		185	0.409259	1.6047	0.018	0.0303536	0.666	1531	tags=15%, list=8%, signal=16%
GSE6875_TCONV_VS_FOXP3_KO_TREG_UP	GSE6875_TCONV_VS_FOXP3_KO_TREG_UP		188	0.405494	1.60463	0.00364964	0.030355	0.666	2578	tags=26%, list=14%, signal=30%
GSE3982_MAST_CELL_VS_NKCELL_DN	GSE3982_MAST_CELL_VS_NKCELL_DN		190	0.428051	1.60444	0.00722022	0.0303856	0.666	2403	tags=26%, list=13%, signal=30%
GSE17721_PAM3CSK4_VS_GADIQUIMOD_0.5H_BMDC_UP	GSE17721_PAM3CSK4_VS_GADIQUIMOD_0.5H_BMDC_UP		196	0.380087	1.604	0	0.0304696	0.666	2469	tags=22%, list=13%, signal=26%
GSE41176_UNSTIM_VS_ANTI_IGM_STIM_BCELL_6H_DN	GSE41176_UNSTIM_VS_ANTI_IGM_STIM_BCELL_6H_DN		187	0.427578	1.60377	0.0112994	0.0305044	0.666	1988	tags=24%, list=11%, signal=27%
GSE17974_0H_VS_24H_IN_VITRO_ACT_CD4_TCELL_UP	GSE17974_0H_VS_24H_IN_VITRO_ACT_CD4_TCELL_UP		172	0.447769	1.60375	0.0232108	0.0304905	0.666	2154	tags=26%, list=12%, signal=29%
GSE22886_CD8_TCELL_VS_BCELL_NAIVE_DN	GSE22886_CD8_TCELL_VS_BCELL_NAIVE_DN		182	0.458043	1.60356	0.00554529	0.0305142	0.666	1459	tags=23%, list=8%, signal=25%
GSE17721_LPS_VS_CPG_0.5H_BMDC_DN	GSE17721_LPS_VS_CPG_0.5H_BMDC_DN		194	0.376688	1.60313	0.00548446	0.0306471	0.667	2280	tags=20%, list=12%, signal=22%
GSE5455_HEALTHY_VS_TUMOR_BEARING_MOUSE_SPLEEN_MONOCYTE_UP	GSE5455_HEALTHY_VS_TUMOR_BEARING_MOUSE_SPLEEN_MONOCYTE_UP		187	0.450592	1.60285	0.00756144	0.0306925	0.668	2766	tags=33%, list=15%, signal=39%
GSE37301_MULTIPOTENT_PROGENITOR_VS_COMMON_LYMPHOID_PROGENITOR_DN	GSE37301_MULTIPOTENT_PROGENITOR_VS_COMMON_LYMPHOID_PROGENITOR_DN		189	0.344153	1.60284	0.0157171	0.0306788	0.668	3005	tags=22%, list=16%, signal=26%
GSE32986_GMCSF_AND_CURDLAN_LOWDOSE_VS_GMCSF_AND_CURDLAN_HIGHDOSE_STIM_DC_DN	GSE32986_GMCSF_AND_CURDLAN_LOWDOSE_VS_GMCSF_AND_CURDLAN_HIGHDOSE_STIM_DC_DN		176	0.409191	1.60274	0.00184502	0.030681	0.669	2633	tags=30%, list=14%, signal=35%
GSE12392_CD8A_POS_VS_NEG_SPLEEN_IFNB_KO_DC_UP	GSE12392_CD8A_POS_VS_NEG_SPLEEN_IFNB_KO_DC_UP		195	0.343965	1.60254	0.0271845	0.0307088	0.669	3163	tags=24%, list=17%, signal=29%
GSE1791_CTRL_VS_NEUROMEDINU_IN_T_CELL_LINE_0.8H_UP	GSE1791_CTRL_VS_NEUROMEDINU_IN_T_CELL_LINE_0.8H_UP		184	0.354775	1.60249	0.00746269	0.0306995	0.669	2540	tags=20%, list=14%, signal=23%
GSE14769_UNSTIM_VS_20MIN_LPS_BMDM_DN	GSE14769_UNSTIM_VS_20MIN_LPS_BMDM_DN		192	0.414077	1.60154	0.00384615	0.0308883	0.67	2219	tags=24%, list=12%, signal=27%
GSE22611_UNSTIM_VS_6H_MDP_STIM_NOD2_TRANSDUCED_HEK293T_CELL_DN	GSE22611_UNSTIM_VS_6H_MDP_STIM_NOD2_TRANSDUCED_HEK293T_CELL_DN		185	0.392614	1.60105	0	0.0309887	0.672	1966	tags=19%, list=11%, signal=21%
GSE17721_CTRL_VS_LPS_6H_BMDC_DN	GSE17721_CTRL_VS_LPS_6H_BMDC_DN		193	0.369376	1.60101	0.00759013	0.0309854	0.673	2628	tags=25%, list=14%, signal=29%
GSE17721_CTRL_VS_POLYIC_24H_BMDC_DN	GSE17721_CTRL_VS_POLYIC_24H_BMDC_DN		192	0.359489	1.6009	0.00784314	0.0309899	0.673	2297	tags=20%, list=12%, signal=23%
GSE18281_MEDULLARY_THYMOCYTE_VS_WHOLE_MEDULLA_THYMUS_UP	GSE18281_MEDULLARY_THYMOCYTE_VS_WHOLE_MEDULLA_THYMUS_UP		175	0.389815	1.60056	0.0131827	0.0310513	0.674	2377	tags=25%, list=13%, signal=29%
GSE16385_ROSIGLITAZONE_IL4_VS_IFNG_TNF_STIM_MACROPHAGE_DN	GSE16385_ROSIGLITAZONE_IL4_VS_IFNG_TNF_STIM_MACROPHAGE_DN		182	0.430701	1.60043	0.0037037	0.0310615	0.674	2097	tags=26%, list=11%, signal=29%
GSE17721_0.5H_VS_24H_POLYIC_BMDC_DN	GSE17721_0.5H_VS_24H_POLYIC_BMDC_DN		194	0.374912	1.60027	0.0153551	0.0310899	0.674	1568	tags=14%, list=9%, signal=15%
GSE15330_LYMPHOID_MULTIPOTENT_VS_PRO_BCELL_DN	GSE15330_LYMPHOID_MULTIPOTENT_VS_PRO_BCELL_DN		189	0.398765	1.59988	0.019802	0.0311695	0.674	1732	tags=17%, list=9%, signal=18%
GSE29618_BCELL_VS_MDC_DAY7_FLU_VACCINE_UP	GSE29618_BCELL_VS_MDC_DAY7_FLU_VACCINE_UP		174	0.454608	1.59927	0.0189753	0.0312981	0.674	2674	tags=34%, list=15%, signal=40%
GSE27859_CD11C_INT_F480_HI_MACROPHAGE_VS_CD11C_ING_F480_INT_DC_DN	GSE27859_CD11C_INT_F480_HI_MACROPHAGE_VS_CD11C_ING_F480_INT_DC_DN		192	0.39208	1.59893	0.0114723	0.0313613	0.675	1536	tags=19%, list=8%, signal=20%
GSE22886_NAIVE_CD4_TCELL_VS_MEMORY_TCELL_DN	GSE22886_NAIVE_CD4_TCELL_VS_MEMORY_TCELL_DN		186	0.38898	1.59869	0.0383877	0.0314054	0.675	2949	tags=20%, list=16%, signal=23%
GSE32901_TH1_VS_TH17_NEG_CD4_TCELL_DN	GSE32901_TH1_VS_TH17_NEG_CD4_TCELL_DN		114	0.410857	1.59859	0.00181818	0.0314096	0.675	1967	tags=24%, list=11%, signal=26%
GSE24634_NAIVE_CD4_TCELL_VS_DAY7_IL4_CONV_TREG_DN	GSE24634_NAIVE_CD4_TCELL_VS_DAY7_IL4_CONV_TREG_DN		186	0.432146	1.59839	0.0591716	0.0314271	0.675	3199	tags=29%, list=17%, signal=35%
GSE17721_LPS_VS_PAM3CSK4_1H_BMDC_DN	GSE17721_LPS_VS_PAM3CSK4_1H_BMDC_DN		196	0.433137	1.59824	0.00957854	0.0314472	0.676	2253	tags=27%, list=12%, signal=30%
GSE19923_WT_VS_E2A_KO_DP_THYMOCYTE_UP	GSE19923_WT_VS_E2A_KO_DP_THYMOCYTE_UP		192	0.369351	1.59778	0.00732601	0.0315432	0.676	2178	tags=21%, list=12%, signal=23%
GSE29949_CD8_POS_DC_SPLEEN_VS_MONOCYTE_BONE_MARROW_DN	GSE29949_CD8_POS_DC_SPLEEN_VS_MONOCYTE_BONE_MARROW_DN		191	0.360912	1.59767	0.0094697	0.031566	0.676	3127	tags=25%, list=17%, signal=30%
GSE21546_UNSTIM_VS_ANTI_CD3_STIM_ELK1_KO_DP_THYMOCYTES_UP	GSE21546_UNSTIM_VS_ANTI_CD3_STIM_ELK1_KO_DP_THYMOCYTES_UP		169	0.485694	1.59756	0.0309478	0.0315679	0.676	2612	tags=41%, list=14%, signal=48%
GSE1791_CTRL_VS_NEUROMEDINU_IN_T_CELL_LINE_0.8H_DN	GSE1791_CTRL_VS_NEUROMEDINU_IN_T_CELL_LINE_0.8H_DN		170	0.437046	1.59623	0.0126354	0.0318827	0.679	2089	tags=27%, list=11%, signal=30%
GSE36009_UNSTIM_VS_LPS_STIM_NLRP10_KO_DC_UP	GSE36009_UNSTIM_VS_LPS_STIM_NLRP10_KO_DC_UP		189	0.391032	1.59614	0.0154143	0.0318804	0.679	2253	tags=21%, list=12%, signal=23%
GSE17974_CTRL_VS_ACT_IL4_AND_ANTI_IL12_2H_CD4_TCELL_UP	GSE17974_CTRL_VS_ACT_IL4_AND_ANTI_IL12_2H_CD4_TCELL_UP		178	0.425515	1.59609	0.015748	0.0318744	0.679	2483	tags=27%, list=13%, signal=31%
GSE46606_IRF4HIGH_VS_WT_CD40L_IL2_IL5_DAY1_STIMULATED_BCELL_DN	GSE46606_IRF4HIGH_VS_WT_CD40L_IL2_IL5_DAY1_STIMULATED_BCELL_DN		194	0.382719	1.59572	0.00956023	0.0319443	0.681	2275	tags=23%, list=12%, signal=26%
GSE36392_TYPE_2_MYELOID_VS_NEUTROPHIL_IL25_TREATED_LUNG_UP	GSE36392_TYPE_2_MYELOID_VS_NEUTROPHIL_IL25_TREATED_LUNG_UP		193	0.448172	1.59535	0.0207156	0.0320145	0.681	2295	tags=30%, list=12%, signal=34%
GSE3982_MAST_CELL_VS_EFF_MEMORY_CD4_TCELL_DN	GSE3982_MAST_CELL_VS_EFF_MEMORY_CD4_TCELL_DN		184	0.402828	1.59529	0.00185185	0.0320101	0.683	2122	tags=23%, list=12%, signal=26%
GSE40274_CTRL_VS_EOS_TRANSDUCED_ACTIVATED_CD4_TCELL_DN	GSE40274_CTRL_VS_EOS_TRANSDUCED_ACTIVATED_CD4_TCELL_DN		140	0.432399	1.59507	0.00759013	0.0320456	0.683	1233	tags=19%, list=7%, signal=20%
GSE36891_UNSTIM_VS_PAM_TLR2_STIM_PERITONEAL_MACROPHAGE_DN	GSE36891_UNSTIM_VS_PAM_TLR2_STIM_PERITONEAL_MACROPHAGE_DN		154	0.366951	1.59495	0.0155945	0.0320492	0.683	2207	tags=17%, list=12%, signal=19%
GSE29949_MICROGLIA_BRAIN_VS_CD8_POS_DC_SPLEEN_DN	GSE29949_MICROGLIA_BRAIN_VS_CD8_POS_DC_SPLEEN_DN		191	0.416276	1.59354	0	0.0324384	0.686	2143	tags=23%, list=12%, signal=26%
GSE3039_NKT_CELL_VS_ALPHABETA_CD8_TCELL_UP	GSE3039_NKT_CELL_VS_ALPHABETA_CD8_TCELL_UP		192	0.343507	1.59348	0.0219124	0.0324331	0.686	2246	tags=17%, list=12%, signal=19%
GSE39382_IL3_VS_IL3_IL33_TREATED_MAST_CELL_UP	GSE39382_IL3_VS_IL3_IL33_TREATED_MAST_CELL_UP		188	0.383316	1.59332	0.0292398	0.0324608	0.686	1671	tags=14%, list=9%, signal=16%
GSE3982_EOSINOPHIL_VS_MAC_DN	GSE3982_EOSINOPHIL_VS_MAC_DN		188	0.346726	1.59178	0.027833	0.0328426	0.691	2256	tags=16%, list=12%, signal=19%
GSE37605_FOXP3_FUSION_GFP_VS_IRES_GFP_TREG_C57BL6_DN	GSE37605_FOXP3_FUSION_GFP_VS_IRES_GFP_TREG_C57BL6_DN		165	0.465623	1.59153	0.0357853	0.0328924	0.691	2354	tags=32%, list=13%, signal=36%
GSE15330_WT_VS_IKAROS_KO_HSC_DN	GSE15330_WT_VS_IKAROS_KO_HSC_DN		187	0.373413	1.59143	0.0250482	0.0328872	0.691	2913	tags=25%, list=16%, signal=29%
GSE10856_CTRL_VS_TNFRSF6B_IN_MACROPHAGE_UP	GSE10856_CTRL_VS_TNFRSF6B_IN_MACROPHAGE_UP		171	0.42436	1.59135	0.0207547	0.0328844	0.691	1979	tags=22%, list=11%, signal=25%
GSE27291_0H_VS_7D_STIM_GAMMADELTA_TCELL_DN	GSE27291_0H_VS_7D_STIM_GAMMADELTA_TCELL_DN		171	0.446331	1.59135	0.0210325	0.0328684	0.691	2318	tags=26%, list=13%, signal=29%
GSE17721_CTRL_VS_GARDIQUIMOD_8H_BMDC_DN	GSE17721_CTRL_VS_GARDIQUIMOD_8H_BMDC_DN		193	0.406059	1.5903	0.01341	0.0331147	0.693	2420	tags=23%, list=13%, signal=26%
GSE5503_MLN_DC_VS_SPLEEN_DC_ACTIVATED_ALLOGENIC_TCELL_UP	GSE5503_MLN_DC_VS_SPLEEN_DC_ACTIVATED_ALLOGENIC_TCELL_UP		193	0.405088	1.58948	0.0152091	0.0333095	0.694	1332	tags=16%, list=7%, signal=17%
GSE43955_TH0_VS_TGFB_IL6_TH17_ACT_CD4_TCELL_42H_DN	GSE43955_TH0_VS_TGFB_IL6_TH17_ACT_CD4_TCELL_42H_DN		192	0.374313	1.58947	0.00373134	0.0332928	0.694	2289	tags=22%, list=12%, signal=25%
GSE4590_SMALL_VS_VPREB_POS_LARGE_PRE_BCELL_DN	GSE4590_SMALL_VS_VPREB_POS_LARGE_PRE_BCELL_DN		152	0.416664	1.58941	0	0.0332863	0.694	2340	tags=28%, list=13%, signal=32%
GSE26030_TH1_VS_TH17_DAY5_POST_POLARIZATION_DN	GSE26030_TH1_VS_TH17_DAY5_POST_POLARIZATION_DN		188	0.423272	1.58922	0.0172745	0.0333223	0.696	1587	tags=18%, list=9%, signal=20%
GSE360_DC_VS_MAC_DN	GSE360_DC_VS_MAC_DN		190	0.342587	1.58778	0.0114504	0.0336804	0.696	2477	tags=20%, list=13%, signal=23%
GSE27241_WT_VS_RORGT_KO_TH17_POLARIZED_CD4_TCELL_TREATED_WITH_DIGOXIN_DN	GSE27241_WT_VS_RORGT_KO_TH17_POLARIZED_CD4_TCELL_TREATED_WITH_DIGOXIN_DN		172	0.434634	1.58771	0.00383877	0.0336792	0.696	2545	tags=28%, list=14%, signal=33%
GSE27786_CD8_TCELL_VS_NKTCELL_DN	GSE27786_CD8_TCELL_VS_NKTCELL_DN		193	0.405835	1.58736	0.0215264	0.0337415	0.696	2633	tags=25%, list=14%, signal=29%
GSE22432_CONVENTIONAL_CDC_VS_PLASMACYTOID_PDC_DN	GSE22432_CONVENTIONAL_CDC_VS_PLASMACYTOID_PDC_DN		191	0.393287	1.58715	0.0138889	0.0337775	0.696	2458	tags=23%, list=13%, signal=26%
GSE20366_TREG_VS_NAIVE_CD4_TCELL_HOMEOSTATIC_CONVERSION_UP	GSE20366_TREG_VS_NAIVE_CD4_TCELL_HOMEOSTATIC_CONVERSION_UP		187	0.387203	1.58626	0.00561798	0.0340012	0.697	1751	tags=18%, list=10%, signal=20%
GSE6566_STRONG_VS_WEAK_DC_STIMULATED_CD4_TCELL_DN	GSE6566_STRONG_VS_WEAK_DC_STIMULATED_CD4_TCELL_DN		163	0.383956	1.58455	0.0164234	0.034548	0.702	2233	tags=21%, list=12%, signal=24%
GSE36826_WT_VS_IL1R_KO_SKIN_STAPH_AUREUS_INF_UP	GSE36826_WT_VS_IL1R_KO_SKIN_STAPH_AUREUS_INF_UP		187	0.394069	1.58446	0.0633663	0.0345506	0.702	3263	tags=24%, list=18%, signal=29%
GSE14769_UNSTIM_VS_240MIN_LPS_BMDM_DN	GSE14769_UNSTIM_VS_240MIN_LPS_BMDM_DN		189	0.433509	1.58348	0.0155039	0.034804	0.702	2514	tags=25%, list=14%, signal=29%
GSE37416_0H_VS_6H_F_TULARENSIS_LVS_NEUTROPHIL_UP	GSE37416_0H_VS_6H_F_TULARENSIS_LVS_NEUTROPHIL_UP		178	0.404642	1.58311	0.0231214	0.0348893	0.703	2477	tags=21%, list=13%, signal=24%
GSE43955_TH0_VS_TGFB_IL6_TH17_ACT_CD4_TCELL_42H_UP	GSE43955_TH0_VS_TGFB_IL6_TH17_ACT_CD4_TCELL_42H_UP		187	0.363581	1.58212	0.0156863	0.0351454	0.704	2846	tags=25%, list=15%, signal=29%
GSE3982_EOSINOPHIL_VS_BASOPHIL_DN	GSE3982_EOSINOPHIL_VS_BASOPHIL_DN		182	0.351975	1.58197	0.0251938	0.0351584	0.704	2131	tags=15%, list=12%, signal=17%
GSE3982_MAC_VS_TH2_UP	GSE3982_MAC_VS_TH2_UP		194	0.423396	1.58136	0.0246679	0.0353558	0.704	3305	tags=35%, list=18%, signal=42%
GSE28726_ACT_CD4_TCELL_VS_ACT_NKTCELL_UP	GSE28726_ACT_CD4_TCELL_VS_ACT_NKTCELL_UP		196	0.341962	1.58043	0.0383065	0.0355784	0.707	3845	tags=26%, list=21%, signal=33%
GSE17721_4H_VS_24H_POLYIC_BMDC_DN	GSE17721_4H_VS_24H_POLYIC_BMDC_DN		188	0.351251	1.58031	0.0206767	0.0355943	0.707	1818	tags=16%, list=10%, signal=18%
GSE23568_CTRL_VS_ID3_TRANSDUCED_CD8_TCELL_UP	GSE23568_CTRL_VS_ID3_TRANSDUCED_CD8_TCELL_UP		191	0.402581	1.5803	0.0299065	0.0355746	0.707	1831	tags=20%, list=10%, signal=22%
GSE7568_IL4_TGFB_DEXAMETHASONE_VS_IL4_TGFB_TREATED_MACROPHAGE_DN	GSE7568_IL4_TGFB_DEXAMETHASONE_VS_IL4_TGFB_TREATED_MACROPHAGE_DN		170	0.439677	1.58027	0.0295276	0.0355711	0.707	1787	tags=18%, list=10%, signal=20%
GSE41176_UNSTIM_VS_ANTI_IGM_STIM_TAK1_KO_BCELL_1H_UP	GSE41176_UNSTIM_VS_ANTI_IGM_STIM_TAK1_KO_BCELL_1H_UP		184	0.368502	1.58023	0.023301	0.03556	0.707	2225	tags=18%, list=12%, signal=20%
GSE7831_UNSTIM_VS_INFLUENZA_STIM_PDC_1H_DN	GSE7831_UNSTIM_VS_INFLUENZA_STIM_PDC_1H_DN		188	0.429877	1.58005	0.015534	0.035588	0.707	2250	tags=25%, list=12%, signal=28%
GSE37416_CTRL_VS_12H_F_TULARENSIS_LVS_NEUTROPHIL_UP	GSE37416_CTRL_VS_12H_F_TULARENSIS_LVS_NEUTROPHIL_UP		179	0.42456	1.5799	0.0386847	0.0356147	0.707	1843	tags=16%, list=10%, signal=18%
GSE15330_WT_VS_IKAROS_KO_GRANULOCYTE_MONOCYTE_PROGENITOR_UP	GSE15330_WT_VS_IKAROS_KO_GRANULOCYTE_MONOCYTE_PROGENITOR_UP		191	0.391107	1.57916	0.0116505	0.0358021	0.707	1639	tags=17%, list=9%, signal=19%
GSE23502_BM_VS_COLON_TUMOR_MYELOID_DERIVED_SUPPRESSOR_CELL_DN	GSE23502_BM_VS_COLON_TUMOR_MYELOID_DERIVED_SUPPRESSOR_CELL_DN		189	0.445658	1.57903	0.0184843	0.0358151	0.708	1701	tags=23%, list=9%, signal=25%
GSE15330_MEGAKARYOCYTE_ERYTHROID_PROGENITOR_VS_PRO_BCELL_UP	GSE15330_MEGAKARYOCYTE_ERYTHROID_PROGENITOR_VS_PRO_BCELL_UP		193	0.38123	1.57881	0.023301	0.0358605	0.708	2706	tags=23%, list=15%, signal=27%
GSE2770_UNTREATED_VS_IL4_TREATED_ACT_CD4_TCELL_6H_UP	GSE2770_UNTREATED_VS_IL4_TREATED_ACT_CD4_TCELL_6H_UP		194	0.385951	1.57873	0.00776699	0.0358572	0.708	2471	tags=24%, list=13%, signal=28%
GSE17812_WT_VS_THPOK_KO_MEMORY_CD8_TCELL_DN	GSE17812_WT_VS_THPOK_KO_MEMORY_CD8_TCELL_DN		190	0.411883	1.57859	0.028463	0.0358775	0.708	1848	tags=20%, list=10%, signal=22%
GSE19825_CD24LOW_VS_IL2RA_HIGH_DAY3_EFF_CD8_TCELL_UP	GSE19825_CD24LOW_VS_IL2RA_HIGH_DAY3_EFF_CD8_TCELL_UP		186	0.418651	1.57858	0.0287356	0.0358613	0.708	1840	tags=22%, list=10%, signal=24%
GSE19941_UNSTIM_VS_LPS_STIM_IL10_KO_MACROPHAGE_UP	GSE19941_UNSTIM_VS_LPS_STIM_IL10_KO_MACROPHAGE_UP		186	0.403382	1.57828	0.011257	0.0359275	0.709	2259	tags=25%, list=12%, signal=28%
GSE37301_COMMON_LYMPHOID_PROGENITOR_VS_GRAN_MONO_PROGENITOR_DN	GSE37301_COMMON_LYMPHOID_PROGENITOR_VS_GRAN_MONO_PROGENITOR_DN		182	0.392311	1.57802	0.00568182	0.0359717	0.709	1930	tags=18%, list=10%, signal=20%
GSE360_L_DONOVANI_VS_T_GONDII_MAC_UP	GSE360_L_DONOVANI_VS_T_GONDII_MAC_UP		189	0.405554	1.57744	0.0149813	0.0361087	0.709	1759	tags=17%, list=10%, signal=19%
GSE8678_IL7R_LOW_VS_HIGH_EFF_CD8_TCELL_DN	GSE8678_IL7R_LOW_VS_HIGH_EFF_CD8_TCELL_DN		182	0.394687	1.57716	0.0251451	0.0361672	0.709	1917	tags=18%, list=10%, signal=20%
GSE36009_WT_VS_NLRP10_KO_DC_UP	GSE36009_WT_VS_NLRP10_KO_DC_UP		192	0.43127	1.57708	0.030888	0.0361708	0.709	2948	tags=31%, list=16%, signal=36%
GSE4748_CTRL_VS_LPS_AND_CYANOBACTERIUM_LPSLIKE_STIM_DC_3H_DN	GSE4748_CTRL_VS_LPS_AND_CYANOBACTERIUM_LPSLIKE_STIM_DC_3H_DN		198	0.388741	1.57645	0.0172084	0.0363138	0.71	2801	tags=29%, list=15%, signal=34%
GSE11057_EFF_MEM_VS_CENT_MEM_CD4_TCELL_UP	GSE11057_EFF_MEM_VS_CENT_MEM_CD4_TCELL_UP		179	0.426493	1.57608	0.0190114	0.036406	0.71	2591	tags=29%, list=14%, signal=33%
GSE18893_TCONV_VS_TREG_24H_CULTURE_DN	GSE18893_TCONV_VS_TREG_24H_CULTURE_DN		194	0.459849	1.576	0.0112782	0.0364093	0.71	2612	tags=36%, list=14%, signal=41%
GSE2770_IL12_AND_TGFB_VS_IL4_TREATED_ACT_CD4_TCELL_6H_DN	GSE2770_IL12_AND_TGFB_VS_IL4_TREATED_ACT_CD4_TCELL_6H_DN		187	0.412077	1.576	0	0.0363876	0.71	1905	tags=23%, list=10%, signal=25%
GSE23321_EFFECTOR_MEMORY_VS_NAIVE_CD8_TCELL_UP	GSE23321_EFFECTOR_MEMORY_VS_NAIVE_CD8_TCELL_UP		186	0.407672	1.57577	0.0018622	0.0364288	0.71	1278	tags=17%, list=7%, signal=18%
GSE21063_CTRL_VS_ANTI_IGM_STIM_BCELL_3H_UP	GSE21063_CTRL_VS_ANTI_IGM_STIM_BCELL_3H_UP		168	0.4276	1.57524	0.012939	0.0365603	0.711	2331	tags=28%, list=13%, signal=32%
GSE45365_CD8A_DC_VS_CD11B_DC_IFNAR_KO_MCMV_INFECTION_DN	GSE45365_CD8A_DC_VS_CD11B_DC_IFNAR_KO_MCMV_INFECTION_DN		154	0.422731	1.57324	0.00907441	0.0371297	0.713	2310	tags=31%, list=13%, signal=35%
GSE11961_GERMINAL_CENTER_BCELL_DAY7_VS_GERMINAL_CENTER_BCELL_DAY40_UP	GSE11961_GERMINAL_CENTER_BCELL_DAY7_VS_GERMINAL_CENTER_BCELL_DAY40_UP		187	0.390099	1.5732	0.00790514	0.0371151	0.713	2341	tags=24%, list=13%, signal=27%
GSE18281_CORTICAL_VS_MEDULLARY_THYMOCYTE_DN	GSE18281_CORTICAL_VS_MEDULLARY_THYMOCYTE_DN		185	0.398628	1.5728	0.0108499	0.0371955	0.713	2966	tags=32%, list=16%, signal=38%
GSE40274_GATA1_VS_FOXP3_AND_GATA1_TRANSDUCED_ACTIVATED_CD4_TCELL_UP	GSE40274_GATA1_VS_FOXP3_AND_GATA1_TRANSDUCED_ACTIVATED_CD4_TCELL_UP		189	0.432191	1.57263	0.0196464	0.0372299	0.713	2325	tags=28%, list=13%, signal=31%
GSE40068_CXCR5NEG_BCL6NEG_CD4_TCELL_VS_CXCR5POS_BCL6NEG_TFH_UP	GSE40068_CXCR5NEG_BCL6NEG_CD4_TCELL_VS_CXCR5POS_BCL6NEG_TFH_UP		191	0.395774	1.57184	0.026975	0.0374339	0.713	3020	tags=28%, list=16%, signal=33%
GSE10211_UV_INACT_SENDAI_VS_LIVE_SENDAI_VIRUS_TRACHEAL_EPITHELIAL_CELLS_DN	GSE10211_UV_INACT_SENDAI_VS_LIVE_SENDAI_VIRUS_TRACHEAL_EPITHELIAL_CELLS_DN		150	0.413721	1.5718	0.0150376	0.0374245	0.713	1386	tags=17%, list=8%, signal=18%
GSE17721_0.5H_VS_24H_PAM3CSK4_BMDC_UP	GSE17721_0.5H_VS_24H_PAM3CSK4_BMDC_UP		192	0.343838	1.57163	0.0326296	0.0374512	0.713	2703	tags=19%, list=15%, signal=22%
GSE17580_UNINFECTED_VS_S_MANSONI_INF_TEFF_UP	GSE17580_UNINFECTED_VS_S_MANSONI_INF_TEFF_UP		196	0.397808	1.57087	0.0094162	0.0376331	0.714	1759	tags=21%, list=10%, signal=23%
GSE22611_NOD2_VS_CTRL_TRANSDUCED_HEK293T_CELL_DN	GSE22611_NOD2_VS_CTRL_TRANSDUCED_HEK293T_CELL_DN		193	0.410594	1.57002	0.0077821	0.0378633	0.717	2492	tags=24%, list=14%, signal=27%
GSE37416_CTRL_VS_12H_F_TULARENSIS_LVS_NEUTROPHIL_DN	GSE37416_CTRL_VS_12H_F_TULARENSIS_LVS_NEUTROPHIL_DN		183	0.383185	1.56996	0.042471	0.0378628	0.717	2201	tags=20%, list=12%, signal=22%
GSE22432_CDC_VS_COMMON_DC_PROGENITOR_UP	GSE22432_CDC_VS_COMMON_DC_PROGENITOR_UP		186	0.456361	1.56928	0.0208729	0.0380277	0.718	2541	tags=30%, list=14%, signal=34%
GSE11961_UNSTIM_VS_ANTI_IGM_AND_CD40_STIM_6H_FOLLICULAR_BCELL_UP	GSE11961_UNSTIM_VS_ANTI_IGM_AND_CD40_STIM_6H_FOLLICULAR_BCELL_UP		190	0.427185	1.56881	0.0214008	0.0381529	0.718	2341	tags=25%, list=13%, signal=29%
GSE23925_DARK_ZONE_VS_NAIVE_BCELL_DN	GSE23925_DARK_ZONE_VS_NAIVE_BCELL_DN		196	0.386276	1.56831	0.0360531	0.0382644	0.719	2798	tags=27%, list=15%, signal=31%
GSE18791_CTRL_VS_NEWCASTLE_VIRUS_DC_14H_DN	GSE18791_CTRL_VS_NEWCASTLE_VIRUS_DC_14H_DN		169	0.456723	1.56811	0.0248092	0.038294	0.719	2572	tags=40%, list=14%, signal=46%
GSE6259_CD4_TCELL_VS_CD8_TCELL_UP	GSE6259_CD4_TCELL_VS_CD8_TCELL_UP		176	0.427701	1.56808	0.0310078	0.0382807	0.719	2313	tags=26%, list=13%, signal=29%
GSE17721_CTRL_VS_LPS_24H_BMDC_UP	GSE17721_CTRL_VS_LPS_24H_BMDC_UP		195	0.391995	1.56786	0.0229446	0.0383241	0.719	1822	tags=18%, list=10%, signal=20%
GSE23321_CENTRAL_VS_EFFECTOR_MEMORY_CD8_TCELL_UP	GSE23321_CENTRAL_VS_EFFECTOR_MEMORY_CD8_TCELL_UP		191	0.41033	1.56782	0.0234834	0.0383093	0.719	2618	tags=30%, list=14%, signal=35%
GSE23505_UNTREATED_VS_4DAY_IL6_IL1_IL23_TREATED_CD4_TCELL_UP	GSE23505_UNTREATED_VS_4DAY_IL6_IL1_IL23_TREATED_CD4_TCELL_UP		189	0.419368	1.56749	0.0253906	0.0383932	0.719	2092	tags=21%, list=11%, signal=23%
GSE24574_BCL6_HIGH_VS_LOW_TFH_CD4_TCELL_DN	GSE24574_BCL6_HIGH_VS_LOW_TFH_CD4_TCELL_DN		190	0.386054	1.56739	0.100196	0.0384025	0.719	3391	tags=24%, list=18%, signal=29%
GSE6674_UNSTIM_VS_PL2_3_STIM_BCELL_DN	GSE6674_UNSTIM_VS_PL2_3_STIM_BCELL_DN		163	0.409136	1.56735	0.0228137	0.0383904	0.719	1770	tags=21%, list=10%, signal=23%
GSE28783_CTRL_ANTI_MIR_VS_UNTREATED_ATHEROSCLEROSIS_MACROPHAGE_DN	GSE28783_CTRL_ANTI_MIR_VS_UNTREATED_ATHEROSCLEROSIS_MACROPHAGE_DN		190	0.398656	1.56705	0.0163934	0.0384404	0.719	2895	tags=33%, list=16%, signal=38%
GSE17721_POLYIC_VS_GARDIQUIMOD_6H_BMDC_UP	GSE17721_POLYIC_VS_GARDIQUIMOD_6H_BMDC_UP		188	0.384812	1.56702	0.0154143	0.0384254	0.719	2472	tags=23%, list=13%, signal=27%
GSE13887_HEALTHY_VS_LUPUS_RESTING_CD4_TCELL_UP	GSE13887_HEALTHY_VS_LUPUS_RESTING_CD4_TCELL_UP		110	0.397849	1.56681	0.011194	0.0384674	0.72	2689	tags=30%, list=15%, signal=35%
GSE22886_IGM_MEMORY_BCELL_VS_BM_PLASMA_CELL_UP	GSE22886_IGM_MEMORY_BCELL_VS_BM_PLASMA_CELL_UP		186	0.408061	1.56591	0.027451	0.0386908	0.721	2506	tags=22%, list=14%, signal=25%
GSE30083_SP2_VS_SP3_THYMOCYTE_DN	GSE30083_SP2_VS_SP3_THYMOCYTE_DN		193	0.41524	1.56576	0.00943396	0.0387111	0.721	2083	tags=27%, list=11%, signal=30%
GSE9037_CTRL_VS_LPS_4H_STIM_BMDM_DN	GSE9037_CTRL_VS_LPS_4H_STIM_BMDM_DN		189	0.400078	1.56557	0.015534	0.0387511	0.721	2320	tags=24%, list=13%, signal=27%
GSE7460_CD8_TCELL_VS_TREG_ACT_UP	GSE7460_CD8_TCELL_VS_TREG_ACT_UP		190	0.438264	1.56474	0.0115607	0.0389733	0.721	1278	tags=18%, list=7%, signal=19%
GSE39820_CTRL_VS_TGFBETA3_IL6_CD4_TCELL_UP	GSE39820_CTRL_VS_TGFBETA3_IL6_CD4_TCELL_UP		190	0.388008	1.56445	0.032882	0.0390354	0.721	1830	tags=16%, list=10%, signal=17%
GSE360_T_GONDII_VS_B_MALAYI_LOW_DOSE_MAC_UP	GSE360_T_GONDII_VS_B_MALAYI_LOW_DOSE_MAC_UP		187	0.360553	1.56295	0.0188679	0.0394625	0.722	2386	tags=20%, list=13%, signal=23%
GSE37301_RAG2_KO_VS_RAG2_AND_ETS1_KO_NK_CELL_UP	GSE37301_RAG2_KO_VS_RAG2_AND_ETS1_KO_NK_CELL_UP		190	0.376869	1.56236	0.0168224	0.0396133	0.722	2449	tags=24%, list=13%, signal=28%
GSE34515_CD16_NEG_VS_POS_MONOCYTE_DN	GSE34515_CD16_NEG_VS_POS_MONOCYTE_DN		175	0.333911	1.56143	0.0209524	0.0399807	0.722	2306	tags=17%, list=13%, signal=19%
GSE15330_WT_VS_IKAROS_KO_HSC_UP	GSE15330_WT_VS_IKAROS_KO_HSC_UP		192	0.396089	1.56135	0.0236686	0.0399749	0.722	1541	tags=16%, list=8%, signal=17%
GSE17721_0.5H_VS_4H_POLYIC_BMDC_DN	GSE17721_0.5H_VS_4H_POLYIC_BMDC_DN		190	0.408679	1.56096	0.0389864	0.0400649	0.723	2204	tags=21%, list=12%, signal=23%
GSE16385_IFNG_TNF_VS_UNSTIM_MACROPHAGE_ROSIGLITAZONE_TREATED_DN	GSE16385_IFNG_TNF_VS_UNSTIM_MACROPHAGE_ROSIGLITAZONE_TREATED_DN		191	0.442605	1.56094	0.0219124	0.0400497	0.723	2181	tags=24%, list=12%, signal=27%
GSE17974_0H_VS_72H_IN_VITRO_ACT_CD4_TCELL_DN	GSE17974_0H_VS_72H_IN_VITRO_ACT_CD4_TCELL_DN		182	0.373161	1.56002	0.0393375	0.0403002	0.723	2140	tags=15%, list=12%, signal=17%
GSE11973_MIR223_KOVS_WT_BONE_MARROW_NEUTROPHIL_DN	GSE11973_MIR223_KOVS_WT_BONE_MARROW_NEUTROPHIL_DN		169	0.347641	1.55932	0.029703	0.0404913	0.723	1448	tags=11%, list=8%, signal=12%
GSE1925_CTRL_VS_3H_IFNG_STIM_MACROPHAGE_DN	GSE1925_CTRL_VS_3H_IFNG_STIM_MACROPHAGE_DN		185	0.388854	1.55893	0.00929368	0.0405939	0.723	2293	tags=22%, list=12%, signal=25%
GSE27241_WT_CTRL_VS_DIGOXIN_TREATED_RORGT_KO_CD4_TCELL_IN_TH17_POLARIZING_CONDITIONS_DN	GSE27241_WT_CTRL_VS_DIGOXIN_TREATED_RORGT_KO_CD4_TCELL_IN_TH17_POLARIZING_CONDITIONS_DN		172	0.323889	1.55848	0.0198807	0.0406903	0.724	2846	tags=22%, list=15%, signal=26%
GSE11864_CSF1_IFNG_VS_CSF1_PAM3CYS_IN_MAC_DN	GSE11864_CSF1_IFNG_VS_CSF1_PAM3CYS_IN_MAC_DN		173	0.377917	1.5577	0.0135397	0.0408775	0.725	2847	tags=28%, list=15%, signal=33%
GSE43863_NAIVE_VS_TFH_CD4_EFF_TCELL_D6_LCMV_DN	GSE43863_NAIVE_VS_TFH_CD4_EFF_TCELL_D6_LCMV_DN		161	0.407895	1.55767	0.00731261	0.0408661	0.725	1950	tags=26%, list=11%, signal=29%
GSE360_CTRL_VS_T_GONDII_MAC_DN	GSE360_CTRL_VS_T_GONDII_MAC_DN		191	0.366677	1.55738	0.0116054	0.0409325	0.725	1825	tags=17%, list=10%, signal=18%
GSE339_CD4POS_VS_CD4CD8DN_DC_DN	GSE339_CD4POS_VS_CD4CD8DN_DC_DN		192	0.35879	1.55725	0.00948767	0.0409584	0.725	2101	tags=18%, list=11%, signal=20%
GSE1448_ANTI_VALPHA2_VS_VBETA5_DP_THYMOCYTE_DN	GSE1448_ANTI_VALPHA2_VS_VBETA5_DP_THYMOCYTE_DN		187	0.384815	1.55723	0.0111732	0.0409385	0.725	2212	tags=20%, list=12%, signal=23%
GSE21360_NAIVE_VS_TERTIARY_MEMORY_CD8_TCELL_UP	GSE21360_NAIVE_VS_TERTIARY_MEMORY_CD8_TCELL_UP		184	0.36496	1.55607	0.0163339	0.0412899	0.725	2161	tags=19%, list=12%, signal=21%
GSE4590_LARGE_PRE_BCELL_VS_VPREB_POS_LARGE_PRE_BCELL_UP	GSE4590_LARGE_PRE_BCELL_VS_VPREB_POS_LARGE_PRE_BCELL_UP		167	0.443167	1.55519	0.0326296	0.0415695	0.726	2850	tags=34%, list=15%, signal=40%
GSE21063_WT_VS_NFATC1_KO_BCELL_UP	GSE21063_WT_VS_NFATC1_KO_BCELL_UP		191	0.405648	1.5548	0.012939	0.0416746	0.726	3047	tags=32%, list=17%, signal=38%
GSE17721_POLYIC_VS_CPG_4H_BMDC_UP	GSE17721_POLYIC_VS_CPG_4H_BMDC_UP		186	0.344134	1.5547	0.0174757	0.0416744	0.726	2426	tags=19%, list=13%, signal=21%
GSE3982_MAST_CELL_VS_TH1_UP	GSE3982_MAST_CELL_VS_TH1_UP		189	0.371992	1.55448	0.0196464	0.0417122	0.726	2181	tags=19%, list=12%, signal=21%
GSE4590_PRE_BCELL_VS_VPREB_POS_LARGE_PRE_BCELL_UP	GSE4590_PRE_BCELL_VS_VPREB_POS_LARGE_PRE_BCELL_UP		152	0.412321	1.55401	0.00897666	0.0418452	0.727	2111	tags=24%, list=11%, signal=27%
GSE39152_CD103_NEG_VS_POS_MEMORY_CD8_TCELL_UP	GSE39152_CD103_NEG_VS_POS_MEMORY_CD8_TCELL_UP		194	0.376416	1.55312	0.0134875	0.0421464	0.729	3366	tags=30%, list=18%, signal=36%
GSE39110_UNTREATED_VS_IL2_TREATED_CD8_TCELL_DAY3_POST_IMMUNIZATION_UP	GSE39110_UNTREATED_VS_IL2_TREATED_CD8_TCELL_DAY3_POST_IMMUNIZATION_UP		194	0.408067	1.553	0.0251938	0.0421663	0.73	2260	tags=24%, list=12%, signal=27%
GSE19198_CTRL_VS_IL21_TREATED_TCELL_24H_DN	GSE19198_CTRL_VS_IL21_TREATED_TCELL_24H_DN		192	0.398127	1.55296	0.0287908	0.0421539	0.73	2002	tags=20%, list=11%, signal=23%
GSE8685_IL2_ACT_IL2_STARVED_VS_IL21_ACT_IL2_STARVED_CD4_TCELL_UP	GSE8685_IL2_ACT_IL2_STARVED_VS_IL21_ACT_IL2_STARVED_CD4_TCELL_UP		168	0.413812	1.55289	0.0232108	0.0421558	0.73	2656	tags=27%, list=14%, signal=32%
GSE17721_CTRL_VS_PAM3CSK4_2H_BMDC_DN	GSE17721_CTRL_VS_PAM3CSK4_2H_BMDC_DN		194	0.392269	1.55238	0.011215	0.0422975	0.731	2600	tags=27%, list=14%, signal=31%
GSE32901_NAIVE_VS_TH17_ENRICHED_CD4_TCELL_DN	GSE32901_NAIVE_VS_TH17_ENRICHED_CD4_TCELL_DN		167	0.403791	1.55217	0.030888	0.042338	0.731	2030	tags=19%, list=11%, signal=21%
GSE17974_IL4_AND_ANTI_IL12_VS_UNTREATED_24H_ACT_CD4_TCELL_UP	GSE17974_IL4_AND_ANTI_IL12_VS_UNTREATED_24H_ACT_CD4_TCELL_UP		155	0.411247	1.55173	0.00549451	0.0424517	0.732	2176	tags=27%, list=12%, signal=30%
GSE9960_HEALTHY_VS_GRAM_NEG_SEPSIS_PBMC_UP	GSE9960_HEALTHY_VS_GRAM_NEG_SEPSIS_PBMC_UP		193	0.378872	1.5515	0.03125	0.042487	0.732	2698	tags=25%, list=15%, signal=29%
GSE12366_GC_VS_MEMORY_BCELL_DN	GSE12366_GC_VS_MEMORY_BCELL_DN		188	0.428219	1.55067	0.0313725	0.0427389	0.733	3019	tags=32%, list=16%, signal=38%
GSE17721_LPS_VS_CPG_8H_BMDC_UP	GSE17721_LPS_VS_CPG_8H_BMDC_UP		194	0.386608	1.5504	0.00580271	0.042793	0.734	2443	tags=25%, list=13%, signal=28%
GSE6259_FLT3L_INDUCED_33D1_POS_DC_VS_CD8_TCELL_UP	GSE6259_FLT3L_INDUCED_33D1_POS_DC_VS_CD8_TCELL_UP		139	0.403506	1.54986	0.0229885	0.042944	0.736	2608	tags=27%, list=14%, signal=32%
GSE13547_CTRL_VS_ANTI_IGM_STIM_ZFX_KO_BCELL_2H_DN	GSE13547_CTRL_VS_ANTI_IGM_STIM_ZFX_KO_BCELL_2H_DN		164	0.361164	1.54958	0.0423387	0.0430245	0.736	2460	tags=16%, list=13%, signal=18%
GSE22886_NAIVE_CD4_TCELL_VS_NEUTROPHIL_UP	GSE22886_NAIVE_CD4_TCELL_VS_NEUTROPHIL_UP		189	0.371937	1.54895	0.0352941	0.0432178	0.736	1224	tags=12%, list=7%, signal=12%
GSE41978_WT_VS_ID2_KO_KLRG1_LOW_EFFECTOR_CD8_TCELL_DN	GSE41978_WT_VS_ID2_KO_KLRG1_LOW_EFFECTOR_CD8_TCELL_DN		194	0.414837	1.54835	0.013308	0.0434684	0.736	2709	tags=29%, list=15%, signal=34%
GSE17186_CD21LOW_VS_CD21HIGH_TRANSITIONAL_BCELL_DN	GSE17186_CD21LOW_VS_CD21HIGH_TRANSITIONAL_BCELL_DN		191	0.41566	1.54823	0.0331384	0.0434827	0.736	2933	tags=28%, list=16%, signal=33%
GSE17974_CTRL_VS_ACT_IL4_AND_ANTI_IL12_2H_CD4_TCELL_DN	GSE17974_CTRL_VS_ACT_IL4_AND_ANTI_IL12_2H_CD4_TCELL_DN		183	0.3685	1.54765	0.0351562	0.043628	0.736	2121	tags=16%, list=12%, signal=18%
GSE39152_SPLEEN_CD103_NEG_VS_BRAIN_CD103_POS_MEMORY_CD8_TCELL_UP	GSE39152_SPLEEN_CD103_NEG_VS_BRAIN_CD103_POS_MEMORY_CD8_TCELL_UP		195	0.360755	1.54725	0.016791	0.0437242	0.737	2476	tags=21%, list=13%, signal=23%
GSE2770_IL4_ACT_VS_ACT_CD4_TCELL_48H_DN	GSE2770_IL4_ACT_VS_ACT_CD4_TCELL_48H_DN		188	0.405264	1.54703	0.0056391	0.0437617	0.737	2443	tags=24%, list=13%, signal=28%
GSE17721_PAM3CSK4_VS_CPG_2H_BMDC_DN	GSE17721_PAM3CSK4_VS_CPG_2H_BMDC_DN		195	0.37875	1.54654	0.00756144	0.0439035	0.737	1482	tags=17%, list=8%, signal=19%
GSE43260_BTLA_POS_VS_NEG_INTRATUMORAL_CD8_TCELL_DN	GSE43260_BTLA_POS_VS_NEG_INTRATUMORAL_CD8_TCELL_DN		179	0.36255	1.54645	0.0470588	0.0439163	0.737	2466	tags=21%, list=13%, signal=24%
GSE40274_LEF1_VS_FOXP3_AND_LEF1_TRANSDUCED_ACTIVATED_CD4_TCELL_DN	GSE40274_LEF1_VS_FOXP3_AND_LEF1_TRANSDUCED_ACTIVATED_CD4_TCELL_DN		185	0.417725	1.54564	0.0189753	0.0441558	0.739	2265	tags=24%, list=12%, signal=27%
GSE22033_UNTREATED_VS_ROSIGLITAZONE_TREATED_MEF_DN	GSE22033_UNTREATED_VS_ROSIGLITAZONE_TREATED_MEF_DN		186	0.413817	1.54558	0.0190476	0.0441472	0.739	2159	tags=24%, list=12%, signal=27%
GSE5542_IFNG_VS_IFNA_TREATED_EPITHELIAL_CELLS_6H_DN	GSE5542_IFNG_VS_IFNA_TREATED_EPITHELIAL_CELLS_6H_DN		183	0.35681	1.54441	0.00568182	0.0445873	0.74	1725	tags=15%, list=9%, signal=17%
GSE21360_NAIVE_VS_QUATERNARY_MEMORY_CD8_TCELL_DN	GSE21360_NAIVE_VS_QUATERNARY_MEMORY_CD8_TCELL_DN		191	0.473528	1.54403	0.0647059	0.0447224	0.74	3060	tags=37%, list=17%, signal=44%
GSE37301_MULTIPOTENT_PROGENITOR_VS_COMMON_LYMPHOID_PROGENITOR_UP	GSE37301_MULTIPOTENT_PROGENITOR_VS_COMMON_LYMPHOID_PROGENITOR_UP		162	0.404573	1.54378	0.0289017	0.0447948	0.74	1835	tags=19%, list=10%, signal=21%
GSE3982_EFF_MEMORY_CD4_TCELL_VS_TH1_DN	GSE3982_EFF_MEMORY_CD4_TCELL_VS_TH1_DN		186	0.377557	1.54362	0.0574257	0.0448265	0.74	3010	tags=23%, list=16%, signal=27%
GSE24634_TEFF_VS_TCONV_DAY10_IN_CULTURE_UP	GSE24634_TEFF_VS_TCONV_DAY10_IN_CULTURE_UP		191	0.457035	1.5433	0.0585938	0.044903	0.741	2208	tags=23%, list=12%, signal=26%
GSE27786_LIN_NEG_VS_MONO_MAC_DN	GSE27786_LIN_NEG_VS_MONO_MAC_DN		191	0.380949	1.54296	0.0241187	0.0449955	0.742	2513	tags=24%, list=14%, signal=28%
GSE20484_MCSG_VS_CXCL4_MONOCYTE_DERIVED_MACROPHAGE_UP	GSE20484_MCSG_VS_CXCL4_MONOCYTE_DERIVED_MACROPHAGE_UP		176	0.345035	1.54278	0.0250965	0.0450252	0.742	2297	tags=18%, list=12%, signal=21%
GSE8921_UNSTIM_VS_TLR1_2_STIM_MONOCYTE_24H_DN	GSE8921_UNSTIM_VS_TLR1_2_STIM_MONOCYTE_24H_DN		193	0.369074	1.54254	0.0205224	0.0450813	0.744	2404	tags=20%, list=13%, signal=23%
GSE29618_BCELL_VS_MONOCYTE_DAY7_FLU_VACCINE_UP	GSE29618_BCELL_VS_MONOCYTE_DAY7_FLU_VACCINE_UP		175	0.413557	1.54221	0.0243446	0.0451632	0.744	2497	tags=29%, list=14%, signal=33%
GSE28726_ACT_CD4_TCELL_VS_ACT_NKTCELL_DN	GSE28726_ACT_CD4_TCELL_VS_ACT_NKTCELL_DN		189	0.375989	1.54209	0.0418327	0.0451804	0.744	2506	tags=22%, list=14%, signal=25%
GSE43955_TGFB_IL6_VS_TGFB_IL6_IL23_TH17_ACT_CD4_TCELL_60H_UP	GSE43955_TGFB_IL6_VS_TGFB_IL6_IL23_TH17_ACT_CD4_TCELL_60H_UP		192	0.345641	1.54126	0.0114723	0.0454523	0.744	2243	tags=18%, list=12%, signal=21%
GSE17721_POLYIC_VS_PAM3CSK4_12H_BMDC_UP	GSE17721_POLYIC_VS_PAM3CSK4_12H_BMDC_UP		198	0.37055	1.5407	0.0154143	0.0456199	0.744	2178	tags=20%, list=12%, signal=23%
GSE4748_CTRL_VS_LPS_STIM_DC_3H_UP	GSE4748_CTRL_VS_LPS_STIM_DC_3H_UP		192	0.450322	1.5405	0.0481696	0.0456547	0.745	2706	tags=33%, list=15%, signal=39%
GSE5589_LPS_VS_LPS_AND_IL6_STIM_MACROPHAGE_45MIN_UP	GSE5589_LPS_VS_LPS_AND_IL6_STIM_MACROPHAGE_45MIN_UP		190	0.399946	1.54033	0.0351562	0.0456933	0.745	1435	tags=17%, list=8%, signal=18%
GSE43863_LY6C_INT_CXCR5POS_VS_LY6C_LOW_CXCR5NEG_EFFECTOR_CD4_TCELL_UP	GSE43863_LY6C_INT_CXCR5POS_VS_LY6C_LOW_CXCR5NEG_EFFECTOR_CD4_TCELL_UP		189	0.425042	1.54012	0.0133588	0.0457357	0.745	1789	tags=23%, list=10%, signal=26%
GSE2585_THYMIC_DC_VS_THYMIC_MACROPHAGE_DN	GSE2585_THYMIC_DC_VS_THYMIC_MACROPHAGE_DN		187	0.352152	1.54003	0.025878	0.045734	0.745	1474	tags=14%, list=8%, signal=16%
GSE2585_THYMIC_MACROPHAGE_VS_MTEC_DN	GSE2585_THYMIC_MACROPHAGE_VS_MTEC_DN		178	0.39471	1.53976	0.0108108	0.0458153	0.746	2293	tags=26%, list=12%, signal=29%
GSE22886_NEUTROPHIL_VS_DC_DN	GSE22886_NEUTROPHIL_VS_DC_DN		186	0.296206	1.53907	0.0903614	0.0460179	0.747	4219	tags=27%, list=23%, signal=35%
GSE14308_TH2_VS_TH1_DN	GSE14308_TH2_VS_TH1_DN		188	0.390678	1.53872	0.0134875	0.0461349	0.747	2483	tags=26%, list=13%, signal=30%
GSE7460_CTRL_VS_FOXP3_OVEREXPR_TCONV_1_DN	GSE7460_CTRL_VS_FOXP3_OVEREXPR_TCONV_1_DN		191	0.380131	1.53844	0.0151803	0.0461957	0.748	2467	tags=23%, list=13%, signal=26%
GSE32423_IL7_VS_IL4_MEMORY_CD8_TCELL_DN	GSE32423_IL7_VS_IL4_MEMORY_CD8_TCELL_DN		195	0.342043	1.53781	0.00579151	0.0463892	0.748	2907	tags=25%, list=16%, signal=29%
GSE29618_LAIV_VS_TIV_FLU_VACCINE_DAY7_MONOCYTE_UP	GSE29618_LAIV_VS_TIV_FLU_VACCINE_DAY7_MONOCYTE_UP		184	0.351482	1.53728	0.0265655	0.0466099	0.749	2286	tags=18%, list=12%, signal=21%
GSE17721_POLYIC_VS_CPG_6H_BMDC_DN	GSE17721_POLYIC_VS_CPG_6H_BMDC_DN		189	0.326838	1.53715	0.0208729	0.0466201	0.749	917	tags=11%, list=5%, signal=11%
GSE43955_1H_VS_60H_ACT_CD4_TCELL_DN	GSE43955_1H_VS_60H_ACT_CD4_TCELL_DN		194	0.375068	1.53689	0.00773694	0.0466951	0.749	2199	tags=23%, list=12%, signal=26%
GSE15330_LYMPHOID_MULTIPOTENT_VS_MEGAKARYOCYTE_ERYTHROID_PROGENITOR_DN	GSE15330_LYMPHOID_MULTIPOTENT_VS_MEGAKARYOCYTE_ERYTHROID_PROGENITOR_DN		195	0.349384	1.53641	0.0201835	0.046869	0.75	2154	tags=19%, list=12%, signal=21%
GSE17721_POLYIC_VS_CPG_24H_BMDC_UP	GSE17721_POLYIC_VS_CPG_24H_BMDC_UP		195	0.345775	1.5354	0.0152672	0.0472206	0.751	1507	tags=13%, list=8%, signal=14%
GSE34179_THPOK_KO_VS_WT_VA14I_NKTCELL_DN	GSE34179_THPOK_KO_VS_WT_VA14I_NKTCELL_DN		189	0.387775	1.53527	0.00922509	0.0472376	0.751	2647	tags=28%, list=14%, signal=32%
GSE36476_YOUNG_VS_OLD_DONOR_MEMORY_CD4_TCELL_72H_TSST_ACT_DN	GSE36476_YOUNG_VS_OLD_DONOR_MEMORY_CD4_TCELL_72H_TSST_ACT_DN		184	0.415218	1.5345	0.023622	0.0474884	0.751	1814	tags=20%, list=10%, signal=21%
GSE24972_MARGINAL_ZONE_BCELL_VS_FOLLICULAR_BCELL_IRF8_KO_UP	GSE24972_MARGINAL_ZONE_BCELL_VS_FOLLICULAR_BCELL_IRF8_KO_UP		190	0.388291	1.53416	0.0242537	0.0475801	0.752	2199	tags=21%, list=12%, signal=23%
GSE36392_TYPE_2_MYELOID_VS_NEUTROPHIL_IL25_TREATED_LUNG_DN	GSE36392_TYPE_2_MYELOID_VS_NEUTROPHIL_IL25_TREATED_LUNG_DN		191	0.33659	1.53378	0.0294118	0.047677	0.752	2618	tags=22%, list=14%, signal=25%
GSE7348_LPS_VS_TOLERIZED_AND_LPS_STIM_MACROPHAGE_DN	GSE7348_LPS_VS_TOLERIZED_AND_LPS_STIM_MACROPHAGE_DN		163	0.437208	1.53357	0.023301	0.0477261	0.752	2910	tags=33%, list=16%, signal=39%
GSE21670_UNTREATED_VS_IL6_TREATED_CD4_TCELL_DN	GSE21670_UNTREATED_VS_IL6_TREATED_CD4_TCELL_DN		191	0.417647	1.53349	0.0357143	0.0477317	0.752	2944	tags=29%, list=16%, signal=34%
GSE11864_CSF1_VS_CSF1_IFNG_IN_MAC_DN	GSE11864_CSF1_VS_CSF1_IFNG_IN_MAC_DN		181	0.353111	1.53336	0.0272904	0.0477484	0.752	3077	tags=26%, list=17%, signal=31%
GSE3982_EOSINOPHIL_VS_NKCELL_UP	GSE3982_EOSINOPHIL_VS_NKCELL_UP		185	0.382364	1.53333	0.0244821	0.0477362	0.752	1565	tags=18%, list=8%, signal=19%
GSE22432_MULTIPOTENT_PROGENITOR_VS_PDC_UP	GSE22432_MULTIPOTENT_PROGENITOR_VS_PDC_UP		194	0.367079	1.53317	0.0225989	0.0477639	0.752	1681	tags=16%, list=9%, signal=18%
GSE17721_LPS_VS_PAM3CSK4_12H_BMDC_DN	GSE17721_LPS_VS_PAM3CSK4_12H_BMDC_DN		188	0.313105	1.53308	0.0275591	0.047771	0.752	2362	tags=15%, list=13%, signal=17%
GSE17721_POLYIC_VS_GARDIQUIMOD_16H_BMDC_UP	GSE17721_POLYIC_VS_GARDIQUIMOD_16H_BMDC_UP		193	0.376328	1.53305	0.0172745	0.0477515	0.752	2224	tags=22%, list=12%, signal=24%
GSE23502_WT_VS_HDC_KO_MYELOID_DERIVED_SUPPRESSOR_CELL_BM_UP	GSE23502_WT_VS_HDC_KO_MYELOID_DERIVED_SUPPRESSOR_CELL_BM_UP		189	0.419436	1.53284	0.024952	0.0477911	0.752	2866	tags=33%, list=16%, signal=39%
GSE17721_CTRL_VS_POLYIC_12H_BMDC_DN	GSE17721_CTRL_VS_POLYIC_12H_BMDC_DN		191	0.355532	1.53277	0.00927644	0.047786	0.752	2275	tags=21%, list=12%, signal=24%
GSE37533_UNTREATED_VS_PIOGLIZATONE_TREATED_CD4_TCELL_PPARG1_AND_FOXP3_TRASDUCED_DN	GSE37533_UNTREATED_VS_PIOGLIZATONE_TREATED_CD4_TCELL_PPARG1_AND_FOXP3_TRASDUCED_DN		194	0.409832	1.53232	0.0647619	0.0479175	0.752	2230	tags=25%, list=12%, signal=28%
GSE12392_WT_VS_IFNB_KO_CD8A_POS_SPLEEN_DC_UP	GSE12392_WT_VS_IFNB_KO_CD8A_POS_SPLEEN_DC_UP		184	0.379011	1.53199	0.0571429	0.0480136	0.753	2979	tags=25%, list=16%, signal=30%
GSE17721_0.5H_VS_8H_LPS_BMDC_DN	GSE17721_0.5H_VS_8H_LPS_BMDC_DN		189	0.388355	1.53196	0.0228571	0.0480061	0.753	2028	tags=23%, list=11%, signal=26%
GSE24634_NAIVE_CD4_TCELL_VS_DAY3_IL4_CONV_TREG_DN	GSE24634_NAIVE_CD4_TCELL_VS_DAY3_IL4_CONV_TREG_DN		191	0.362087	1.53164	0.0818363	0.0480963	0.753	3334	tags=25%, list=18%, signal=30%
GSE28726_NAIVE_CD4_TCELL_VS_NAIVE_NKTCELL_DN	GSE28726_NAIVE_CD4_TCELL_VS_NAIVE_NKTCELL_DN		194	0.39455	1.53154	0.0224299	0.0481046	0.753	2540	tags=26%, list=14%, signal=30%
GSE15930_STIM_VS_STIM_AND_IFNAB_24H_CD8_T_CELL_UP	GSE15930_STIM_VS_STIM_AND_IFNAB_24H_CD8_T_CELL_UP		189	0.330362	1.53152	0.011236	0.0480872	0.753	2253	tags=17%, list=12%, signal=19%
GSE22886_TH1_VS_TH2_48H_ACT_UP	GSE22886_TH1_VS_TH2_48H_ACT_UP		187	0.392971	1.53085	0.012987	0.0482915	0.754	2064	tags=26%, list=11%, signal=29%
GSE22432_MULTIPOTENT_PROGENITOR_VS_CDC_UP	GSE22432_MULTIPOTENT_PROGENITOR_VS_CDC_UP		189	0.375834	1.53038	0.0110701	0.0484275	0.754	2629	tags=28%, list=14%, signal=32%
GSE23568_ID3_KO_VS_WT_CD8_TCELL_UP	GSE23568_ID3_KO_VS_WT_CD8_TCELL_UP		186	0.39548	1.53036	0.0903733	0.0484082	0.754	2433	tags=18%, list=13%, signal=20%
GSE21360_NAIVE_VS_QUATERNARY_MEMORY_CD8_TCELL_UP	GSE21360_NAIVE_VS_QUATERNARY_MEMORY_CD8_TCELL_UP		193	0.455961	1.5295	0.0773694	0.0486959	0.756	3010	tags=37%, list=16%, signal=44%
GSE26488_CTRL_VS_PEPTIDE_INJECTION_HDAC7_DELTAP_TG_OT2_THYMOCYTE_UP	GSE26488_CTRL_VS_PEPTIDE_INJECTION_HDAC7_DELTAP_TG_OT2_THYMOCYTE_UP		198	0.378201	1.52923	0.0141593	0.0487727	0.756	2866	tags=30%, list=16%, signal=35%
GSE7852_TREG_VS_TCONV_FAT_DN	GSE7852_TREG_VS_TCONV_FAT_DN		194	0.420683	1.52887	0.026465	0.0488674	0.757	1755	tags=17%, list=10%, signal=19%
GSE27670_CTRL_VS_BLIMP1_TRANSDUCED_GC_BCELL_UP	GSE27670_CTRL_VS_BLIMP1_TRANSDUCED_GC_BCELL_UP		197	0.38238	1.52818	0.00380228	0.0490908	0.757	2391	tags=26%, list=13%, signal=30%
GSE5542_UNTREATED_VS_IFNA_AND_IFNG_TREATED_EPITHELIAL_CELLS_6H_DN	GSE5542_UNTREATED_VS_IFNA_AND_IFNG_TREATED_EPITHELIAL_CELLS_6H_DN		193	0.468132	1.52799	0.031746	0.04913	0.757	2018	tags=25%, list=11%, signal=28%
GSE11864_UNTREATED_VS_CSF1_IFNG_PAM3CYS_IN_MAC_DN	GSE11864_UNTREATED_VS_CSF1_IFNG_PAM3CYS_IN_MAC_DN		181	0.377316	1.52778	0.0304762	0.0491737	0.757	1736	tags=16%, list=9%, signal=18%
GSE24210_RESTING_TREG_VS_TCONV_UP	GSE24210_RESTING_TREG_VS_TCONV_UP		186	0.438532	1.52771	0.0428016	0.0491756	0.757	2674	tags=27%, list=15%, signal=32%
GSE22611_UNSTIM_VS_6H_MDP_STIM_MUTANT_NOD2_TRANSDUCED_HEK293T_CELL_UP	GSE22611_UNSTIM_VS_6H_MDP_STIM_MUTANT_NOD2_TRANSDUCED_HEK293T_CELL_UP		185	0.385457	1.5274	0.0330097	0.0492622	0.757	2576	tags=21%, list=14%, signal=24%
GSE41176_WT_VS_TAK1_KO_ANTI_IGM_STIM_BCELL_6H_UP	GSE41176_WT_VS_TAK1_KO_ANTI_IGM_STIM_BCELL_6H_UP		189	0.375258	1.52739	0.026616	0.0492379	0.757	2657	tags=25%, list=14%, signal=29%
GSE22886_IGG_IGA_MEMORY_BCELL_VS_BM_PLASMA_CELL_DN	GSE22886_IGG_IGA_MEMORY_BCELL_VS_BM_PLASMA_CELL_DN		185	0.341052	1.52732	0.0359848	0.0492312	0.757	3703	tags=31%, list=20%, signal=39%
GSE31082_DP_VS_CD4_SP_THYMOCYTE_DN	GSE31082_DP_VS_CD4_SP_THYMOCYTE_DN		189	0.384716	1.52721	0.035503	0.0492523	0.757	2773	tags=28%, list=15%, signal=32%
GSE36888_UNTREATED_VS_IL2_TREATED_STAT5_AB_KNOCKIN_TCELL_2H_DN	GSE36888_UNTREATED_VS_IL2_TREATED_STAT5_AB_KNOCKIN_TCELL_2H_DN		180	0.392824	1.52698	0.018797	0.0493234	0.757	1454	tags=17%, list=8%, signal=18%
GSE11924_TH1_VS_TH2_CD4_TCELL_DN	GSE11924_TH1_VS_TH2_CD4_TCELL_DN		189	0.37043	1.52693	0.0170132	0.0493108	0.757	2422	tags=23%, list=13%, signal=27%
GSE1460_DP_THYMOCYTE_VS_NAIVE_CD4_TCELL_CORD_BLOOD_DN	GSE1460_DP_THYMOCYTE_VS_NAIVE_CD4_TCELL_CORD_BLOOD_DN		185	0.388317	1.52693	0.0112782	0.0492836	0.757	2176	tags=26%, list=12%, signal=29%
GSE23114_PERITONEAL_CAVITY_B1A_BCELL_VS_SPLEEN_BCELL_IN_SLE2C1_MOUSE_DN	GSE23114_PERITONEAL_CAVITY_B1A_BCELL_VS_SPLEEN_BCELL_IN_SLE2C1_MOUSE_DN		179	0.36819	1.52689	0.00917431	0.0492636	0.757	2001	tags=21%, list=11%, signal=24%
GSE22935_UNSTIM_VS_24H_MBOVIS_BCG_STIM_MACROPHAGE_UP	GSE22935_UNSTIM_VS_24H_MBOVIS_BCG_STIM_MACROPHAGE_UP		193	0.368061	1.52687	0.018315	0.0492493	0.758	2178	tags=22%, list=12%, signal=25%
GSE21546_ELK1_KO_VS_SAP1A_KO_AND_ELK1_KO_DP_THYMOCYTES_UP	GSE21546_ELK1_KO_VS_SAP1A_KO_AND_ELK1_KO_DP_THYMOCYTES_UP		179	0.449567	1.52674	0.0848126	0.0492748	0.758	3023	tags=42%, list=16%, signal=50%
GSE12392_CD8A_POS_VS_NEG_SPLEEN_DC_UP	GSE12392_CD8A_POS_VS_NEG_SPLEEN_DC_UP		194	0.341908	1.52651	0.0244821	0.0493154	0.758	2219	tags=19%, list=12%, signal=21%
GSE27786_LSK_VS_NKTCELL_DN	GSE27786_LSK_VS_NKTCELL_DN		184	0.362143	1.52637	0.015625	0.0493336	0.758	2599	tags=21%, list=14%, signal=24%
GSE17721_CTRL_VS_POLYIC_8H_BMDC_UP	GSE17721_CTRL_VS_POLYIC_8H_BMDC_UP		188	0.308546	1.52594	0.05	0.0494623	0.758	2726	tags=19%, list=15%, signal=22%
GSE15330_LYMPHOID_MULTIPOTENT_VS_PRO_BCELL_UP	GSE15330_LYMPHOID_MULTIPOTENT_VS_PRO_BCELL_UP		192	0.360504	1.52406	0.0170455	0.0501287	0.759	2127	tags=19%, list=12%, signal=21%
GSE37301_HEMATOPOIETIC_STEM_CELL_VS_COMMON_LYMPHOID_PROGENITOR_DN	GSE37301_HEMATOPOIETIC_STEM_CELL_VS_COMMON_LYMPHOID_PROGENITOR_DN		192	0.359873	1.52369	0.0299625	0.0502216	0.759	1544	tags=14%, list=8%, signal=15%
GSE29949_MICROGLIA_VS_DC_BRAIN_DN	GSE29949_MICROGLIA_VS_DC_BRAIN_DN		187	0.38972	1.52353	0.0110906	0.0502592	0.76	1445	tags=19%, list=8%, signal=20%
GSE40666_WT_VS_STAT1_KO_CD8_TCELL_WITH_IFNA_STIM_90MIN_UP	GSE40666_WT_VS_STAT1_KO_CD8_TCELL_WITH_IFNA_STIM_90MIN_UP		183	0.383491	1.52336	0.0251938	0.0502837	0.761	2472	tags=21%, list=13%, signal=24%
GSE2770_IL12_VS_TGFB_AND_IL12_TREATED_ACT_CD4_TCELL_6H_DN	GSE2770_IL12_VS_TGFB_AND_IL12_TREATED_ACT_CD4_TCELL_6H_DN		191	0.337565	1.52326	0.046875	0.0502934	0.761	2318	tags=18%, list=13%, signal=20%
GSE43863_NAIVE_VS_TH1_EFF_CD4_TCELL_D6_LCMV_DN	GSE43863_NAIVE_VS_TH1_EFF_CD4_TCELL_D6_LCMV_DN		157	0.401572	1.52262	0.0126812	0.0504982	0.761	2272	tags=29%, list=12%, signal=33%
GSE17721_0.5H_VS_12H_PAM3CSK4_BMDC_DN	GSE17721_0.5H_VS_12H_PAM3CSK4_BMDC_DN		194	0.351666	1.52238	0.0637066	0.0505688	0.761	2768	tags=22%, list=15%, signal=25%
GSE27291_6H_VS_7D_STIM_GAMMADELTA_TCELL_UP	GSE27291_6H_VS_7D_STIM_GAMMADELTA_TCELL_UP		184	0.330746	1.52224	0.030888	0.0505921	0.761	2514	tags=17%, list=14%, signal=19%
GSE2585_AIRE_KO_VS_WT_CD80_LOW_MTEC_UP	GSE2585_AIRE_KO_VS_WT_CD80_LOW_MTEC_UP		175	0.369735	1.52214	0.00537634	0.0506016	0.762	2305	tags=22%, list=13%, signal=25%
GSE37416_CTRL_VS_24H_F_TULARENSIS_LVS_NEUTROPHIL_DN	GSE37416_CTRL_VS_24H_F_TULARENSIS_LVS_NEUTROPHIL_DN		189	0.372246	1.52183	0.064833	0.0506808	0.762	4014	tags=35%, list=22%, signal=44%
GSE16450_CTRL_VS_IFNA_12H_STIM_IMMATURE_NEURON_CELL_LINE_DN	GSE16450_CTRL_VS_IFNA_12H_STIM_IMMATURE_NEURON_CELL_LINE_DN		163	0.387704	1.5217	0.0172745	0.0507024	0.762	2326	tags=25%, list=13%, signal=29%
GSE24142_ADULT_VS_FETAL_DN3_THYMOCYTE_UP	GSE24142_ADULT_VS_FETAL_DN3_THYMOCYTE_UP		191	0.425899	1.52169	0.0288462	0.0506782	0.762	2253	tags=24%, list=12%, signal=27%
GSE17721_CTRL_VS_PAM3CSK4_1H_BMDC_DN	GSE17721_CTRL_VS_PAM3CSK4_1H_BMDC_DN		196	0.399856	1.52162	0.00957854	0.0506783	0.762	2264	tags=23%, list=12%, signal=26%
GSE9988_ANTI_TREM1_AND_LPS_VS_CTRL_TREATED_MONOCYTES_DN	GSE9988_ANTI_TREM1_AND_LPS_VS_CTRL_TREATED_MONOCYTES_DN		192	0.427707	1.52157	0.0433925	0.0506665	0.762	2118	tags=18%, list=11%, signal=20%
GSE9006_HEALTHY_VS_TYPE_1_DIABETES_PBMC_1MONTH_POST_DX_UP	GSE9006_HEALTHY_VS_TYPE_1_DIABETES_PBMC_1MONTH_POST_DX_UP		192	0.320289	1.52137	0.0905433	0.0507088	0.763	3182	tags=21%, list=17%, signal=26%
GSE24726_WT_VS_E2_2_KO_PDC_DAY6_POST_DELETION_DN	GSE24726_WT_VS_E2_2_KO_PDC_DAY6_POST_DELETION_DN		193	0.43069	1.52118	0.0332681	0.0507569	0.763	2366	tags=24%, list=13%, signal=27%
GSE2770_IL4_ACT_VS_ACT_CD4_TCELL_6H_DN	GSE2770_IL4_ACT_VS_ACT_CD4_TCELL_6H_DN		182	0.383738	1.5207	0.0566406	0.0509174	0.763	1788	tags=16%, list=10%, signal=17%
GSE36888_STAT5_AB_KNOCKIN_VS_WT_TCELL_IL2_TREATED_6H_UP	GSE36888_STAT5_AB_KNOCKIN_VS_WT_TCELL_IL2_TREATED_6H_UP		189	0.379432	1.51905	0.0153846	0.0515221	0.764	1461	tags=16%, list=8%, signal=17%
GSE8921_3H_VS_24H_TLR1_2_STIM_MONOCYTE_UP	GSE8921_3H_VS_24H_TLR1_2_STIM_MONOCYTE_UP		188	0.406724	1.51818	0.030303	0.0518096	0.764	2096	tags=22%, list=11%, signal=25%
GSE43955_1H_VS_20H_ACT_CD4_TCELL_WITH_TGFB_IL6_UP	GSE43955_1H_VS_20H_ACT_CD4_TCELL_WITH_TGFB_IL6_UP		195	0.32582	1.51764	0.0434783	0.0519937	0.764	2376	tags=17%, list=13%, signal=20%
GSE3982_MAST_CELL_VS_EFF_MEMORY_CD4_TCELL_UP	GSE3982_MAST_CELL_VS_EFF_MEMORY_CD4_TCELL_UP		187	0.355423	1.51756	0.0345489	0.0519961	0.764	3198	tags=27%, list=17%, signal=33%
GSE3400_UNTREATED_VS_IFNB_TREATED_MEF_DN	GSE3400_UNTREATED_VS_IFNB_TREATED_MEF_DN		163	0.388688	1.5172	0.00927644	0.0521095	0.764	2477	tags=32%, list=13%, signal=37%
GSE20366_CD103_POS_VS_NEG_TREG_KLRG1NEG_DN	GSE20366_CD103_POS_VS_NEG_TREG_KLRG1NEG_DN		197	0.421452	1.51678	0.0232558	0.0522399	0.766	2056	tags=23%, list=11%, signal=26%
GSE35543_IN_VITRO_ITREG_VS_CONVERTED_EX_ITREG_DN	GSE35543_IN_VITRO_ITREG_VS_CONVERTED_EX_ITREG_DN		182	0.356035	1.51669	0.0149813	0.0522514	0.766	3248	tags=33%, list=18%, signal=40%
GSE17721_CPG_VS_GARDIQUIMOD_2H_BMDC_UP	GSE17721_CPG_VS_GARDIQUIMOD_2H_BMDC_UP		191	0.345698	1.51637	0.0110906	0.0523566	0.766	2287	tags=20%, list=12%, signal=23%
GSE41978_WT_VS_BIM_KO_KLRG1_LOW_EFFECTOR_CD8_TCELL_DN	GSE41978_WT_VS_BIM_KO_KLRG1_LOW_EFFECTOR_CD8_TCELL_DN		189	0.361506	1.51633	0.00767754	0.0523426	0.766	1911	tags=15%, list=10%, signal=17%
GSE16385_UNTREATED_VS_12H_ROSIGLITAZONE_TREATED_MACROPHAGE_DN	GSE16385_UNTREATED_VS_12H_ROSIGLITAZONE_TREATED_MACROPHAGE_DN		177	0.363715	1.51595	0.00729927	0.0524622	0.766	2013	tags=20%, list=11%, signal=22%
GSE37532_TREG_VS_TCONV_PPARG_KO_CD4_TCELL_FROM_VISCERAL_ADIPOSE_TISSUE_UP	GSE37532_TREG_VS_TCONV_PPARG_KO_CD4_TCELL_FROM_VISCERAL_ADIPOSE_TISSUE_UP		190	0.341945	1.51536	0.0330097	0.0526535	0.766	2317	tags=18%, list=13%, signal=21%
GSE360_HIGH_VS_LOW_DOSE_B_MALAYI_DC_DN	GSE360_HIGH_VS_LOW_DOSE_B_MALAYI_DC_DN		190	0.340435	1.51441	0.00746269	0.0529924	0.767	2508	tags=22%, list=14%, signal=25%
GSE3982_EOSINOPHIL_VS_MAST_CELL_UP	GSE3982_EOSINOPHIL_VS_MAST_CELL_UP		191	0.424839	1.5142	0.0227704	0.0530395	0.768	1567	tags=19%, list=9%, signal=20%
GSE360_L_MAJOR_VS_B_MALAYI_LOW_DOSE_MAC_UP	GSE360_L_MAJOR_VS_B_MALAYI_LOW_DOSE_MAC_UP		187	0.363902	1.51399	0.0208729	0.0531153	0.768	2277	tags=19%, list=12%, signal=22%
GSE17721_PAM3CSK4_VS_CPG_1H_BMDC_DN	GSE17721_PAM3CSK4_VS_CPG_1H_BMDC_DN		192	0.348995	1.51386	0.0271318	0.0531405	0.768	2098	tags=17%, list=11%, signal=19%
GSE32986_CURDLAN_LOWDOSE_VS_CURDLAN_HIGHDOSE_STIM_DC_UP	GSE32986_CURDLAN_LOWDOSE_VS_CURDLAN_HIGHDOSE_STIM_DC_UP		186	0.41831	1.51384	0.0367505	0.0531221	0.768	2469	tags=24%, list=13%, signal=27%
GSE26669_CD4_VS_CD8_TCELL_IN_MLR_UP	GSE26669_CD4_VS_CD8_TCELL_IN_MLR_UP		196	0.347142	1.51352	0.0227704	0.0532277	0.769	2327	tags=19%, list=13%, signal=22%
GSE13547_CTRL_VS_ANTI_IGM_STIM_BCELL_2H_DN	GSE13547_CTRL_VS_ANTI_IGM_STIM_BCELL_2H_DN		156	0.375335	1.51269	0.0159574	0.0535233	0.771	1873	tags=18%, list=10%, signal=20%
GSE43955_10H_VS_30H_ACT_CD4_TCELL_WITH_TGFB_IL6_UP	GSE43955_10H_VS_30H_ACT_CD4_TCELL_WITH_TGFB_IL6_UP		191	0.353113	1.51263	0.0113208	0.0535267	0.771	1888	tags=16%, list=10%, signal=17%
GSE46606_DAY1_VS_DAY3_CD40L_IL2_IL5_STIMULATED_IRF4MID_BCELL_UP	GSE46606_DAY1_VS_DAY3_CD40L_IL2_IL5_STIMULATED_IRF4MID_BCELL_UP		193	0.385454	1.51166	0.0109489	0.0538725	0.772	2116	tags=26%, list=11%, signal=30%
GSE3982_NEUTROPHIL_VS_TH2_UP	GSE3982_NEUTROPHIL_VS_TH2_UP		190	0.398405	1.51141	0.0189394	0.0539527	0.772	1991	tags=20%, list=11%, signal=22%
GSE37563_WT_VS_CTLA4_KO_CD4_TCELL_D4_POST_IMMUNIZATION_DN	GSE37563_WT_VS_CTLA4_KO_CD4_TCELL_D4_POST_IMMUNIZATION_DN		178	0.38231	1.51133	0.0412574	0.0539626	0.772	1924	tags=17%, list=10%, signal=19%
GSE37301_LYMPHOID_PRIMED_MPP_VS_RAG2_KO_NK_CELL_UP	GSE37301_LYMPHOID_PRIMED_MPP_VS_RAG2_KO_NK_CELL_UP		193	0.351605	1.51054	0.0505837	0.0542662	0.774	2178	tags=18%, list=12%, signal=20%
GSE17721_0.5H_VS_12H_GARDIQUIMOD_BMDC_DN	GSE17721_0.5H_VS_12H_GARDIQUIMOD_BMDC_DN		198	0.37242	1.51052	0.0277228	0.0542492	0.774	1749	tags=17%, list=9%, signal=19%
GSE37605_C57BL6_VS_NOD_FOXP3_IRES_GFP_TCONV_DN	GSE37605_C57BL6_VS_NOD_FOXP3_IRES_GFP_TCONV_DN		153	0.357104	1.51046	0.0223464	0.0542454	0.774	1734	tags=17%, list=9%, signal=19%
GSE3982_MAC_VS_BASOPHIL_DN	GSE3982_MAC_VS_BASOPHIL_DN		179	0.362703	1.51037	0.0290135	0.0542496	0.774	1217	tags=14%, list=7%, signal=15%
GSE31082_CD4_VS_CD8_SP_THYMOCYTE_DN	GSE31082_CD4_VS_CD8_SP_THYMOCYTE_DN		191	0.363412	1.50915	0.0207939	0.0547238	0.776	2101	tags=17%, list=11%, signal=19%
GSE9037_WT_VS_IRAK4_KO_LPS_4H_STIM_BMDM_UP	GSE9037_WT_VS_IRAK4_KO_LPS_4H_STIM_BMDM_UP		194	0.382078	1.50877	0.0253906	0.0548487	0.777	2809	tags=26%, list=15%, signal=31%
GSE360_L_DONOVANI_VS_B_MALAYI_LOW_DOSE_MAC_DN	GSE360_L_DONOVANI_VS_B_MALAYI_LOW_DOSE_MAC_DN		189	0.351477	1.50826	0.0438095	0.0550115	0.777	2320	tags=19%, list=13%, signal=22%
GSE37301_HEMATOPOIETIC_STEM_CELL_VS_LYMPHOID_PRIMED_MPP_DN	GSE37301_HEMATOPOIETIC_STEM_CELL_VS_LYMPHOID_PRIMED_MPP_DN		160	0.34285	1.50668	0.0376984	0.055582	0.777	2244	tags=22%, list=12%, signal=25%
GSE15330_HSC_VS_PRO_BCELL_DN	GSE15330_HSC_VS_PRO_BCELL_DN		189	0.345654	1.50646	0.0360531	0.0556316	0.777	3021	tags=25%, list=16%, signal=30%
GSE2405_HEAT_KILLED_VS_LIVE_A_PHAGOCYTOPHILUM_STIM_NEUTROPHIL_9H_UP	GSE2405_HEAT_KILLED_VS_LIVE_A_PHAGOCYTOPHILUM_STIM_NEUTROPHIL_9H_UP		190	0.276294	1.50626	0.0453649	0.0557712	0.777	3852	tags=24%, list=21%, signal=30%
GSE10239_KLRG1INT_VS_KLRG1HIGH_EFF_CD8_TCELL_DN	GSE10239_KLRG1INT_VS_KLRG1HIGH_EFF_CD8_TCELL_DN		186	0.417438	1.50593	0.0549242	0.0558795	0.778	1774	tags=19%, list=10%, signal=21%
GSE5589_WT_VS_IL6_KO_LPS_STIM_MACROPHAGE_45MIN_DN	GSE5589_WT_VS_IL6_KO_LPS_STIM_MACROPHAGE_45MIN_DN		190	0.389722	1.50574	0.030303	0.0559269	0.778	1109	tags=13%, list=6%, signal=13%
GSE37301_PRO_BCELL_VS_GRANULOCYTE_MONOCYTE_PROGENITOR_UP	GSE37301_PRO_BCELL_VS_GRANULOCYTE_MONOCYTE_PROGENITOR_UP		140	0.422329	1.50557	0.0413223	0.0559716	0.779	2751	tags=32%, list=15%, signal=37%
GSE9601_UNTREATED_VS_NFKB_INHIBITOR_TREATED_HCMV_INF_MONOCYTE_UP	GSE9601_UNTREATED_VS_NFKB_INHIBITOR_TREATED_HCMV_INF_MONOCYTE_UP		155	0.393681	1.50482	0.0130597	0.0562286	0.779	2467	tags=30%, list=13%, signal=34%
GSE5679_RARA_AGONIST_AM580_VS_AM580_AND_ROSIGLITAZONE_TREATED_DC_UP	GSE5679_RARA_AGONIST_AM580_VS_AM580_AND_ROSIGLITAZONE_TREATED_DC_UP		188	0.366017	1.50471	0.0208333	0.0562387	0.779	2192	tags=21%, list=12%, signal=23%
GSE15330_MEGAKARYOCYTE_ERYTHROID_VS_GRANULOCYTE_MONOCYTE_PROGENITOR_DN	GSE15330_MEGAKARYOCYTE_ERYTHROID_VS_GRANULOCYTE_MONOCYTE_PROGENITOR_DN		190	0.358575	1.50467	0.0289017	0.0562258	0.779	2625	tags=23%, list=14%, signal=26%
GSE4142_NAIVE_VS_GC_BCELL_UP	GSE4142_NAIVE_VS_GC_BCELL_UP		189	0.398613	1.50423	0.027933	0.0564099	0.78	2121	tags=23%, list=12%, signal=25%
GSE6090_UNSTIM_VS_DC_SIGN_STIM_DC_DN	GSE6090_UNSTIM_VS_DC_SIGN_STIM_DC_DN		137	0.43523	1.50412	0.018018	0.0564203	0.78	1594	tags=24%, list=9%, signal=26%
GSE12003_4D_VS_8D_CULTURE_MIR223_KO_BM_PROGENITOR_DN	GSE12003_4D_VS_8D_CULTURE_MIR223_KO_BM_PROGENITOR_DN		158	0.395542	1.5039	0.0226415	0.0564843	0.78	3237	tags=28%, list=18%, signal=34%
GSE32034_UNTREATED_VS_ROSIGLIZATONE_TREATED_LY6C_LOW_MONOCYTE_DN	GSE32034_UNTREATED_VS_ROSIGLIZATONE_TREATED_LY6C_LOW_MONOCYTE_DN		184	0.345572	1.50387	0.0143113	0.0564656	0.78	2508	tags=21%, list=14%, signal=24%
GSE27786_CD4_VS_CD8_TCELL_UP	GSE27786_CD4_VS_CD8_TCELL_UP		191	0.389443	1.50349	0.0192678	0.0566025	0.78	2159	tags=20%, list=12%, signal=23%
GSE26488_WT_VS_HDAC7_DELTAP_TG_OT2_THYMOCYTE_WITH_PEPTIDE_INJECTION_DN	GSE26488_WT_VS_HDAC7_DELTAP_TG_OT2_THYMOCYTE_WITH_PEPTIDE_INJECTION_DN		194	0.3829	1.50349	0.0416667	0.0565728	0.78	2773	tags=30%, list=15%, signal=35%
GSE3982_BCELL_VS_EFF_MEMORY_CD4_TCELL_DN	GSE3982_BCELL_VS_EFF_MEMORY_CD4_TCELL_DN		186	0.403658	1.50305	0.0178571	0.0567132	0.78	1661	tags=21%, list=9%, signal=23%
GSE13522_CTRL_VS_T_CRUZI_Y_STRAIN_INF_SKIN_IFNG_KO_DN	GSE13522_CTRL_VS_T_CRUZI_Y_STRAIN_INF_SKIN_IFNG_KO_DN		133	0.367318	1.50254	0.011236	0.056883	0.78	2036	tags=20%, list=11%, signal=23%
GSE17721_LPS_VS_PAM3CSK4_0.5H_BMDC_DN	GSE17721_LPS_VS_PAM3CSK4_0.5H_BMDC_DN		189	0.35532	1.50172	0.00727273	0.057169	0.781	2424	tags=22%, list=13%, signal=25%
GSE40274_CTRL_VS_EOS_TRANSDUCED_ACTIVATED_CD4_TCELL_UP	GSE40274_CTRL_VS_EOS_TRANSDUCED_ACTIVATED_CD4_TCELL_UP		163	0.489111	1.50149	0.0887574	0.0572424	0.781	1933	tags=23%, list=10%, signal=26%
GSE32986_UNSTIM_VS_GMCSF_AND_CURDLAN_LOWDOSE_STIM_DC_DN	GSE32986_UNSTIM_VS_GMCSF_AND_CURDLAN_LOWDOSE_STIM_DC_DN		182	0.432039	1.50087	0.0512334	0.0574557	0.781	2776	tags=26%, list=15%, signal=31%
GSE43863_DAY6_EFF_VS_DAY150_MEM_LY6C_INT_CXCR5POS_CD4_TCELL_UP	GSE43863_DAY6_EFF_VS_DAY150_MEM_LY6C_INT_CXCR5POS_CD4_TCELL_UP		184	0.420898	1.5004	0.046332	0.057638	0.781	2789	tags=32%, list=15%, signal=37%
GSE22025_TGFB1_VS_TGFB1_AND_PROGESTERONE_TREATED_CD4_TCELL_DN	GSE22025_TGFB1_VS_TGFB1_AND_PROGESTERONE_TREATED_CD4_TCELL_DN		193	0.384481	1.50039	0.0186567	0.057611	0.781	2168	tags=24%, list=12%, signal=27%
GSE23925_DARK_ZONE_VS_NAIVE_BCELL_UP	GSE23925_DARK_ZONE_VS_NAIVE_BCELL_UP		189	0.347295	1.50013	0.035503	0.0576991	0.781	2090	tags=17%, list=11%, signal=19%
GSE24574_BCL6_LOW_TFH_VS_NAIVE_CD4_TCELL_UP	GSE24574_BCL6_LOW_TFH_VS_NAIVE_CD4_TCELL_UP		189	0.340728	1.50007	0.0245747	0.0576937	0.781	2282	tags=22%, list=12%, signal=25%
GSE17721_0.5H_VS_8H_PAM3CSK4_BMDC_DN	GSE17721_0.5H_VS_8H_PAM3CSK4_BMDC_DN		193	0.334988	1.49886	0.0341556	0.0581496	0.781	2955	tags=26%, list=16%, signal=31%
GSE14350_IL2RB_KO_VS_WT_TEFF_DN	GSE14350_IL2RB_KO_VS_WT_TEFF_DN		193	0.376166	1.49875	0.0153551	0.0581612	0.781	2274	tags=20%, list=12%, signal=23%
GSE11961_FOLLICULAR_BCELL_VS_MARGINAL_ZONE_BCELL_UP	GSE11961_FOLLICULAR_BCELL_VS_MARGINAL_ZONE_BCELL_UP		191	0.397969	1.49827	0.0384615	0.0583454	0.781	1485	tags=18%, list=8%, signal=20%
GSE17721_LPS_VS_GARDIQUIMOD_1H_BMDC_UP	GSE17721_LPS_VS_GARDIQUIMOD_1H_BMDC_UP		195	0.355724	1.49813	0.0163043	0.0583606	0.781	2933	tags=27%, list=16%, signal=31%
GSE360_L_MAJOR_VS_B_MALAYI_LOW_DOSE_DC_DN	GSE360_L_MAJOR_VS_B_MALAYI_LOW_DOSE_DC_DN		188	0.348031	1.49797	0.0348162	0.0583943	0.781	2234	tags=20%, list=12%, signal=23%
GSE24574_BCL6_HIGH_TFH_VS_TCONV_CD4_TCELL_UP	GSE24574_BCL6_HIGH_TFH_VS_TCONV_CD4_TCELL_UP		190	0.388742	1.49776	0.0224299	0.0584525	0.781	2620	tags=31%, list=14%, signal=36%
GSE28726_NAIVE_CD4_TCELL_VS_NAIVE_VA24NEG_NKTCELL_DN	GSE28726_NAIVE_CD4_TCELL_VS_NAIVE_VA24NEG_NKTCELL_DN		185	0.390506	1.49766	0.0277778	0.0584577	0.781	2781	tags=28%, list=15%, signal=33%
GSE17186_BLOOD_VS_CORD_BLOOD_CD21LOW_TRANSITIONAL_BCELL_UP	GSE17186_BLOOD_VS_CORD_BLOOD_CD21LOW_TRANSITIONAL_BCELL_UP		193	0.402589	1.49737	0.0431373	0.0585455	0.781	2840	tags=26%, list=15%, signal=31%
GSE23398_WT_VS_IL2_KO_CD4_TCELL_SCURFY_MOUSE_DN	GSE23398_WT_VS_IL2_KO_CD4_TCELL_SCURFY_MOUSE_DN		189	0.358929	1.49697	0.072549	0.0586813	0.781	1120	tags=11%, list=6%, signal=12%
GSE40277_EOS_AND_LEF1_TRANSDUCED_VS_GATA1_AND_SATB1_TRANSDUCED_CD4_TCELL_DN	GSE40277_EOS_AND_LEF1_TRANSDUCED_VS_GATA1_AND_SATB1_TRANSDUCED_CD4_TCELL_DN		189	0.413465	1.49684	0.0275591	0.0587018	0.781	2259	tags=22%, list=12%, signal=25%
GSE25088_IL4_VS_IL4_AND_ROSIGLITAZONE_STIM_STAT6_KO_MACROPHAGE_DAY10_UP	GSE25088_IL4_VS_IL4_AND_ROSIGLITAZONE_STIM_STAT6_KO_MACROPHAGE_DAY10_UP		187	0.410086	1.49675	0.0403071	0.0587027	0.781	2736	tags=26%, list=15%, signal=30%
GSE7460_TREG_VS_TCONV_ACT_WITH_TGFB_DN	GSE7460_TREG_VS_TCONV_ACT_WITH_TGFB_DN		183	0.354445	1.49666	0.0376648	0.0587088	0.781	2242	tags=20%, list=12%, signal=23%
GSE43863_DAY6_EFF_VS_DAY150_MEM_TFH_CD4_TCELL_DN	GSE43863_DAY6_EFF_VS_DAY150_MEM_TFH_CD4_TCELL_DN		189	0.400902	1.49655	0.0146252	0.05873	0.781	2159	tags=24%, list=12%, signal=27%
GSE18791_CTRL_VS_NEWCASTLE_VIRUS_DC_4H_DN	GSE18791_CTRL_VS_NEWCASTLE_VIRUS_DC_4H_DN		171	0.478838	1.49639	0.100386	0.0587727	0.781	2166	tags=37%, list=12%, signal=41%
GSE27786_NEUTROPHIL_VS_MONO_MAC_UP	GSE27786_NEUTROPHIL_VS_MONO_MAC_UP		187	0.362509	1.49638	0.0192308	0.0587474	0.781	3428	tags=30%, list=19%, signal=37%
GSE40273_XBP1_KO_VS_WT_TREG_DN	GSE40273_XBP1_KO_VS_WT_TREG_DN		193	0.443299	1.49637	0.034749	0.0587216	0.781	2743	tags=33%, list=15%, signal=38%
GSE43955_1H_VS_20H_ACT_CD4_TCELL_DN	GSE43955_1H_VS_20H_ACT_CD4_TCELL_DN		192	0.36877	1.49595	0.0170778	0.0588693	0.781	1733	tags=17%, list=9%, signal=19%
GSE37301_HEMATOPOIETIC_STEM_CELL_VS_PRO_BCELL_UP	GSE37301_HEMATOPOIETIC_STEM_CELL_VS_PRO_BCELL_UP		186	0.384524	1.49575	0.0228571	0.0589185	0.781	2567	tags=24%, list=14%, signal=27%
GSE13306_TREG_VS_TCONV_LAMINA_PROPRIA_DN	GSE13306_TREG_VS_TCONV_LAMINA_PROPRIA_DN		189	0.357353	1.49568	0.0197842	0.0589127	0.781	2234	tags=22%, list=12%, signal=24%
GSE37416_CTRL_VS_6H_F_TULARENSIS_LVS_NEUTROPHIL_DN	GSE37416_CTRL_VS_6H_F_TULARENSIS_LVS_NEUTROPHIL_DN		181	0.368892	1.49459	0.0726257	0.0593689	0.781	3255	tags=31%, list=18%, signal=37%
GSE43863_NAIVE_VS_LY6C_LOW_CXCR5NEG_CD4_EFF_TCELL_D6_LCMV_UP	GSE43863_NAIVE_VS_LY6C_LOW_CXCR5NEG_CD4_EFF_TCELL_D6_LCMV_UP		146	0.385756	1.49417	0.012987	0.0595083	0.781	1482	tags=21%, list=8%, signal=22%
GSE30971_2H_VS_4H_LPS_STIM_MACROPHAGE_WBP7_HET_DN	GSE30971_2H_VS_4H_LPS_STIM_MACROPHAGE_WBP7_HET_DN		162	0.396348	1.4941	0.0187266	0.0595042	0.781	2622	tags=30%, list=14%, signal=34%
GSE1460_CD4_THYMOCYTE_VS_THYMIC_STROMAL_CELL_DN	GSE1460_CD4_THYMOCYTE_VS_THYMIC_STROMAL_CELL_DN		185	0.399733	1.49402	0.0844794	0.0595092	0.781	2863	tags=29%, list=16%, signal=34%
GSE21678_WT_VS_FOXO1_FOXO3_KO_TREG_UP	GSE21678_WT_VS_FOXO1_FOXO3_KO_TREG_UP		176	0.419762	1.49398	0.0389105	0.059491	0.781	2730	tags=30%, list=15%, signal=34%
GSE2826_WT_VS_BTK_KO_BCELL_UP	GSE2826_WT_VS_BTK_KO_BCELL_UP		188	0.322605	1.49372	0.0287356	0.0595747	0.781	2135	tags=16%, list=12%, signal=18%
GSE20727_CTRL_VS_DNFB_ALLERGEN_TREATED_DC_UP	GSE20727_CTRL_VS_DNFB_ALLERGEN_TREATED_DC_UP		191	0.349593	1.49363	0.0325048	0.0595799	0.781	3168	tags=27%, list=17%, signal=32%
GSE13411_NAIVE_VS_IGM_MEMORY_BCELL_DN	GSE13411_NAIVE_VS_IGM_MEMORY_BCELL_DN		187	0.320373	1.4931	0.0277264	0.059786	0.781	1529	tags=12%, list=8%, signal=13%
GSE17974_CTRL_VS_ACT_IL4_AND_ANTI_IL12_6H_CD4_TCELL_UP	GSE17974_CTRL_VS_ACT_IL4_AND_ANTI_IL12_6H_CD4_TCELL_UP		170	0.410383	1.49287	0.0355731	0.0598559	0.781	2503	tags=28%, list=14%, signal=32%
GSE35685_CD34POS_CD38NEG_VS_CD34POS_CD10NEG_CD62LPOS_BONE_MARROW_UP	GSE35685_CD34POS_CD38NEG_VS_CD34POS_CD10NEG_CD62LPOS_BONE_MARROW_UP		189	0.319506	1.49236	0.0563107	0.0600627	0.782	2789	tags=22%, list=15%, signal=25%
GSE21360_SECONDARY_VS_TERTIARY_MEMORY_CD8_TCELL_DN	GSE21360_SECONDARY_VS_TERTIARY_MEMORY_CD8_TCELL_DN		155	0.444192	1.49233	0.0456274	0.060046	0.782	1144	tags=17%, list=6%, signal=18%
GSE17974_0H_VS_1H_IN_VITRO_ACT_CD4_TCELL_UP	GSE17974_0H_VS_1H_IN_VITRO_ACT_CD4_TCELL_UP		167	0.370764	1.49193	0.0305927	0.0601885	0.782	2260	tags=24%, list=12%, signal=27%
GSE39110_DAY3_VS_DAY6_POST_IMMUNIZATION_CD8_TCELL_WITH_IL2_TREATMENT_UP	GSE39110_DAY3_VS_DAY6_POST_IMMUNIZATION_CD8_TCELL_WITH_IL2_TREATMENT_UP		194	0.421024	1.49178	0.0957031	0.0602389	0.782	2348	tags=23%, list=13%, signal=26%
GSE30962_ACUTE_VS_CHRONIC_LCMV_PRIMARY_INF_CD8_TCELL_DN	GSE30962_ACUTE_VS_CHRONIC_LCMV_PRIMARY_INF_CD8_TCELL_DN		198	0.420442	1.49152	0.0612648	0.0603222	0.783	2348	tags=24%, list=13%, signal=27%
GSE15330_HSC_VS_PRO_BCELL_UP	GSE15330_HSC_VS_PRO_BCELL_UP		188	0.345492	1.4914	0.040856	0.0603427	0.784	1425	tags=12%, list=8%, signal=13%
GSE22025_UNTREATED_VS_TGFB1_TREATED_CD4_TCELL_UP	GSE22025_UNTREATED_VS_TGFB1_TREATED_CD4_TCELL_UP		194	0.387896	1.49126	0.0228137	0.0603656	0.784	2433	tags=25%, list=13%, signal=28%
GSE17186_NAIVE_VS_CD21LOW_TRANSITIONAL_BCELL_DN	GSE17186_NAIVE_VS_CD21LOW_TRANSITIONAL_BCELL_DN		193	0.3808	1.49099	0.0390625	0.0604483	0.784	2639	tags=25%, list=14%, signal=29%
GSE22935_WT_VS_MYD88_KO_MACROPHAGE_12H_MBOVIS_BCG_STIM_UP	GSE22935_WT_VS_MYD88_KO_MACROPHAGE_12H_MBOVIS_BCG_STIM_UP		197	0.381883	1.49097	0.0380952	0.0604283	0.784	1664	tags=20%, list=9%, signal=22%
GSE13229_MATURE_VS_INTMATURE_NKCELL_UP	GSE13229_MATURE_VS_INTMATURE_NKCELL_UP		187	0.381881	1.49046	0.00353357	0.0607027	0.784	2168	tags=25%, list=12%, signal=28%
GSE17721_POLYIC_VS_CPG_16H_BMDC_UP	GSE17721_POLYIC_VS_CPG_16H_BMDC_UP		194	0.372447	1.48928	0.026616	0.0611539	0.786	3165	tags=31%, list=17%, signal=37%
GSE24671_CTRL_VS_BAKIMULC_INFECTED_MOUSE_SPLENOCYTES_UP	GSE24671_CTRL_VS_BAKIMULC_INFECTED_MOUSE_SPLENOCYTES_UP		192	0.399141	1.48877	0.0541586	0.0613347	0.786	2421	tags=23%, list=13%, signal=26%
GSE26351_UNSTIM_VS_BMP_PATHWAY_STIM_HEMATOPOIETIC_PROGENITORS_UP	GSE26351_UNSTIM_VS_BMP_PATHWAY_STIM_HEMATOPOIETIC_PROGENITORS_UP		187	0.31	1.48825	0.0437376	0.0615898	0.786	3416	tags=23%, list=19%, signal=28%
GSE17721_0.5H_VS_8H_GARDIQUIMOD_BMDC_DN	GSE17721_0.5H_VS_8H_GARDIQUIMOD_BMDC_DN		192	0.357492	1.48759	0.0503876	0.0618239	0.786	3559	tags=31%, list=19%, signal=38%
GSE17974_CTRL_VS_ACT_IL4_AND_ANTI_IL12_0.5H_CD4_TCELL_UP	GSE17974_CTRL_VS_ACT_IL4_AND_ANTI_IL12_0.5H_CD4_TCELL_UP		147	0.414412	1.48727	0.0129151	0.0619281	0.786	1807	tags=22%, list=10%, signal=24%
GSE360_T_GONDII_VS_B_MALAYI_LOW_DOSE_MAC_DN	GSE360_T_GONDII_VS_B_MALAYI_LOW_DOSE_MAC_DN		195	0.350398	1.48724	0.0522388	0.0619064	0.786	2405	tags=19%, list=13%, signal=22%
GSE5589_WT_VS_IL10_KO_LPS_STIM_MACROPHAGE_180MIN_DN	GSE5589_WT_VS_IL10_KO_LPS_STIM_MACROPHAGE_180MIN_DN		144	0.399329	1.48719	0.0319549	0.061897	0.786	2426	tags=30%, list=13%, signal=34%
GSE32901_NAIVE_VS_TH17_ENRICHED_CD4_TCELL_UP	GSE32901_NAIVE_VS_TH17_ENRICHED_CD4_TCELL_UP		143	0.406955	1.48717	0.0320151	0.06187	0.786	1861	tags=21%, list=10%, signal=23%
GSE27786_CD8_TCELL_VS_NKCELL_DN	GSE27786_CD8_TCELL_VS_NKCELL_DN		190	0.372363	1.48706	0.0414313	0.0618982	0.786	3342	tags=34%, list=18%, signal=41%
GSE18281_SUBCAPSULAR_VS_PERIMEDULLARY_CORTICAL_REGION_OF_THYMUS_DN	GSE18281_SUBCAPSULAR_VS_PERIMEDULLARY_CORTICAL_REGION_OF_THYMUS_DN		191	0.362605	1.4868	0.0283019	0.0619827	0.787	3354	tags=31%, list=18%, signal=38%
GSE24142_ADULT_VS_FETAL_EARLY_THYMIC_PROGENITOR_UP	GSE24142_ADULT_VS_FETAL_EARLY_THYMIC_PROGENITOR_UP		196	0.413631	1.48608	0.032882	0.0622823	0.787	2446	tags=29%, list=13%, signal=33%
GSE17974_CTRL_VS_ACT_IL4_AND_ANTI_IL12_48H_CD4_TCELL_UP	GSE17974_CTRL_VS_ACT_IL4_AND_ANTI_IL12_48H_CD4_TCELL_UP		173	0.430982	1.48595	0.0467836	0.0623471	0.787	1396	tags=20%, list=8%, signal=22%
GSE24210_CTRL_VS_IL35_TREATED_TCONV_CD4_TCELL_UP	GSE24210_CTRL_VS_IL35_TREATED_TCONV_CD4_TCELL_UP		194	0.415958	1.48509	0.0518234	0.0627146	0.789	2579	tags=25%, list=14%, signal=29%
GSE21546_UNSTIM_VS_ANTI_CD3_STIM_SAP1A_KO_AND_ELK1_KO_DP_THYMOCYTES_UP	GSE21546_UNSTIM_VS_ANTI_CD3_STIM_SAP1A_KO_AND_ELK1_KO_DP_THYMOCYTES_UP		157	0.412409	1.48463	0.0719697	0.0628897	0.789	2725	tags=38%, list=15%, signal=44%
GSE9037_CTRL_VS_LPS_1H_STIM_IRAK4_KO_BMDM_DN	GSE9037_CTRL_VS_LPS_1H_STIM_IRAK4_KO_BMDM_DN		186	0.374317	1.48446	0.0193424	0.0629385	0.789	2141	tags=22%, list=12%, signal=24%
GSE6269_HEALTHY_VS_E_COLI_INF_PBMC_DN	GSE6269_HEALTHY_VS_E_COLI_INF_PBMC_DN		157	0.3789	1.48371	0.0291971	0.0632365	0.789	1944	tags=20%, list=11%, signal=23%
GSE39820_IL1B_IL6_VS_IL1B_IL6_IL23A_TREATED_CD4_TCELL_UP	GSE39820_IL1B_IL6_VS_IL1B_IL6_IL23A_TREATED_CD4_TCELL_UP		186	0.409484	1.48364	0.016791	0.0632285	0.789	2779	tags=34%, list=15%, signal=40%
GSE22886_NAIVE_TCELL_VS_MONOCYTE_UP	GSE22886_NAIVE_TCELL_VS_MONOCYTE_UP		186	0.421508	1.48319	0.0439771	0.0634144	0.789	1400	tags=18%, list=8%, signal=19%
GSE17721_POLYIC_VS_GARDIQUIMOD_12H_BMDC_DN	GSE17721_POLYIC_VS_GARDIQUIMOD_12H_BMDC_DN		188	0.322039	1.48266	0.0772201	0.0636108	0.789	3104	tags=21%, list=17%, signal=25%
GSE30962_ACUTE_VS_CHRONIC_LCMV_SECONDARY_INF_CD8_TCELL_DN	GSE30962_ACUTE_VS_CHRONIC_LCMV_SECONDARY_INF_CD8_TCELL_DN		192	0.418838	1.48266	0.0764706	0.0635794	0.789	3034	tags=30%, list=16%, signal=35%
GSE1925_CTRL_VS_24H_IFNG_STIM_MACROPHAGE_UP	GSE1925_CTRL_VS_24H_IFNG_STIM_MACROPHAGE_UP		186	0.360717	1.48225	0.0458891	0.0637233	0.79	2166	tags=25%, list=12%, signal=28%
GSE24210_TCONV_VS_TREG_UP	GSE24210_TCONV_VS_TREG_UP		190	0.360263	1.4821	0.0225989	0.0637565	0.79	2630	tags=28%, list=14%, signal=32%
GSE11961_PLASMA_CELL_DAY7_VS_GERMINAL_CENTER_BCELL_DAY40_UP	GSE11961_PLASMA_CELL_DAY7_VS_GERMINAL_CENTER_BCELL_DAY40_UP		191	0.363042	1.48205	0.0206379	0.0637393	0.79	2443	tags=23%, list=13%, signal=26%
GSE369_PRE_VS_POST_IL6_INJECTION_IFNG_WT_LIVER_UP	GSE369_PRE_VS_POST_IL6_INJECTION_IFNG_WT_LIVER_UP		188	0.37194	1.48114	0.0261194	0.0641304	0.79	2534	tags=29%, list=14%, signal=34%
GSE6259_33D1_POS_DC_VS_CD4_TCELL_UP	GSE6259_33D1_POS_DC_VS_CD4_TCELL_UP		170	0.400926	1.48079	0.0425532	0.0642961	0.79	1892	tags=22%, list=10%, signal=25%
GSE17721_LPS_VS_POLYIC_24H_BMDC_UP	GSE17721_LPS_VS_POLYIC_24H_BMDC_UP		186	0.314079	1.48077	0.063745	0.0642705	0.79	3016	tags=20%, list=16%, signal=24%
GSE41867_DAY8_EFFECTOR_VS_DAY30_EXHAUSTED_CD8_TCELL_LCMV_CLONE13_DN	GSE41867_DAY8_EFFECTOR_VS_DAY30_EXHAUSTED_CD8_TCELL_LCMV_CLONE13_DN		190	0.374825	1.48029	0.0350195	0.0644533	0.791	2336	tags=20%, list=13%, signal=23%
GSE15930_STIM_VS_STIM_AND_IL12_24H_CD8_T_CELL_UP	GSE15930_STIM_VS_STIM_AND_IL12_24H_CD8_T_CELL_UP		186	0.32384	1.48007	0.0474308	0.0645136	0.791	3214	tags=23%, list=17%, signal=27%
GSE30962_ACUTE_VS_CHRONIC_LCMV_SECONDARY_INF_CD8_TCELL_UP	GSE30962_ACUTE_VS_CHRONIC_LCMV_SECONDARY_INF_CD8_TCELL_UP		186	0.397041	1.48005	0.0348162	0.0644932	0.791	2154	tags=22%, list=12%, signal=24%
GSE25677_R848_VS_MPL_AND_R848_STIM_BCELL_DN	GSE25677_R848_VS_MPL_AND_R848_STIM_BCELL_DN		157	0.369488	1.47973	0.0526316	0.0645878	0.791	3237	tags=27%, list=18%, signal=32%
GSE2770_IL12_AND_TGFB_VS_IL4_TREATED_ACT_CD4_TCELL_2H_UP	GSE2770_IL12_AND_TGFB_VS_IL4_TREATED_ACT_CD4_TCELL_2H_UP		190	0.376662	1.47973	0.0606654	0.0645564	0.791	2710	tags=26%, list=15%, signal=30%
GSE16266_LPS_VS_HEATSHOCK_AND_LPS_STIM_MEF_DN	GSE16266_LPS_VS_HEATSHOCK_AND_LPS_STIM_MEF_DN		184	0.395137	1.47952	0.056	0.064624	0.791	2213	tags=20%, list=12%, signal=23%
GSE28737_FOLLICULAR_VS_MARGINAL_ZONE_BCELL_BCL6_HET_UP	GSE28737_FOLLICULAR_VS_MARGINAL_ZONE_BCELL_BCL6_HET_UP		186	0.40952	1.47915	0.0311891	0.0647515	0.793	1848	tags=20%, list=10%, signal=22%
GSE22886_NAIVE_BCELL_VS_BLOOD_PLASMA_CELL_DN	GSE22886_NAIVE_BCELL_VS_BLOOD_PLASMA_CELL_DN		185	0.358535	1.47869	0.0846457	0.0649174	0.794	4080	tags=31%, list=22%, signal=39%
GSE27786_LIN_NEG_VS_CD4_TCELL_DN	GSE27786_LIN_NEG_VS_CD4_TCELL_DN		190	0.380152	1.47833	0.0529301	0.0650533	0.795	2656	tags=22%, list=14%, signal=26%
GSE6092_IFNG_VS_IFNG_AND_B_BURGDORFERI_INF_ENDOTHELIAL_CELL_UP	GSE6092_IFNG_VS_IFNG_AND_B_BURGDORFERI_INF_ENDOTHELIAL_CELL_UP		174	0.447695	1.47781	0.0547945	0.0652533	0.795	2242	tags=25%, list=12%, signal=29%
GSE26928_NAIVE_VS_CENT_MEMORY_CD4_TCELL_DN	GSE26928_NAIVE_VS_CENT_MEMORY_CD4_TCELL_DN		175	0.371891	1.47643	0.0348162	0.0658506	0.798	2633	tags=26%, list=14%, signal=30%
GSE17580_TREG_VS_TEFF_DN	GSE17580_TREG_VS_TEFF_DN		192	0.377753	1.47589	0.0366795	0.0660667	0.8	1835	tags=16%, list=10%, signal=18%
GSE1460_INTRATHYMIC_T_PROGENITOR_VS_DP_THYMOCYTE_UP	GSE1460_INTRATHYMIC_T_PROGENITOR_VS_DP_THYMOCYTE_UP		183	0.347496	1.47527	0.032381	0.0663412	0.801	2460	tags=24%, list=13%, signal=27%
GSE24634_TEFF_VS_TCONV_DAY7_IN_CULTURE_UP	GSE24634_TEFF_VS_TCONV_DAY7_IN_CULTURE_UP		193	0.480282	1.4752	0.134503	0.0663372	0.801	1177	tags=15%, list=6%, signal=15%
GSE3039_NKT_CELL_VS_ALPHABETA_CD8_TCELL_DN	GSE3039_NKT_CELL_VS_ALPHABETA_CD8_TCELL_DN		185	0.36812	1.47501	0.0657895	0.0663955	0.801	2431	tags=22%, list=13%, signal=25%
GSE11864_CSF1_PAM3CYS_VS_CSF1_IFNG_PAM3CYS_IN_MAC_UP	GSE11864_CSF1_PAM3CYS_VS_CSF1_IFNG_PAM3CYS_IN_MAC_UP		173	0.344033	1.47474	0.0294695	0.0664813	0.802	1330	tags=14%, list=7%, signal=15%
GSE3982_EOSINOPHIL_VS_DC_UP	GSE3982_EOSINOPHIL_VS_DC_UP		187	0.372935	1.47446	0.0225141	0.0665782	0.802	2109	tags=21%, list=11%, signal=24%
GSE33162_HDAC3_KO_VS_HDAC3_KO_MACROPHAGE_UP	GSE33162_HDAC3_KO_VS_HDAC3_KO_MACROPHAGE_UP		191	0.3557	1.47421	0.0340909	0.0666733	0.802	2245	tags=23%, list=12%, signal=26%
GSE3982_MEMORY_CD4_TCELL_VS_TH1_DN	GSE3982_MEMORY_CD4_TCELL_VS_TH1_DN		190	0.379945	1.47391	0.104	0.0668626	0.802	3171	tags=23%, list=17%, signal=27%
GSE24142_ADULT_VS_FETAL_DN3_THYMOCYTE_DN	GSE24142_ADULT_VS_FETAL_DN3_THYMOCYTE_DN		192	0.370234	1.47376	0.0075188	0.0669016	0.802	2784	tags=30%, list=15%, signal=35%
GSE13306_TREG_VS_TCONV_SPLEEN_DN	GSE13306_TREG_VS_TCONV_SPLEEN_DN		189	0.393007	1.47353	0.0330097	0.0669725	0.802	2108	tags=22%, list=11%, signal=25%
GSE9650_EFFECTOR_VS_MEMORY_CD8_TCELL_DN	GSE9650_EFFECTOR_VS_MEMORY_CD8_TCELL_DN		194	0.346251	1.47246	0.0455446	0.0674227	0.802	2331	tags=19%, list=13%, signal=22%
GSE6259_FLT3L_INDUCED_DEC205_POS_DC_VS_BCELL_DN	GSE6259_FLT3L_INDUCED_DEC205_POS_DC_VS_BCELL_DN		154	0.400386	1.47221	0.0550285	0.0674983	0.802	2454	tags=23%, list=13%, signal=27%
GSE14415_INDUCED_TREG_VS_FOXP3_KO_INDUCED_TREG_IL2_CULTURE_DN	GSE14415_INDUCED_TREG_VS_FOXP3_KO_INDUCED_TREG_IL2_CULTURE_DN		134	0.410223	1.47197	0.0187617	0.067579	0.802	2108	tags=23%, list=11%, signal=26%
GSE28726_NAIVE_VS_ACTIVATED_CD4_TCELL_DN	GSE28726_NAIVE_VS_ACTIVATED_CD4_TCELL_DN		192	0.393175	1.4713	0.127016	0.0678578	0.803	3386	tags=27%, list=18%, signal=33%
GSE17301_ACD3_ACD28_VS_ACD3_ACD28_AND_IFNA2_STIM_CD8_TCELL_DN	GSE17301_ACD3_ACD28_VS_ACD3_ACD28_AND_IFNA2_STIM_CD8_TCELL_DN		191	0.404538	1.47114	0.074364	0.0678935	0.803	2489	tags=27%, list=14%, signal=31%
GSE15624_CTRL_VS_6H_HALOFUGINONE_TREATED_CD4_TCELL_UP	GSE15624_CTRL_VS_6H_HALOFUGINONE_TREATED_CD4_TCELL_UP		128	0.390009	1.47097	0.0391061	0.0679397	0.803	2047	tags=20%, list=11%, signal=23%
GSE22342_CD11C_HIGH_VS_LOW_DECIDUAL_MACROPHAGES_DN	GSE22342_CD11C_HIGH_VS_LOW_DECIDUAL_MACROPHAGES_DN		171	0.383754	1.47067	0.0242537	0.0680509	0.804	2469	tags=27%, list=13%, signal=31%
GSE16385_ROSIGLITAZONE_IL4_VS_IFNG_TNF_STIM_MACROPHAGE_UP	GSE16385_ROSIGLITAZONE_IL4_VS_IFNG_TNF_STIM_MACROPHAGE_UP		195	0.436275	1.47015	0.0501002	0.0682535	0.804	2228	tags=26%, list=12%, signal=29%
GSE17974_0H_VS_2H_IN_VITRO_ACT_CD4_TCELL_UP	GSE17974_0H_VS_2H_IN_VITRO_ACT_CD4_TCELL_UP		183	0.378589	1.46985	0.0459082	0.0683771	0.805	2635	tags=27%, list=14%, signal=31%
GSE46606_IRF4HIGH_VS_WT_CD40L_IL2_IL5_DAY3_STIMULATED_BCELL_UP	GSE46606_IRF4HIGH_VS_WT_CD40L_IL2_IL5_DAY3_STIMULATED_BCELL_UP		184	0.3599	1.46976	0.0506073	0.0683832	0.805	2382	tags=18%, list=13%, signal=21%
GSE39820_CTRL_VS_TGFBETA3_IL6_IL23A_CD4_TCELL_DN	GSE39820_CTRL_VS_TGFBETA3_IL6_IL23A_CD4_TCELL_DN		186	0.311771	1.46967	0.0546139	0.0683906	0.805	3117	tags=23%, list=17%, signal=27%
GSE19401_RETINOIC_ACID_VS_RETINOIC_ACID_AND_PAM2CSK4_STIM_FOLLICULAR_DC_UP	GSE19401_RETINOIC_ACID_VS_RETINOIC_ACID_AND_PAM2CSK4_STIM_FOLLICULAR_DC_UP		186	0.372316	1.46943	0.027881	0.0684675	0.805	2625	tags=25%, list=14%, signal=29%
GSE1448_ANTI_VALPHA2_VS_VBETA5_DP_THYMOCYTE_UP	GSE1448_ANTI_VALPHA2_VS_VBETA5_DP_THYMOCYTE_UP		191	0.351792	1.46915	0.0251451	0.0685691	0.805	1598	tags=15%, list=9%, signal=16%
GSE17721_CTRL_VS_PAM3CSK4_24H_BMDC_UP	GSE17721_CTRL_VS_PAM3CSK4_24H_BMDC_UP		193	0.327364	1.4689	0.0339321	0.0686748	0.806	2224	tags=19%, list=12%, signal=22%
GSE29164_DAY3_VS_DAY7_CD8_TCELL_TREATED_MELANOMA_UP	GSE29164_DAY3_VS_DAY7_CD8_TCELL_TREATED_MELANOMA_UP		190	0.384116	1.4687	0.0225141	0.0687342	0.806	2054	tags=21%, list=11%, signal=23%
GSE7509_UNSTIM_VS_FCGRIIB_STIM_MONOCYTE_UP	GSE7509_UNSTIM_VS_FCGRIIB_STIM_MONOCYTE_UP		162	0.292445	1.46795	0.0959184	0.0690337	0.806	2885	tags=19%, list=16%, signal=22%
GSE40274_HELIOS_VS_FOXP3_AND_HELIOS_TRANSDUCED_ACTIVATED_CD4_TCELL_DN	GSE40274_HELIOS_VS_FOXP3_AND_HELIOS_TRANSDUCED_ACTIVATED_CD4_TCELL_DN		189	0.380398	1.46755	0.0457256	0.0691978	0.807	2354	tags=25%, list=13%, signal=28%
GSE5542_UNTREATED_VS_IFNA_AND_IFNG_TREATED_EPITHELIAL_CELLS_24H_DN	GSE5542_UNTREATED_VS_IFNA_AND_IFNG_TREATED_EPITHELIAL_CELLS_24H_DN		188	0.346422	1.46711	0.0267176	0.0693755	0.808	2248	tags=20%, list=12%, signal=23%
GSE15330_HSC_VS_GRANULOCYTE_MONOCYTE_PROGENITOR_IKAROS_KO_DN	GSE15330_HSC_VS_GRANULOCYTE_MONOCYTE_PROGENITOR_IKAROS_KO_DN		188	0.336294	1.46647	0.0204842	0.0696595	0.809	1611	tags=14%, list=9%, signal=15%
GSE19941_UNSTIM_VS_LPS_AND_IL10_STIM_IL10_KO_NFKBP50_KO_MACROPHAGE_UP	GSE19941_UNSTIM_VS_LPS_AND_IL10_STIM_IL10_KO_NFKBP50_KO_MACROPHAGE_UP		161	0.375813	1.46615	0.0183824	0.0697741	0.81	2541	tags=28%, list=14%, signal=32%
GSE26669_CD4_VS_CD8_TCELL_IN_MLR_COSTIM_BLOCK_DN	GSE26669_CD4_VS_CD8_TCELL_IN_MLR_COSTIM_BLOCK_DN		194	0.379916	1.46601	0.0246679	0.0698062	0.81	2742	tags=28%, list=15%, signal=32%
GSE41176_UNSTIM_VS_ANTI_IGM_STIM_TAK1_KO_BCELL_24H_UP	GSE41176_UNSTIM_VS_ANTI_IGM_STIM_TAK1_KO_BCELL_24H_UP		188	0.324403	1.46502	0.0622568	0.0702299	0.81	1939	tags=15%, list=11%, signal=16%
GSE26030_UNSTIM_VS_RESTIM_TH17_DAY5_POST_POLARIZATION_UP	GSE26030_UNSTIM_VS_RESTIM_TH17_DAY5_POST_POLARIZATION_UP		172	0.397479	1.46491	0.0350195	0.0702435	0.81	2974	tags=31%, list=16%, signal=37%
GSE17301_IFNA2_VS_IFNA5_STIM_ACD3_ACD28_ACT_CD8_TCELL_DN	GSE17301_IFNA2_VS_IFNA5_STIM_ACD3_ACD28_ACT_CD8_TCELL_DN		186	0.36493	1.46486	0.0656371	0.0702299	0.81	2508	tags=23%, list=14%, signal=26%
[truncated: 2,255 more rows]
