# Supplementary material for: Combination of Immune-Related Genomic Alterations Reveals Immune Characterization and Prediction of Different Prognostic Risks in Ovarian Cancer
Source: Front Cell Dev Biol. 2021 Apr 23;9:653357. doi: 10.3389/fcell.2021.653357 (PMC8102990; doi:10.3389/fcell.2021.653357)
Supplement: Supplementary file 7 [file Table_2.XLS]

## Sheet: gsea_report_for_ImmunityLow_160
Table S2. GSEA reports for “Immune Low” cluster in “c7 immunologic signature gene sets”.
NAME	GS<br> follow link to MSigDB	GS DETAILS	SIZE	ES	NES	NOM p-val	FDR q-val	FWER p-val	RANK AT MAX	LEADING EDGE
GSE14000_UNSTIM_VS_4H_LPS_DC_UP	GSE14000_UNSTIM_VS_4H_LPS_DC_UP	Details ...	182	-0.426142	-1.52196	0.0400844	1	0.733	6692	tags=56%, list=36%, signal=87%
GSE2770_TGFB_AND_IL4_VS_TGFB_AND_IL12_TREATED_ACT_CD4_TCELL_48H_UP	GSE2770_TGFB_AND_IL4_VS_TGFB_AND_IL12_TREATED_ACT_CD4_TCELL_48H_UP	Details ...	177	-0.365078	-1.5154	0.0439331	1	0.737	4744	tags=35%, list=26%, signal=47%
GSE13485_DAY3_VS_DAY7_YF17D_VACCINE_PBMC_UP	GSE13485_DAY3_VS_DAY7_YF17D_VACCINE_PBMC_UP	Details ...	161	-0.359897	-1.47775	0.0283224	1	0.777	3476	tags=29%, list=19%, signal=35%
GSE34156_NOD2_LIGAND_VS_NOD2_AND_TLR1_TLR2_LIGAND_6H_TREATED_MONOCYTE_UP	GSE34156_NOD2_LIGAND_VS_NOD2_AND_TLR1_TLR2_LIGAND_6H_TREATED_MONOCYTE_UP	Details ...	174	-0.355705	-1.44479	0.0822785	1	0.8	6018	tags=40%, list=33%, signal=58%
GSE34156_UNTREATED_VS_24H_TLR1_TLR2_LIGAND_TREATED_MONOCYTE_DN	GSE34156_UNTREATED_VS_24H_TLR1_TLR2_LIGAND_TREATED_MONOCYTE_DN	Details ...	171	-0.3556	-1.41507	0.0818965	1	0.818	5243	tags=39%, list=28%, signal=53%
GSE45365_HEALTHY_VS_MCMV_INFECTION_CD11B_DC_UP	GSE45365_HEALTHY_VS_MCMV_INFECTION_CD11B_DC_UP	Details ...	164	-0.394151	-1.40273	0.110656	1	0.828	5362	tags=45%, list=29%, signal=63%
GSE13485_CTRL_VS_DAY1_YF17D_VACCINE_PBMC_DN	GSE13485_CTRL_VS_DAY1_YF17D_VACCINE_PBMC_DN	Details ...	142	-0.368517	-1.39525	0.030445	1	0.834	2990	tags=31%, list=16%, signal=37%
GSE34156_NOD2_LIGAND_VS_NOD2_AND_TLR1_TLR2_LIGAND_24H_TREATED_MONOCYTE_DN	GSE34156_NOD2_LIGAND_VS_NOD2_AND_TLR1_TLR2_LIGAND_24H_TREATED_MONOCYTE_DN	Details ...	171	-0.342871	-1.37829	0.104384	1	0.851	5482	tags=39%, list=30%, signal=54%
GSE2706_UNSTIM_VS_2H_LPS_DC_UP	GSE2706_UNSTIM_VS_2H_LPS_DC_UP	Details ...	166	-0.403206	-1.35882	0.107595	1	0.865	5295	tags=51%, list=29%, signal=71%
GSE22601_DOUBLE_POSITIVE_VS_CD4_SINGLE_POSITIVE_THYMOCYTE_UP	GSE22601_DOUBLE_POSITIVE_VS_CD4_SINGLE_POSITIVE_THYMOCYTE_UP	Details ...	178	-0.369086	-1.35809	0.0784314	1	0.866	6300	tags=52%, list=34%, signal=79%
GSE2405_S_AUREUS_VS_A_PHAGOCYTOPHILUM_NEUTROPHIL_DN	GSE2405_S_AUREUS_VS_A_PHAGOCYTOPHILUM_NEUTROPHIL_DN	Details ...	193	-0.413362	-1.34639	0.163599	1	0.872	5992	tags=54%, list=33%, signal=80%
GSE19888_ADENOSINE_A3R_ACT_VS_TCELL_MEMBRANES_ACT_AND_A3R_INH_PRETREAT_IN_MAST_CELL_DN	GSE19888_ADENOSINE_A3R_ACT_VS_TCELL_MEMBRANES_ACT_AND_A3R_INH_PRETREAT_IN_MAST_CELL_DN	Details ...	191	-0.366268	-1.34626	0.145228	1	0.872	5957	tags=45%, list=32%, signal=65%
GSE21670_UNTREATED_VS_TGFB_TREATED_STAT3_KO_CD4_TCELL_UP	GSE21670_UNTREATED_VS_TGFB_TREATED_STAT3_KO_CD4_TCELL_UP	Details ...	190	-0.331023	-1.34328	0.0633188	1	0.873	4254	tags=33%, list=23%, signal=42%
GSE45365_NK_CELL_VS_CD8A_DC_DN	GSE45365_NK_CELL_VS_CD8A_DC_DN	Details ...	195	-0.337593	-1.33611	0.05	1	0.879	4741	tags=41%, list=26%, signal=54%
GSE30083_SP3_VS_SP4_THYMOCYTE_UP	GSE30083_SP3_VS_SP4_THYMOCYTE_UP	Details ...	192	-0.344928	-1.31244	0.0951374	1	0.899	3783	tags=34%, list=21%, signal=42%
GSE11367_CTRL_VS_IL17_TREATED_SMOOTH_MUSCLE_CELL_UP	GSE11367_CTRL_VS_IL17_TREATED_SMOOTH_MUSCLE_CELL_UP	Details ...	126	-0.352792	-1.31127	0.0909091	1	0.899	5355	tags=43%, list=29%, signal=60%
GSE45365_HEALTHY_VS_MCMV_INFECTION_CD11B_DC_IFNAR_KO_UP	GSE45365_HEALTHY_VS_MCMV_INFECTION_CD11B_DC_IFNAR_KO_UP	Details ...	171	-0.349984	-1.30208	0.146939	1	0.903	5490	tags=47%, list=30%, signal=66%
GSE18281_SUBCAPSULAR_CORTICAL_REGION_VS_WHOLE_MEDULLA_THYMUS_UP	GSE18281_SUBCAPSULAR_CORTICAL_REGION_VS_WHOLE_MEDULLA_THYMUS_UP	Details ...	192	-0.331981	-1.29605	0.169102	1	0.904	7272	tags=49%, list=39%, signal=81%
GSE9988_LPS_VS_LOW_LPS_MONOCYTE_DN	GSE9988_LPS_VS_LOW_LPS_MONOCYTE_DN	Details ...	157	-0.331554	-1.29309	0.0802603	1	0.905	3753	tags=31%, list=20%, signal=38%
GSE15659_CD45RA_NEG_CD4_TCELL_VS_RESTING_TREG_DN	GSE15659_CD45RA_NEG_CD4_TCELL_VS_RESTING_TREG_DN	Details ...	182	-0.330418	-1.29236	0.0909091	1	0.905	6304	tags=46%, list=34%, signal=69%
GSE45365_WT_VS_IFNAR_KO_CD11B_DC_MCMV_INFECTION_UP	GSE45365_WT_VS_IFNAR_KO_CD11B_DC_MCMV_INFECTION_UP		175	-0.338561	-1.29021	0.19246	1	0.906	5228	tags=36%, list=28%, signal=50%
GSE8515_IL1_VS_IL6_4H_STIM_MAC_DN	GSE8515_IL1_VS_IL6_4H_STIM_MAC_DN		186	-0.345195	-1.28987	0.103448	1	0.906	6328	tags=48%, list=34%, signal=73%
GSE14000_TRANSLATED_RNA_VS_MRNA_4H_LPS_DC_UP	GSE14000_TRANSLATED_RNA_VS_MRNA_4H_LPS_DC_UP		186	-0.332708	-1.28888	0.211417	1	0.907	7681	tags=50%, list=42%, signal=85%
GSE27291_0H_VS_6H_STIM_GAMMADELTA_TCELL_DN	GSE27291_0H_VS_6H_STIM_GAMMADELTA_TCELL_DN		168	-0.285495	-1.28559	0.107623	1	0.907	7450	tags=48%, list=40%, signal=80%
GSE26928_NAIVE_VS_EFF_MEMORY_CD4_TCELL_UP	GSE26928_NAIVE_VS_EFF_MEMORY_CD4_TCELL_UP		176	-0.335127	-1.28417	0.151579	1	0.907	4357	tags=34%, list=24%, signal=44%
GSE41867_LCMV_ARMSTRONG_VS_CLONE13_DAY15_EFFECTOR_CD8_TCELL_DN	GSE41867_LCMV_ARMSTRONG_VS_CLONE13_DAY15_EFFECTOR_CD8_TCELL_DN		154	-0.350071	-1.27365	0.10177	1	0.911	4864	tags=44%, list=26%, signal=59%
GSE45365_WT_VS_IFNAR_KO_BCELL_MCMV_INFECTION_UP	GSE45365_WT_VS_IFNAR_KO_BCELL_MCMV_INFECTION_UP		156	-0.351037	-1.27143	0.16875	1	0.911	4491	tags=37%, list=24%, signal=48%
GSE557_CIITA_KO_VS_I_AB_KO_DC_DN	GSE557_CIITA_KO_VS_I_AB_KO_DC_DN		193	-0.302413	-1.26351	0.217573	1	0.913	7763	tags=47%, list=42%, signal=80%
GSE1566_WT_VS_EZH2_KO_LN_TCELL_DN	GSE1566_WT_VS_EZH2_KO_LN_TCELL_DN		184	-0.319611	-1.26176	0.134783	1	0.913	4757	tags=37%, list=26%, signal=49%
GSE2706_UNSTIM_VS_2H_LPS_AND_R848_DC_UP	GSE2706_UNSTIM_VS_2H_LPS_AND_R848_DC_UP		176	-0.356503	-1.26171	0.219873	1	0.913	6576	tags=55%, list=36%, signal=84%
GSE40274_EOS_VS_FOXP3_AND_EOS_TRANSDUCED_ACTIVATED_CD4_TCELL_DN	GSE40274_EOS_VS_FOXP3_AND_EOS_TRANSDUCED_ACTIVATED_CD4_TCELL_DN		114	-0.34018	-1.25819	0.106195	1	0.915	4718	tags=43%, list=26%, signal=57%
GSE16385_IFNG_TNF_VS_ROSIGLITAZONE_STIM_MACROPHAGE_DN	GSE16385_IFNG_TNF_VS_ROSIGLITAZONE_STIM_MACROPHAGE_DN		149	-0.316669	-1.2548	0.0952381	1	0.915	2368	tags=25%, list=13%, signal=28%
GSE25123_IL4_VS_IL4_AND_ROSIGLITAZONE_STIM_MACROPHAGE_DAY10_DN	GSE25123_IL4_VS_IL4_AND_ROSIGLITAZONE_STIM_MACROPHAGE_DAY10_DN		186	-0.315453	-1.24589	0.186858	1	0.919	6229	tags=49%, list=34%, signal=73%
GSE1740_UNSTIM_VS_IFNA_STIMULATED_MCSF_DERIVED_MACROPHAGE_UP	GSE1740_UNSTIM_VS_IFNA_STIMULATED_MCSF_DERIVED_MACROPHAGE_UP		162	-0.319326	-1.23881	0.1373	1	0.922	3585	tags=30%, list=19%, signal=37%
GSE26488_WT_VS_HDAC7_KO_DOUBLE_POSITIVE_THYMOCYTE_UP	GSE26488_WT_VS_HDAC7_KO_DOUBLE_POSITIVE_THYMOCYTE_UP		167	-0.316125	-1.23679	0.191983	1	0.924	5986	tags=42%, list=32%, signal=62%
GSE5455_HEALTHY_VS_TUMOR_BEARING_MOUSE_SPLEEN_MONOCYTE_24H_INCUBATION_UP	GSE5455_HEALTHY_VS_TUMOR_BEARING_MOUSE_SPLEEN_MONOCYTE_24H_INCUBATION_UP		186	-0.328491	-1.23553	0.157113	1	0.924	5025	tags=40%, list=27%, signal=54%
GSE21546_ELK1_KO_VS_SAP1A_KO_AND_ELK1_KO_ANTI_CD3_STIM_DP_THYMOCYTES_UP	GSE21546_ELK1_KO_VS_SAP1A_KO_AND_ELK1_KO_ANTI_CD3_STIM_DP_THYMOCYTES_UP		193	-0.305987	-1.23538	0.244353	1	0.924	5677	tags=37%, list=31%, signal=53%
GSE19401_PAM2CSK4_VS_RETINOIC_ACID_STIM_FOLLICULAR_DC_DN	GSE19401_PAM2CSK4_VS_RETINOIC_ACID_STIM_FOLLICULAR_DC_DN		188	-0.316558	-1.2332	0.166667	1	0.925	4840	tags=38%, list=26%, signal=51%
GSE41867_DAY6_VS_DAY15_LCMV_CLONE13_EFFECTOR_CD8_TCELL_UP	GSE41867_DAY6_VS_DAY15_LCMV_CLONE13_EFFECTOR_CD8_TCELL_UP		155	-0.330314	-1.22999	0.0970655	1	0.925	4610	tags=39%, list=25%, signal=52%
GSE2770_TGFB_AND_IL4_VS_TGFB_AND_IL12_TREATED_ACT_CD4_TCELL_2H_UP	GSE2770_TGFB_AND_IL4_VS_TGFB_AND_IL12_TREATED_ACT_CD4_TCELL_2H_UP		151	-0.314299	-1.22364	0.132287	1	0.927	3225	tags=28%, list=18%, signal=34%
GSE2405_HEAT_KILLED_LYSATE_VS_LIVE_A_PHAGOCYTOPHILUM_STIM_NEUTROPHIL_24H_DN	GSE2405_HEAT_KILLED_LYSATE_VS_LIVE_A_PHAGOCYTOPHILUM_STIM_NEUTROPHIL_24H_DN		190	-0.331702	-1.2167	0.216942	1	0.932	4321	tags=37%, list=23%, signal=48%
GSE45365_NK_CELL_VS_CD11B_DC_MCMV_INFECTION_UP	GSE45365_NK_CELL_VS_CD11B_DC_MCMV_INFECTION_UP		189	-0.287523	-1.20875	0.191898	1	0.933	4288	tags=29%, list=23%, signal=38%
GSE41867_DAY6_VS_DAY15_LCMV_CLONE13_EFFECTOR_CD8_TCELL_DN	GSE41867_DAY6_VS_DAY15_LCMV_CLONE13_EFFECTOR_CD8_TCELL_DN		156	-0.31869	-1.20449	0.16317	1	0.935	2686	tags=28%, list=15%, signal=32%
GSE21670_IL6_VS_TGFB_AND_IL6_TREATED_CD4_TCELL_DN	GSE21670_IL6_VS_TGFB_AND_IL6_TREATED_CD4_TCELL_DN		199	-0.292516	-1.20434	0.170678	1	0.935	2033	tags=17%, list=11%, signal=18%
GSE2706_R848_VS_R848_AND_LPS_2H_STIM_DC_UP	GSE2706_R848_VS_R848_AND_LPS_2H_STIM_DC_UP		161	-0.292914	-1.20397	0.168085	1	0.935	2873	tags=26%, list=16%, signal=31%
GSE29617_DAY3_VS_DAY7_TIV_FLU_VACCINE_PBMC_2008_DN	GSE29617_DAY3_VS_DAY7_TIV_FLU_VACCINE_PBMC_2008_DN		161	-0.337116	-1.20385	0.245161	1	0.935	4684	tags=43%, list=25%, signal=57%
GSE18791_UNSTIM_VS_NEWCATSLE_VIRUS_DC_1H_UP	GSE18791_UNSTIM_VS_NEWCATSLE_VIRUS_DC_1H_UP		153	-0.323254	-1.20308	0.152688	1	0.935	3865	tags=34%, list=21%, signal=43%
GSE22611_NOD2_TRANSD_VS_CTRL_TRANSD_HEK293_MDP_STIM_2H_DN	GSE22611_NOD2_TRANSD_VS_CTRL_TRANSD_HEK293_MDP_STIM_2H_DN		128	-0.336014	-1.20026	0.153318	1	0.937	3069	tags=26%, list=17%, signal=31%
GSE41176_WT_VS_TAK1_KO_UNSTIM_BCELL_DN	GSE41176_WT_VS_TAK1_KO_UNSTIM_BCELL_DN		191	-0.309426	-1.19845	0.13363	1	0.937	4391	tags=34%, list=24%, signal=44%
GSE29615_CTRL_VS_LAIV_FLU_VACCINE_PBMC_DN	GSE29615_CTRL_VS_LAIV_FLU_VACCINE_PBMC_DN		145	-0.309723	-1.19533	0.172185	1	0.94	5062	tags=42%, list=27%, signal=58%
GSE34156_NOD2_LIGAND_VS_TLR1_TLR2_LIGAND_24H_TREATED_MONOCYTE_DN	GSE34156_NOD2_LIGAND_VS_TLR1_TLR2_LIGAND_24H_TREATED_MONOCYTE_DN		173	-0.285527	-1.19477	0.24375	1	0.94	7885	tags=52%, list=43%, signal=90%
GSE21546_WT_VS_SAP1A_KO_DP_THYMOCYTES_DN	GSE21546_WT_VS_SAP1A_KO_DP_THYMOCYTES_DN		162	-0.302273	-1.19473	0.204793	1	0.94	4676	tags=32%, list=25%, signal=43%
GSE37605_TREG_VS_TCONV_C57BL6_FOXP3_IRES_GFP_UP	GSE37605_TREG_VS_TCONV_C57BL6_FOXP3_IRES_GFP_UP		120	-0.3391	-1.19161	0.177419	1	0.942	4042	tags=31%, list=22%, signal=39%
GSE29614_CTRL_VS_TIV_FLU_VACCINE_PBMC_2007_UP	GSE29614_CTRL_VS_TIV_FLU_VACCINE_PBMC_2007_UP		155	-0.318765	-1.19059	0.184855	1	0.942	5322	tags=43%, list=29%, signal=59%
GSE7509_UNSTIM_VS_FCGRIIB_STIM_MONOCYTE_DN	GSE7509_UNSTIM_VS_FCGRIIB_STIM_MONOCYTE_DN		157	-0.384153	-1.19048	0.296451	1	0.942	6687	tags=57%, list=36%, signal=89%
GSE29615_CTRL_VS_DAY7_LAIV_FLU_VACCINE_PBMC_DN	GSE29615_CTRL_VS_DAY7_LAIV_FLU_VACCINE_PBMC_DN		142	-0.31932	-1.18866	0.181406	1	0.943	2420	tags=27%, list=13%, signal=31%
GSE29614_CTRL_VS_DAY3_TIV_FLU_VACCINE_PBMC_UP	GSE29614_CTRL_VS_DAY3_TIV_FLU_VACCINE_PBMC_UP		159	-0.292169	-1.1797	0.1875	1	0.944	6105	tags=40%, list=33%, signal=59%
GSE6259_33D1_POS_DC_VS_CD8_TCELL_UP	GSE6259_33D1_POS_DC_VS_CD8_TCELL_UP		132	-0.310621	-1.17949	0.214123	1	0.944	5699	tags=39%, list=31%, signal=57%
GSE14308_TH2_VS_INDUCED_TREG_DN	GSE14308_TH2_VS_INDUCED_TREG_DN		193	-0.283943	-1.17872	0.263485	1	0.944	3803	tags=27%, list=21%, signal=34%
GSE13485_CTRL_VS_DAY21_YF17D_VACCINE_PBMC_DN	GSE13485_CTRL_VS_DAY21_YF17D_VACCINE_PBMC_DN		145	-0.313714	-1.17664	0.185022	1	0.946	3945	tags=34%, list=21%, signal=44%
GSE43863_NAIVE_VS_LY6C_INT_CXCR5POS_CD4_EFF_TCELL_D6_LCMV_UP	GSE43863_NAIVE_VS_LY6C_INT_CXCR5POS_CD4_EFF_TCELL_D6_LCMV_UP		172	-0.323551	-1.16625	0.289583	1	0.951	6801	tags=44%, list=37%, signal=68%
GSE13547_WT_VS_ZFX_KO_BCELL_ANTI_IGM_STIM_12H_UP	GSE13547_WT_VS_ZFX_KO_BCELL_ANTI_IGM_STIM_12H_UP		134	-0.32575	-1.16523	0.224401	1	0.952	3932	tags=38%, list=21%, signal=48%
GSE2405_HEAT_KILLED_VS_LIVE_A_PHAGOCYTOPHILUM_STIM_NEUTROPHIL_24H_DN	GSE2405_HEAT_KILLED_VS_LIVE_A_PHAGOCYTOPHILUM_STIM_NEUTROPHIL_24H_DN		187	-0.284123	-1.16418	0.202673	1	0.952	4167	tags=30%, list=23%, signal=39%
GSE27786_LIN_NEG_VS_NKCELL_UP	GSE27786_LIN_NEG_VS_NKCELL_UP		187	-0.265664	-1.159	0.240938	1	0.953	5998	tags=36%, list=33%, signal=53%
GSE22886_NAIVE_VS_MEMORY_TCELL_UP	GSE22886_NAIVE_VS_MEMORY_TCELL_UP		184	-0.311177	-1.15153	0.291221	1	0.954	4968	tags=41%, list=27%, signal=56%
GSE45365_NK_CELL_VS_CD11B_DC_UP	GSE45365_NK_CELL_VS_CD11B_DC_UP		192	-0.299954	-1.1493	0.207289	1	0.954	4747	tags=36%, list=26%, signal=48%
GSE13485_DAY1_VS_DAY7_YF17D_VACCINE_PBMC_UP	GSE13485_DAY1_VS_DAY7_YF17D_VACCINE_PBMC_UP		151	-0.30437	-1.14483	0.190805	1	0.955	5118	tags=37%, list=28%, signal=51%
GSE10239_MEMORY_VS_KLRG1INT_EFF_CD8_TCELL_UP	GSE10239_MEMORY_VS_KLRG1INT_EFF_CD8_TCELL_UP		191	-0.274298	-1.14481	0.253796	1	0.955	4597	tags=36%, list=25%, signal=47%
GSE21678_WT_VS_FOXO1_FOXO3_KO_TREG_DN	GSE21678_WT_VS_FOXO1_FOXO3_KO_TREG_DN		180	-0.282631	-1.14265	0.29724	1	0.956	5288	tags=39%, list=29%, signal=55%
GSE2405_0H_VS_9H_A_PHAGOCYTOPHILUM_STIM_NEUTROPHIL_UP	GSE2405_0H_VS_9H_A_PHAGOCYTOPHILUM_STIM_NEUTROPHIL_UP		186	-0.290365	-1.14241	0.303609	1	0.956	4115	tags=30%, list=22%, signal=38%
GSE2770_UNTREATED_VS_ACT_CD4_TCELL_2H_DN	GSE2770_UNTREATED_VS_ACT_CD4_TCELL_2H_DN		191	-0.277061	-1.14122	0.344468	1	0.956	7932	tags=47%, list=43%, signal=82%
GSE21380_TFH_VS_GERMINAL_CENTER_TFH_CD4_TCELL_DN	GSE21380_TFH_VS_GERMINAL_CENTER_TFH_CD4_TCELL_DN		195	-0.238185	-1.14097	0.284483	1	0.956	4088	tags=21%, list=22%, signal=26%
GSE32986_UNSTIM_VS_GMCSF_STIM_DC_UP	GSE32986_UNSTIM_VS_GMCSF_STIM_DC_UP		183	-0.316489	-1.13775	0.300813	1	0.956	5286	tags=48%, list=29%, signal=67%
GSE22601_DOUBLE_NEGATIVE_VS_CD8_SINGLE_POSITIVE_THYMOCYTE_DN	GSE22601_DOUBLE_NEGATIVE_VS_CD8_SINGLE_POSITIVE_THYMOCYTE_DN		176	-0.292092	-1.13526	0.233766	1	0.956	4965	tags=39%, list=27%, signal=52%
GSE34156_TLR1_TLR2_LIGAND_VS_NOD2_AND_TLR1_TLR2_LIGAND_6H_TREATED_MONOCYTE_DN	GSE34156_TLR1_TLR2_LIGAND_VS_NOD2_AND_TLR1_TLR2_LIGAND_6H_TREATED_MONOCYTE_DN		153	-0.29578	-1.13362	0.274298	1	0.957	4102	tags=32%, list=22%, signal=41%
GSE18791_UNSTIM_VS_NEWCATSLE_VIRUS_DC_1H_DN	GSE18791_UNSTIM_VS_NEWCATSLE_VIRUS_DC_1H_DN		174	-0.292395	-1.13314	0.300448	1	0.957	7706	tags=51%, list=42%, signal=87%
GSE7509_UNSTIM_VS_TNFA_IL1B_IL6_PGE_STIM_DC_DN	GSE7509_UNSTIM_VS_TNFA_IL1B_IL6_PGE_STIM_DC_DN		83	-0.323921	-1.13248	0.251685	1	0.957	6460	tags=51%, list=35%, signal=78%
GSE22935_24H_VS_48H_MBOVIS_BCG_STIM_MYD88_KO_MACROPHAGE_DN	GSE22935_24H_VS_48H_MBOVIS_BCG_STIM_MYD88_KO_MACROPHAGE_DN		195	-0.281691	-1.13111	0.233853	1	0.958	5001	tags=38%, list=27%, signal=52%
GSE27241_WT_VS_RORGT_KO_TH17_POLARIZED_CD4_TCELL_TREATED_WITH_DIGOXIN_UP	GSE27241_WT_VS_RORGT_KO_TH17_POLARIZED_CD4_TCELL_TREATED_WITH_DIGOXIN_UP		173	-0.37155	-1.12656	0.404711	1	0.958	6890	tags=60%, list=37%, signal=94%
GSE24671_BAKIMULC_VS_SENDAI_VIRUS_INFECTED_MOUSE_SPLENOCYTES_DN	GSE24671_BAKIMULC_VS_SENDAI_VIRUS_INFECTED_MOUSE_SPLENOCYTES_DN		180	-0.265902	-1.12635	0.356701	1	0.958	8066	tags=51%, list=44%, signal=89%
GSE46606_UNSTIM_VS_CD40L_IL2_IL5_3DAY_STIMULATED_IRF4_KO_BCELL_UP	GSE46606_UNSTIM_VS_CD40L_IL2_IL5_3DAY_STIMULATED_IRF4_KO_BCELL_UP		155	-0.304041	-1.12586	0.251092	1	0.958	5832	tags=39%, list=32%, signal=56%
GSE13762_CTRL_VS_125_VITAMIND_DAY5_DC_DN	GSE13762_CTRL_VS_125_VITAMIND_DAY5_DC_DN		127	-0.278496	-1.12467	0.257271	1	0.958	3520	tags=27%, list=19%, signal=33%
GSE37532_VISCERAL_ADIPOSE_TISSUE_VS_LN_DERIVED_PPARG_KO_TREG_CD4_TCELL_DN	GSE37532_VISCERAL_ADIPOSE_TISSUE_VS_LN_DERIVED_PPARG_KO_TREG_CD4_TCELL_DN		122	-0.315366	-1.12292	0.347193	1	0.959	5503	tags=37%, list=30%, signal=52%
GSE14000_TRANSLATED_RNA_VS_MRNA_16H_LPS_DC_UP	GSE14000_TRANSLATED_RNA_VS_MRNA_16H_LPS_DC_UP		161	-0.288589	-1.1229	0.294521	1	0.959	5694	tags=42%, list=31%, signal=60%
GSE21546_UNSTIM_VS_ANTI_CD3_STIM_SAP1A_KO_DP_THYMOCYTES_DN	GSE21546_UNSTIM_VS_ANTI_CD3_STIM_SAP1A_KO_DP_THYMOCYTES_DN		140	-0.290663	-1.12154	0.259009	1	0.959	3295	tags=30%, list=18%, signal=36%
GSE7509_FCGRIIB_VS_TNFA_IL1B_IL6_PGE_STIM_DC_DN	GSE7509_FCGRIIB_VS_TNFA_IL1B_IL6_PGE_STIM_DC_DN		137	-0.333358	-1.11722	0.346639	1	0.959	5893	tags=45%, list=32%, signal=65%
GSE7852_LN_VS_FAT_TCONV_UP	GSE7852_LN_VS_FAT_TCONV_UP		188	-0.312747	-1.1172	0.379015	1	0.959	6828	tags=49%, list=37%, signal=78%
GSE22589_SIV_VS_HIV_AND_SIV_INFECTED_DC_DN	GSE22589_SIV_VS_HIV_AND_SIV_INFECTED_DC_DN		191	-0.267798	-1.11546	0.285403	1	0.959	5614	tags=36%, list=30%, signal=51%
GSE41867_NAIVE_VS_DAY30_LCMV_ARMSTRONG_MEMORY_CD8_TCELL_DN	GSE41867_NAIVE_VS_DAY30_LCMV_ARMSTRONG_MEMORY_CD8_TCELL_DN		185	-0.261216	-1.11384	0.370742	1	0.96	7342	tags=42%, list=40%, signal=68%
GSE2770_UNTREATED_VS_ACT_CD4_TCELL_6H_DN	GSE2770_UNTREATED_VS_ACT_CD4_TCELL_6H_DN		188	-0.312285	-1.11224	0.336083	1	0.961	4321	tags=34%, list=23%, signal=44%
GSE18791_CTRL_VS_NEWCASTLE_VIRUS_DC_1H_UP	GSE18791_CTRL_VS_NEWCASTLE_VIRUS_DC_1H_UP		149	-0.303369	-1.11155	0.267241	1	0.961	4267	tags=35%, list=23%, signal=45%
GSE27786_BCELL_VS_NEUTROPHIL_UP	GSE27786_BCELL_VS_NEUTROPHIL_UP		195	-0.26824	-1.10944	0.356701	1	0.962	7763	tags=51%, list=42%, signal=88%
GSE18804_SPLEEN_MACROPHAGE_VS_COLON_TUMORAL_MACROPHAGE_DN	GSE18804_SPLEEN_MACROPHAGE_VS_COLON_TUMORAL_MACROPHAGE_DN		186	-0.27363	-1.10842	0.297521	1	0.962	5307	tags=32%, list=29%, signal=44%
GSE26928_NAIVE_VS_CENT_MEMORY_CD4_TCELL_UP	GSE26928_NAIVE_VS_CENT_MEMORY_CD4_TCELL_UP		176	-0.296477	-1.10313	0.338174	1	0.966	5396	tags=42%, list=29%, signal=59%
GSE31082_DN_VS_CD8_SP_THYMOCYTE_UP	GSE31082_DN_VS_CD8_SP_THYMOCYTE_UP		187	-0.281619	-1.10191	0.368644	1	0.966	7328	tags=43%, list=40%, signal=71%
GSE40274_CTRL_VS_FOXP3_AND_SATB1_TRANSDUCED_ACTIVATED_CD4_TCELL_DN	GSE40274_CTRL_VS_FOXP3_AND_SATB1_TRANSDUCED_ACTIVATED_CD4_TCELL_DN		146	-0.294719	-1.10013	0.324675	1	0.966	2408	tags=24%, list=13%, signal=27%
GSE7568_IL4_TGFB_DEXAMETHASONE_VS_IL4_TGFB_TREATED_MACROPHAGE_UP	GSE7568_IL4_TGFB_DEXAMETHASONE_VS_IL4_TGFB_TREATED_MACROPHAGE_UP		160	-0.247476	-1.09921	0.377593	1	0.966	9324	tags=51%, list=51%, signal=102%
GSE18791_UNSTIM_VS_NEWCATSLE_VIRUS_DC_2H_DN	GSE18791_UNSTIM_VS_NEWCATSLE_VIRUS_DC_2H_DN		151	-0.30691	-1.09854	0.35	1	0.966	4604	tags=37%, list=25%, signal=49%
GSE45365_CTRL_VS_MCMV_INFECTION_NK_CELL_UP	GSE45365_CTRL_VS_MCMV_INFECTION_NK_CELL_UP		193	-0.311202	-1.09825	0.347475	1	0.966	5252	tags=40%, list=29%, signal=56%
GSE45365_BCELL_VS_CD8_TCELL_UP	GSE45365_BCELL_VS_CD8_TCELL_UP		156	-0.283281	-1.0977	0.284768	1	0.966	5084	tags=38%, list=28%, signal=53%
GSE41176_UNSTIM_VS_ANTI_IGM_STIM_TAK1_KO_BCELL_3H_UP	GSE41176_UNSTIM_VS_ANTI_IGM_STIM_TAK1_KO_BCELL_3H_UP		186	-0.268536	-1.09525	0.275168	1	0.966	4637	tags=33%, list=25%, signal=44%
GSE13485_DAY7_VS_DAY21_YF17D_VACCINE_PBMC_DN	GSE13485_DAY7_VS_DAY21_YF17D_VACCINE_PBMC_DN		150	-0.289397	-1.09374	0.269737	1	0.966	3859	tags=29%, list=21%, signal=36%
GSE32986_UNSTIM_VS_GMCSF_AND_CURDLAN_HIGHDOSE_STIM_DC_DN	GSE32986_UNSTIM_VS_GMCSF_AND_CURDLAN_HIGHDOSE_STIM_DC_DN		179	-0.309855	-1.0934	0.365657	1	0.966	4321	tags=39%, list=23%, signal=51%
GSE14000_UNSTIM_VS_4H_LPS_DC_TRANSLATED_RNA_UP	GSE14000_UNSTIM_VS_4H_LPS_DC_TRANSLATED_RNA_UP		187	-0.288414	-1.09224	0.367556	1	0.966	5113	tags=35%, list=28%, signal=48%
GSE4811_CLASSSICALY_ACTIVATED_VS_TYPE_2_ACTIVATED_MACROPHAGE_UP	GSE4811_CLASSSICALY_ACTIVATED_VS_TYPE_2_ACTIVATED_MACROPHAGE_UP		185	-0.267402	-1.09138	0.313929	1	0.966	5108	tags=32%, list=28%, signal=44%
GSE41867_DAY8_VS_DAY15_LCMV_ARMSTRONG_EFFECTOR_CD8_TCELL_DN	GSE41867_DAY8_VS_DAY15_LCMV_ARMSTRONG_EFFECTOR_CD8_TCELL_DN		143	-0.292074	-1.09039	0.291939	1	0.966	3954	tags=34%, list=21%, signal=42%
GSE31622_WT_VS_KLF3_KO_BCELL_UP	GSE31622_WT_VS_KLF3_KO_BCELL_UP		192	-0.269995	-1.08825	0.327004	1	0.966	3291	tags=26%, list=18%, signal=31%
GSE11924_TFH_VS_TH1_CD4_TCELL_DN	GSE11924_TFH_VS_TH1_CD4_TCELL_DN		187	-0.242679	-1.08638	0.32839	1	0.966	3645	tags=21%, list=20%, signal=26%
GSE27786_BCELL_VS_NKCELL_UP	GSE27786_BCELL_VS_NKCELL_UP		191	-0.262418	-1.08552	0.372632	1	0.967	5396	tags=32%, list=29%, signal=45%
GSE13485_DAY3_VS_DAY21_YF17D_VACCINE_PBMC_DN	GSE13485_DAY3_VS_DAY21_YF17D_VACCINE_PBMC_DN		151	-0.292585	-1.08394	0.283146	1	0.967	3454	tags=26%, list=19%, signal=32%
GSE19401_PLN_VS_PEYERS_PATCH_FOLLICULAR_DC_UP	GSE19401_PLN_VS_PEYERS_PATCH_FOLLICULAR_DC_UP		187	-0.267136	-1.08199	0.350318	1	0.967	4579	tags=33%, list=25%, signal=43%
GSE23321_CENTRAL_VS_EFFECTOR_MEMORY_CD8_TCELL_DN	GSE23321_CENTRAL_VS_EFFECTOR_MEMORY_CD8_TCELL_DN		190	-0.242991	-1.08139	0.372951	1	0.968	4924	tags=29%, list=27%, signal=40%
GSE29614_CTRL_VS_DAY3_TIV_FLU_VACCINE_PBMC_DN	GSE29614_CTRL_VS_DAY3_TIV_FLU_VACCINE_PBMC_DN		145	-0.290857	-1.08017	0.305618	1	0.969	4395	tags=32%, list=24%, signal=42%
GSE24492_LYVE_NEG_VS_POS_MACROPHAGE_UP	GSE24492_LYVE_NEG_VS_POS_MACROPHAGE_UP		184	-0.269423	-1.07973	0.332636	1	0.969	4218	tags=33%, list=23%, signal=42%
GSE29618_PRE_VS_DAY7_POST_TIV_FLU_VACCINE_PDC_UP	GSE29618_PRE_VS_DAY7_POST_TIV_FLU_VACCINE_PDC_UP		186	-0.278103	-1.07674	0.355932	1	0.969	4714	tags=33%, list=26%, signal=44%
GSE28237_FOLLICULAR_VS_EARLY_GC_BCELL_UP	GSE28237_FOLLICULAR_VS_EARLY_GC_BCELL_UP		182	-0.252076	-1.07411	0.336049	1	0.969	3891	tags=28%, list=21%, signal=35%
GSE37533_UNTREATED_VS_PIOGLIZATONE_TREATED_CD4_TCELL_PPARG2_AND_FOXP3_TRASDUCED_UP	GSE37533_UNTREATED_VS_PIOGLIZATONE_TREATED_CD4_TCELL_PPARG2_AND_FOXP3_TRASDUCED_UP		137	-0.298334	-1.07378	0.352442	1	0.969	4986	tags=42%, list=27%, signal=58%
GSE27291_0H_VS_6H_STIM_GAMMADELTA_TCELL_UP	GSE27291_0H_VS_6H_STIM_GAMMADELTA_TCELL_UP		170	-0.242876	-1.07281	0.360515	1	0.969	5892	tags=35%, list=32%, signal=51%
GSE26495_NAIVE_VS_PD1LOW_CD8_TCELL_UP	GSE26495_NAIVE_VS_PD1LOW_CD8_TCELL_UP		163	-0.279619	-1.07033	0.350105	1	0.969	6207	tags=43%, list=34%, signal=64%
GSE40666_STAT1_KO_VS_STAT4_KO_CD8_TCELL_WITH_IFNA_STIM_90MIN_UP	GSE40666_STAT1_KO_VS_STAT4_KO_CD8_TCELL_WITH_IFNA_STIM_90MIN_UP		183	-0.263235	-1.0697	0.388773	1	0.969	6806	tags=43%, list=37%, signal=68%
GSE4811_CLASSSICALY_ACTIVATED_VS_TYPE_2_ACTIVATED_MACROPHAGE_DN	GSE4811_CLASSSICALY_ACTIVATED_VS_TYPE_2_ACTIVATED_MACROPHAGE_DN		193	-0.270914	-1.06845	0.332564	1	0.969	5444	tags=37%, list=30%, signal=52%
GSE21033_CTRL_VS_POLYIC_STIM_DC_3H_UP	GSE21033_CTRL_VS_POLYIC_STIM_DC_3H_UP		187	-0.265513	-1.06296	0.442266	1	0.97	6021	tags=36%, list=33%, signal=53%
GSE25123_CTRL_VS_IL4_AND_ROSIGLITAZONE_STIM_MACROPHAGE_DN	GSE25123_CTRL_VS_IL4_AND_ROSIGLITAZONE_STIM_MACROPHAGE_DN		184	-0.249833	-1.06233	0.363248	1	0.97	5849	tags=38%, list=32%, signal=54%
GSE31082_DP_VS_CD8_SP_THYMOCYTE_UP	GSE31082_DP_VS_CD8_SP_THYMOCYTE_UP		189	-0.291461	-1.06178	0.421162	1	0.971	7618	tags=56%, list=41%, signal=94%
GSE21670_TGFB_VS_IL6_TREATED_CD4_TCELL_DN	GSE21670_TGFB_VS_IL6_TREATED_CD4_TCELL_DN		192	-0.239684	-1.06167	0.368653	1	0.971	5875	tags=33%, list=32%, signal=48%
GSE5589_WT_VS_IL6_KO_LPS_AND_IL10_STIM_MACROPHAGE_180MIN_UP	GSE5589_WT_VS_IL6_KO_LPS_AND_IL10_STIM_MACROPHAGE_180MIN_UP		98	-0.282092	-1.06089	0.345898	1	0.972	4451	tags=32%, list=24%, signal=41%
GSE27786_BCELL_VS_MONO_MAC_UP	GSE27786_BCELL_VS_MONO_MAC_UP		185	-0.241327	-1.05798	0.420382	1	0.972	7403	tags=42%, list=40%, signal=70%
GSE2405_0H_VS_12H_A_PHAGOCYTOPHILUM_STIM_NEUTROPHIL_DN	GSE2405_0H_VS_12H_A_PHAGOCYTOPHILUM_STIM_NEUTROPHIL_DN		189	-0.315253	-1.05568	0.384454	1	0.972	4177	tags=30%, list=23%, signal=39%
GSE9960_GRAM_NEG_VS_GRAM_NEG_AND_POS_SEPSIS_PBMC_DN	GSE9960_GRAM_NEG_VS_GRAM_NEG_AND_POS_SEPSIS_PBMC_DN		178	-0.261139	-1.05522	0.401691	1	0.973	5614	tags=34%, list=30%, signal=48%
GSE21546_UNSTIM_VS_ANTI_CD3_STIM_DP_THYMOCYTES_DN	GSE21546_UNSTIM_VS_ANTI_CD3_STIM_DP_THYMOCYTES_DN		180	-0.288411	-1.05299	0.427975	1	0.973	6877	tags=39%, list=37%, signal=61%
GSE21546_WT_VS_ELK1_KO_ANTI_CD3_STIM_DP_THYMOCYTES_DN	GSE21546_WT_VS_ELK1_KO_ANTI_CD3_STIM_DP_THYMOCYTES_DN		183	-0.281318	-1.05282	0.411642	1	0.973	8092	tags=45%, list=44%, signal=79%
GSE29618_PRE_VS_DAY7_FLU_VACCINE_PDC_UP	GSE29618_PRE_VS_DAY7_FLU_VACCINE_PDC_UP		189	-0.271869	-1.05239	0.379464	1	0.973	4714	tags=35%, list=26%, signal=47%
GSE9006_TYPE_1_DIABETES_AT_DX_VS_1MONTH_POST_DX_PBMC_DN	GSE9006_TYPE_1_DIABETES_AT_DX_VS_1MONTH_POST_DX_PBMC_DN		177	-0.237698	-1.05198	0.387446	1	0.973	3739	tags=25%, list=20%, signal=32%
GSE22601_IMMATURE_CD4_SINGLE_POSITIVE_VS_CD4_SINGLE_POSITIVE_THYMOCYTE_DN	GSE22601_IMMATURE_CD4_SINGLE_POSITIVE_VS_CD4_SINGLE_POSITIVE_THYMOCYTE_DN		189	-0.262019	-1.05144	0.393407	1	0.973	5177	tags=33%, list=28%, signal=45%
GSE26351_UNSTIM_VS_BMP_PATHWAY_STIM_HEMATOPOIETIC_PROGENITORS_DN	GSE26351_UNSTIM_VS_BMP_PATHWAY_STIM_HEMATOPOIETIC_PROGENITORS_DN		186	-0.24018	-1.05091	0.39112	1	0.973	4449	tags=27%, list=24%, signal=35%
GSE15659_RESTING_TREG_VS_NONSUPPRESSIVE_TCELL_UP	GSE15659_RESTING_TREG_VS_NONSUPPRESSIVE_TCELL_UP		175	-0.256297	-1.05058	0.377049	1	0.973	5466	tags=38%, list=30%, signal=54%
GSE21927_SPLEEN_VS_TUMOR_MONOCYTE_C57BL6_DN	GSE21927_SPLEEN_VS_TUMOR_MONOCYTE_C57BL6_DN		164	-0.282102	-1.05055	0.386752	1	0.973	4042	tags=29%, list=22%, signal=36%
GSE24026_PD1_LIGATION_VS_CTRL_IN_ACT_TCELL_LINE_DN	GSE24026_PD1_LIGATION_VS_CTRL_IN_ACT_TCELL_LINE_DN		190	-0.277711	-1.04903	0.458586	1	0.973	8148	tags=55%, list=44%, signal=98%
GSE10147_IL3_VS_IL3_AND_HIVP17_STIM_PDC_UP	GSE10147_IL3_VS_IL3_AND_HIVP17_STIM_PDC_UP		157	-0.29583	-1.04836	0.458678	1	0.973	7844	tags=58%, list=43%, signal=100%
GSE2405_0H_VS_6H_A_PHAGOCYTOPHILUM_STIM_NEUTROPHIL_UP	GSE2405_0H_VS_6H_A_PHAGOCYTOPHILUM_STIM_NEUTROPHIL_UP		182	-0.246617	-1.04761	0.426471	1	0.973	4310	tags=24%, list=23%, signal=31%
GSE35543_IN_VIVO_NTREG_VS_CONVERTED_EX_ITREG_DN	GSE35543_IN_VIVO_NTREG_VS_CONVERTED_EX_ITREG_DN		189	-0.277616	-1.04664	0.357759	1	0.974	3713	tags=30%, list=20%, signal=37%
GSE18893_TCONV_VS_TREG_24H_TNF_STIM_DN	GSE18893_TCONV_VS_TREG_24H_TNF_STIM_DN		185	-0.234556	-1.04641	0.395538	1	0.974	4256	tags=25%, list=23%, signal=33%
GSE2706_UNSTIM_VS_2H_R848_DC_UP	GSE2706_UNSTIM_VS_2H_R848_DC_UP		178	-0.282786	-1.04389	0.423868	1	0.975	6843	tags=53%, list=37%, signal=84%
GSE37301_LYMPHOID_PRIMED_MPP_VS_PRO_BCELL_UP	GSE37301_LYMPHOID_PRIMED_MPP_VS_PRO_BCELL_UP		188	-0.230533	-1.04345	0.397938	1	0.975	5599	tags=29%, list=30%, signal=42%
GSE13306_RA_VS_UNTREATED_TCONV_UP	GSE13306_RA_VS_UNTREATED_TCONV_UP		189	-0.251225	-1.04324	0.408421	1	0.975	6650	tags=41%, list=36%, signal=64%
GSE32423_MEMORY_VS_NAIVE_CD8_TCELL_IL7_DN	GSE32423_MEMORY_VS_NAIVE_CD8_TCELL_IL7_DN		188	-0.247628	-1.04134	0.415948	1	0.975	5516	tags=33%, list=30%, signal=47%
GSE9960_HEALTHY_VS_GRAM_NEG_AND_POS_SEPSIS_PBMC_UP	GSE9960_HEALTHY_VS_GRAM_NEG_AND_POS_SEPSIS_PBMC_UP		159	-0.277949	-1.03962	0.378076	1	0.975	2648	tags=23%, list=14%, signal=26%
GSE10147_IL3_VS_IL3_AND_CPG_STIM_PDC_DN	GSE10147_IL3_VS_IL3_AND_CPG_STIM_PDC_DN		154	-0.272582	-1.03932	0.434426	1	0.975	7286	tags=49%, list=40%, signal=80%
GSE32986_GMCSF_VS_GMCSF_AND_CURDLAN_LOWDOSE_STIM_DC_DN	GSE32986_GMCSF_VS_GMCSF_AND_CURDLAN_LOWDOSE_STIM_DC_DN		177	-0.285785	-1.03707	0.40121	1	0.975	5669	tags=40%, list=31%, signal=57%
GSE37416_CTRL_VS_0H_F_TULARENSIS_LVS_NEUTROPHIL_UP	GSE37416_CTRL_VS_0H_F_TULARENSIS_LVS_NEUTROPHIL_UP		161	-0.256452	-1.03704	0.397291	1	0.975	4832	tags=33%, list=26%, signal=44%
GSE7852_THYMUS_VS_FAT_TREG_UP	GSE7852_THYMUS_VS_FAT_TREG_UP		195	-0.253532	-1.03686	0.430063	1	0.975	5944	tags=40%, list=32%, signal=58%
GSE30083_SP2_VS_SP4_THYMOCYTE_UP	GSE30083_SP2_VS_SP4_THYMOCYTE_UP		190	-0.263658	-1.03007	0.390558	1	0.976	3876	tags=28%, list=21%, signal=36%
GSE26928_EFF_MEM_VS_CENTR_MEM_CD4_TCELL_DN	GSE26928_EFF_MEM_VS_CENTR_MEM_CD4_TCELL_DN		155	-0.269107	-1.02384	0.44958	1	0.978	4294	tags=28%, list=23%, signal=37%
GSE41867_DAY15_EFFECTOR_VS_DAY30_MEMORY_CD8_TCELL_LCMV_ARMSTRONG_DN	GSE41867_DAY15_EFFECTOR_VS_DAY30_MEMORY_CD8_TCELL_LCMV_ARMSTRONG_DN		163	-0.299128	-1.02344	0.455487	1	0.979	4991	tags=42%, list=27%, signal=58%
GSE10325_BCELL_VS_LUPUS_BCELL_UP	GSE10325_BCELL_VS_LUPUS_BCELL_UP		178	-0.261034	-1.02206	0.419552	1	0.979	4557	tags=35%, list=25%, signal=46%
GSE40274_CTRL_VS_FOXP3_AND_LEF1_TRANSDUCED_ACTIVATED_CD4_TCELL_DN	GSE40274_CTRL_VS_FOXP3_AND_LEF1_TRANSDUCED_ACTIVATED_CD4_TCELL_DN		160	-0.246321	-1.02147	0.427039	1	0.979	5622	tags=31%, list=31%, signal=44%
GSE24972_WT_VS_IRF8_KO_MARGINAL_ZONE_SPLEEN_BCELL_DN	GSE24972_WT_VS_IRF8_KO_MARGINAL_ZONE_SPLEEN_BCELL_DN		189	-0.244057	-1.0202	0.438257	1	0.979	6554	tags=42%, list=36%, signal=65%
GSE19888_ADENOSINE_A3R_ACT_VS_TCELL_MEMBRANES_ACT_IN_MAST_CELL_DN	GSE19888_ADENOSINE_A3R_ACT_VS_TCELL_MEMBRANES_ACT_IN_MAST_CELL_DN		167	-0.259925	-1.0182	0.463415	1	0.979	5458	tags=34%, list=30%, signal=48%
GSE27786_LSK_VS_MONO_MAC_UP	GSE27786_LSK_VS_MONO_MAC_UP		183	-0.238929	-1.01713	0.462656	1	0.979	7413	tags=45%, list=40%, signal=74%
GSE22103_UNSTIM_VS_GMCSF_AND_IFNG_STIM_NEUTROPHIL_UP	GSE22103_UNSTIM_VS_GMCSF_AND_IFNG_STIM_NEUTROPHIL_UP		193	-0.271569	-1.0155	0.470588	1	0.979	5686	tags=37%, list=31%, signal=53%
GSE21927_SPLEEN_VS_BONE_MARROW_MONOCYTE_BALBC_UP	GSE21927_SPLEEN_VS_BONE_MARROW_MONOCYTE_BALBC_UP		190	-0.274574	-1.01317	0.462687	1	0.979	4146	tags=29%, list=22%, signal=38%
GSE43863_NAIVE_VS_MEMORY_TH1_CD4_TCELL_D150_LCMV_DN	GSE43863_NAIVE_VS_MEMORY_TH1_CD4_TCELL_D150_LCMV_DN		151	-0.249267	-1.01056	0.435556	1	0.98	2592	tags=23%, list=14%, signal=26%
GSE16386_IL4_VS_IL4_AND_ROSIGLITAZONE_STIM_MACROPHAGE_6H_UP	GSE16386_IL4_VS_IL4_AND_ROSIGLITAZONE_STIM_MACROPHAGE_6H_UP		186	-0.220872	-1.0098	0.4375	1	0.98	5438	tags=31%, list=30%, signal=43%
GSE9006_TYPE_1_DIABETES_AT_DX_VS_4MONTH_POST_DX_PBMC_DN	GSE9006_TYPE_1_DIABETES_AT_DX_VS_4MONTH_POST_DX_PBMC_DN		181	-0.208567	-1.00898	0.42827	1	0.98	4448	tags=24%, list=24%, signal=31%
GSE20152_SPHK1_KO_VS_WT_HTNFA_OVERXPRESS_ANKLE_DN	GSE20152_SPHK1_KO_VS_WT_HTNFA_OVERXPRESS_ANKLE_DN		190	-0.240396	-1.00824	0.454357	1	0.98	8209	tags=53%, list=45%, signal=95%
GSE34156_UNTREATED_VS_24H_NOD2_AND_TLR1_TLR2_LIGAND_TREATED_MONOCYTE_DN	GSE34156_UNTREATED_VS_24H_NOD2_AND_TLR1_TLR2_LIGAND_TREATED_MONOCYTE_DN		153	-0.267717	-1.00758	0.461369	1	0.98	4649	tags=35%, list=25%, signal=47%
GSE6259_DEC205_POS_DC_VS_BCELL_UP	GSE6259_DEC205_POS_DC_VS_BCELL_UP		151	-0.258874	-1.00596	0.461538	1	0.98	5696	tags=38%, list=31%, signal=55%
GSE14413_UNSTIM_VS_IFNB_STIM_RAW264_CELLS_DN	GSE14413_UNSTIM_VS_IFNB_STIM_RAW264_CELLS_DN		115	-0.279196	-1.00482	0.440789	1	0.98	4946	tags=42%, list=27%, signal=57%
GSE41176_UNSTIM_VS_ANTI_IGM_STIM_TAK1_KO_BCELL_6H_UP	GSE41176_UNSTIM_VS_ANTI_IGM_STIM_TAK1_KO_BCELL_6H_UP		184	-0.240735	-1.00414	0.453222	1	0.981	4745	tags=30%, list=26%, signal=40%
GSE22886_NAIVE_CD4_TCELL_VS_12H_ACT_TH2_UP	GSE22886_NAIVE_CD4_TCELL_VS_12H_ACT_TH2_UP		186	-0.28014	-1.00377	0.471429	1	0.981	4691	tags=38%, list=25%, signal=50%
GSE34205_RSV_VS_FLU_INF_INFANT_PBMC_UP	GSE34205_RSV_VS_FLU_INF_INFANT_PBMC_UP		170	-0.24657	-1.00298	0.441913	1	0.981	3491	tags=21%, list=19%, signal=25%
GSE27786_BCELL_VS_ERYTHROBLAST_DN	GSE27786_BCELL_VS_ERYTHROBLAST_DN		191	-0.253836	-1.00281	0.467391	1	0.981	2943	tags=23%, list=16%, signal=27%
GSE19888_CTRL_VS_T_CELL_MEMBRANES_ACT_MAST_CELL_UP	GSE19888_CTRL_VS_T_CELL_MEMBRANES_ACT_MAST_CELL_UP		194	-0.222739	-1.00237	0.459082	1	0.981	8038	tags=43%, list=44%, signal=76%
GSE27786_LSK_VS_NEUTROPHIL_UP	GSE27786_LSK_VS_NEUTROPHIL_UP		182	-0.228625	-1.00145	0.495935	1	0.982	4866	tags=26%, list=26%, signal=35%
GSE13738_RESTING_VS_TCR_ACTIVATED_CD4_TCELL_UP	GSE13738_RESTING_VS_TCR_ACTIVATED_CD4_TCELL_UP		172	-0.284642	-1.00067	0.456389	1	0.982	5730	tags=43%, list=31%, signal=62%
GSE40277_GATA1_AND_SATB1_TRANSDUCED_VS_CTRL_CD4_TCELL_DN	GSE40277_GATA1_AND_SATB1_TRANSDUCED_VS_CTRL_CD4_TCELL_DN		193	-0.284937	-1.00004	0.482759	1	0.982	3812	tags=34%, list=21%, signal=42%
GSE11961_MEMORY_BCELL_DAY7_VS_GERMINAL_CENTER_BCELL_DAY40_DN	GSE11961_MEMORY_BCELL_DAY7_VS_GERMINAL_CENTER_BCELL_DAY40_DN		188	-0.250366	-0.997056	0.470833	1	0.982	5490	tags=36%, list=30%, signal=50%
GSE18791_UNSTIM_VS_NEWCATSLE_VIRUS_DC_2H_UP	GSE18791_UNSTIM_VS_NEWCATSLE_VIRUS_DC_2H_UP		151	-0.258352	-0.996076	0.449115	1	0.982	4350	tags=32%, list=24%, signal=41%
GSE20152_SPHK1_KO_VS_HTNFA_OVEREXPRESS_ANKLE_DN	GSE20152_SPHK1_KO_VS_HTNFA_OVEREXPRESS_ANKLE_DN		189	-0.243987	-0.995822	0.491803	1	0.982	5615	tags=37%, list=30%, signal=52%
GSE21670_TGFB_VS_IL6_TREATED_CD4_TCELL_UP	GSE21670_TGFB_VS_IL6_TREATED_CD4_TCELL_UP		186	-0.261215	-0.995572	0.477876	1	0.982	3827	tags=29%, list=21%, signal=36%
GSE1740_MCSF_VS_MCSF_AND_IFNG_DAY2_DERIVED_MACROPHAGE_WITH_IFNA_STIM_DN	GSE1740_MCSF_VS_MCSF_AND_IFNG_DAY2_DERIVED_MACROPHAGE_WITH_IFNA_STIM_DN		156	-0.25362	-0.992776	0.470852	1	0.982	3063	tags=28%, list=17%, signal=33%
GSE37605_C57BL6_VS_NOD_FOXP3_IRES_GFP_TREG_UP	GSE37605_C57BL6_VS_NOD_FOXP3_IRES_GFP_TREG_UP		117	-0.262602	-0.990362	0.434879	1	0.982	4450	tags=31%, list=24%, signal=40%
GSE5542_IFNA_VS_IFNA_AND_IFNG_TREATED_EPITHELIAL_CELLS_6H_UP	GSE5542_IFNA_VS_IFNA_AND_IFNG_TREATED_EPITHELIAL_CELLS_6H_UP		189	-0.242068	-0.988061	0.477801	1	0.983	4367	tags=29%, list=24%, signal=37%
GSE40666_UNTREATED_VS_IFNA_STIM_CD8_TCELL_90MIN_UP	GSE40666_UNTREATED_VS_IFNA_STIM_CD8_TCELL_90MIN_UP		157	-0.264827	-0.987522	0.498896	1	0.984	3892	tags=29%, list=21%, signal=37%
GSE26928_NAIVE_VS_CXCR5_POS_CD4_TCELL_UP	GSE26928_NAIVE_VS_CXCR5_POS_CD4_TCELL_UP		170	-0.244035	-0.984578	0.479303	1	0.985	3011	tags=21%, list=16%, signal=24%
GSE41867_DAY6_VS_DAY8_LCMV_ARMSTRONG_EFFECTOR_CD8_TCELL_DN	GSE41867_DAY6_VS_DAY8_LCMV_ARMSTRONG_EFFECTOR_CD8_TCELL_DN		193	-0.207349	-0.983847	0.440079	1	0.985	7471	tags=38%, list=41%, signal=64%
GSE29615_DAY3_VS_DAY7_LAIV_FLU_VACCINE_PBMC_UP	GSE29615_DAY3_VS_DAY7_LAIV_FLU_VACCINE_PBMC_UP		158	-0.238626	-0.983117	0.506849	1	0.985	2807	tags=23%, list=15%, signal=27%
GSE22589_HEALTHY_VS_HIV_INFECTED_DC_UP	GSE22589_HEALTHY_VS_HIV_INFECTED_DC_UP		190	-0.245186	-0.982246	0.505197	1	0.985	8000	tags=53%, list=43%, signal=93%
GSE21063_3H_VS_16H_ANTI_IGM_STIM_BCELL_DN	GSE21063_3H_VS_16H_ANTI_IGM_STIM_BCELL_DN		176	-0.268882	-0.98073	0.498978	1	0.985	5140	tags=37%, list=28%, signal=51%
GSE22935_WT_VS_MYD88_KO_MACROPHAGE_DN	GSE22935_WT_VS_MYD88_KO_MACROPHAGE_DN		192	-0.268036	-0.979544	0.488421	1	0.985	4333	tags=31%, list=24%, signal=40%
GSE21063_WT_VS_NFATC1_KO_8H_ANTI_IGM_STIM_BCELL_DN	GSE21063_WT_VS_NFATC1_KO_8H_ANTI_IGM_STIM_BCELL_DN		192	-0.245873	-0.978518	0.509091	1	0.985	7750	tags=54%, list=42%, signal=92%
GSE36392_TYPE_2_MYELOID_VS_MAC_IL25_TREATED_LUNG_DN	GSE36392_TYPE_2_MYELOID_VS_MAC_IL25_TREATED_LUNG_DN		181	-0.218353	-0.976881	0.495781	1	0.985	8165	tags=49%, list=44%, signal=86%
GSE2770_TGFB_AND_IL4_ACT_VS_ACT_CD4_TCELL_6H_DN	GSE2770_TGFB_AND_IL4_ACT_VS_ACT_CD4_TCELL_6H_DN		181	-0.243709	-0.976442	0.523711	1	0.985	7202	tags=40%, list=39%, signal=66%
GSE30083_SP1_VS_SP4_THYMOCYTE_UP	GSE30083_SP1_VS_SP4_THYMOCYTE_UP		193	-0.246732	-0.975916	0.475	1	0.985	5597	tags=36%, list=30%, signal=51%
GSE6269_FLU_VS_E_COLI_INF_PBMC_DN	GSE6269_FLU_VS_E_COLI_INF_PBMC_DN		135	-0.241299	-0.974458	0.493023	1	0.987	6436	tags=39%, list=35%, signal=60%
GSE41867_DAY8_VS_DAY15_LCMV_ARMSTRONG_EFFECTOR_CD8_TCELL_UP	GSE41867_DAY8_VS_DAY15_LCMV_ARMSTRONG_EFFECTOR_CD8_TCELL_UP		154	-0.265278	-0.974448	0.524554	1	0.987	4219	tags=34%, list=23%, signal=43%
GSE13522_CTRL_VS_T_CRUZI_Y_STRAIN_INF_SKIN_129_MOUSE_DN	GSE13522_CTRL_VS_T_CRUZI_Y_STRAIN_INF_SKIN_129_MOUSE_DN		192	-0.252377	-0.972629	0.527083	1	0.987	4693	tags=30%, list=25%, signal=40%
GSE2128_CTRL_VS_MIMETOPE_NEGATIVE_SELECTION_DP_THYMOCYTE_C57BL6_DN	GSE2128_CTRL_VS_MIMETOPE_NEGATIVE_SELECTION_DP_THYMOCYTE_C57BL6_DN		190	-0.235951	-0.971427	0.511435	1	0.988	3418	tags=24%, list=19%, signal=29%
GSE16385_UNTREATED_VS_12H_IFNG_TNF_TREATED_MACROPHAGE_UP	GSE16385_UNTREATED_VS_12H_IFNG_TNF_TREATED_MACROPHAGE_UP		168	-0.250395	-0.969757	0.517316	1	0.988	5702	tags=40%, list=31%, signal=58%
GSE29615_CTRL_VS_DAY3_LAIV_IFLU_VACCINE_PBMC_DN	GSE29615_CTRL_VS_DAY3_LAIV_IFLU_VACCINE_PBMC_DN		165	-0.233129	-0.968408	0.488273	1	0.988	4074	tags=28%, list=22%, signal=36%
GSE5542_UNTREATED_VS_IFNG_TREATED_EPITHELIAL_CELLS_24H_DN	GSE5542_UNTREATED_VS_IFNG_TREATED_EPITHELIAL_CELLS_24H_DN		180	-0.248	-0.966706	0.523711	1	0.988	5328	tags=34%, list=29%, signal=47%
GSE13484_UNSTIM_VS_3H_YF17D_VACCINE_STIM_PBMC_UP	GSE13484_UNSTIM_VS_3H_YF17D_VACCINE_STIM_PBMC_UP		184	-0.24836	-0.966361	0.515528	1	0.988	5121	tags=36%, list=28%, signal=49%
GSE17721_LPS_VS_POLYIC_0.5H_BMDC_DN	GSE17721_LPS_VS_POLYIC_0.5H_BMDC_DN		192	-0.22766	-0.964474	0.518438	1	0.988	3589	tags=23%, list=19%, signal=28%
GSE15659_CD45RA_NEG_CD4_TCELL_VS_ACTIVATED_TREG_UP	GSE15659_CD45RA_NEG_CD4_TCELL_VS_ACTIVATED_TREG_UP		174	-0.22621	-0.963766	0.5	1	0.988	5466	tags=38%, list=30%, signal=53%
GSE21670_STAT3_KO_VS_WT_CD4_TCELL_TGFB_TREATED_UP	GSE21670_STAT3_KO_VS_WT_CD4_TCELL_TGFB_TREATED_UP		191	-0.25618	-0.963151	0.515593	1	0.989	5134	tags=32%, list=28%, signal=45%
GSE31082_DN_VS_DP_THYMOCYTE_UP	GSE31082_DN_VS_DP_THYMOCYTE_UP		184	-0.204542	-0.962476	0.486869	1	0.989	5356	tags=23%, list=29%, signal=33%
GSE22601_DOUBLE_NEGATIVE_VS_IMMATURE_CD4_SP_THYMOCYTE_UP	GSE22601_DOUBLE_NEGATIVE_VS_IMMATURE_CD4_SP_THYMOCYTE_UP		182	-0.233396	-0.96106	0.528571	1	0.989	5015	tags=30%, list=27%, signal=40%
GSE36476_YOUNG_VS_OLD_DONOR_MEMORY_CD4_TCELL_16H_TSST_ACT_UP	GSE36476_YOUNG_VS_OLD_DONOR_MEMORY_CD4_TCELL_16H_TSST_ACT_UP		184	-0.232383	-0.960427	0.528634	1	0.989	3035	tags=20%, list=16%, signal=23%
GSE16450_CTRL_VS_IFNA_12H_STIM_MATURE_NEURON_CELL_LINE_UP	GSE16450_CTRL_VS_IFNA_12H_STIM_MATURE_NEURON_CELL_LINE_UP		189	-0.242275	-0.960107	0.536424	1	0.99	4165	tags=31%, list=23%, signal=40%
GSE5542_IFNG_VS_IFNA_TREATED_EPITHELIAL_CELLS_6H_UP	GSE5542_IFNG_VS_IFNA_TREATED_EPITHELIAL_CELLS_6H_UP		188	-0.252122	-0.959555	0.512605	1	0.99	6747	tags=41%, list=37%, signal=65%
GSE1432_CTRL_VS_IFNG_6H_MICROGLIA_UP	GSE1432_CTRL_VS_IFNG_6H_MICROGLIA_UP		191	-0.247497	-0.958929	0.522484	1	0.991	6083	tags=42%, list=33%, signal=63%
GSE37532_WT_VS_PPARG_KO_VISCERAL_ADIPOSE_TISSUE_TCONV_DN	GSE37532_WT_VS_PPARG_KO_VISCERAL_ADIPOSE_TISSUE_TCONV_DN		192	-0.238327	-0.95859	0.519833	1	0.991	8447	tags=56%, list=46%, signal=103%
GSE3691_CONVENTIONAL_VS_PLASMACYTOID_DC_SPLEEN_DN	GSE3691_CONVENTIONAL_VS_PLASMACYTOID_DC_SPLEEN_DN		192	-0.235391	-0.957218	0.534722	1	0.991	3275	tags=24%, list=18%, signal=29%
GSE19888_ADENOSINE_A3R_INH_PRETREAT_AND_ACT_BY_A3R_VS_TCELL_MEMBRANES_ACT_MAST_CELL_DN	GSE19888_ADENOSINE_A3R_INH_PRETREAT_AND_ACT_BY_A3R_VS_TCELL_MEMBRANES_ACT_MAST_CELL_DN		183	-0.226202	-0.956443	0.512821	1	0.991	6607	tags=42%, list=36%, signal=65%
GSE22589_HIV_VS_HIV_AND_SIV_INFECTED_DC_DN	GSE22589_HIV_VS_HIV_AND_SIV_INFECTED_DC_DN		188	-0.256741	-0.955596	0.548319	1	0.991	7016	tags=46%, list=38%, signal=74%
GSE18148_CBFB_KO_VS_WT_TREG_DN	GSE18148_CBFB_KO_VS_WT_TREG_DN		187	-0.229434	-0.952809	0.546485	1	0.991	6913	tags=41%, list=38%, signal=64%
GSE43863_NAIVE_VS_TH1_EFF_CD4_TCELL_D6_LCMV_UP	GSE43863_NAIVE_VS_TH1_EFF_CD4_TCELL_D6_LCMV_UP		177	-0.235362	-0.952477	0.556017	1	0.991	4702	tags=27%, list=26%, signal=35%
GSE37301_LYMPHOID_PRIMED_MPP_VS_PRO_BCELL_DN	GSE37301_LYMPHOID_PRIMED_MPP_VS_PRO_BCELL_DN		183	-0.223891	-0.95215	0.544053	1	0.991	2535	tags=19%, list=14%, signal=21%
GSE26495_NAIVE_VS_PD1HIGH_CD8_TCELL_UP	GSE26495_NAIVE_VS_PD1HIGH_CD8_TCELL_UP		164	-0.257275	-0.952088	0.534447	1	0.991	5240	tags=38%, list=28%, signal=52%
GSE27786_NKTCELL_VS_ERYTHROBLAST_DN	GSE27786_NKTCELL_VS_ERYTHROBLAST_DN		193	-0.252041	-0.951861	0.559829	1	0.991	5747	tags=39%, list=31%, signal=57%
GSE6259_FLT3L_INDUCED_DEC205_POS_DC_VS_CD4_TCELL_DN	GSE6259_FLT3L_INDUCED_DEC205_POS_DC_VS_CD4_TCELL_DN		118	-0.256259	-0.948647	0.550321	1	0.991	3832	tags=26%, list=21%, signal=33%
GSE13887_RESTING_VS_ACT_CD4_TCELL_UP	GSE13887_RESTING_VS_ACT_CD4_TCELL_UP		94	-0.259243	-0.947751	0.562077	1	0.991	5945	tags=47%, list=32%, signal=69%
GSE42724_B1_BCELL_VS_PLASMABLAST_UP	GSE42724_B1_BCELL_VS_PLASMABLAST_UP		193	-0.210795	-0.947674	0.541578	1	0.991	4630	tags=28%, list=25%, signal=37%
GSE4142_PLASMA_CELL_VS_GC_BCELL_UP	GSE4142_PLASMA_CELL_VS_GC_BCELL_UP		195	-0.236083	-0.945349	0.552966	1	0.991	5122	tags=32%, list=28%, signal=44%
GSE557_WT_VS_CIITA_KO_DC_UP	GSE557_WT_VS_CIITA_KO_DC_UP		190	-0.220283	-0.944538	0.532091	1	0.991	4250	tags=26%, list=23%, signal=34%
GSE20727_CTRL_VS_DNFB_ALLERGEN_TREATED_DC_DN	GSE20727_CTRL_VS_DNFB_ALLERGEN_TREATED_DC_DN		173	-0.208028	-0.943406	0.535865	1	0.991	5586	tags=29%, list=30%, signal=41%
GSE14000_4H_VS_16H_LPS_DC_DN	GSE14000_4H_VS_16H_LPS_DC_DN		176	-0.238869	-0.943046	0.552632	1	0.991	7537	tags=47%, list=41%, signal=79%
GSE22935_WT_VS_MYD88_KO_MACROPHAGE_48H_MBOVIS_BCG_STIM_UP	GSE22935_WT_VS_MYD88_KO_MACROPHAGE_48H_MBOVIS_BCG_STIM_UP		192	-0.232383	-0.940836	0.549587	1	0.991	7014	tags=42%, list=38%, signal=67%
GSE31082_DP_VS_CD4_SP_THYMOCYTE_UP	GSE31082_DP_VS_CD4_SP_THYMOCYTE_UP		187	-0.233829	-0.940808	0.551653	1	0.991	6941	tags=37%, list=38%, signal=59%
GSE15659_NAIVE_CD4_TCELL_VS_ACTIVATED_TREG_UP	GSE15659_NAIVE_CD4_TCELL_VS_ACTIVATED_TREG_UP		168	-0.225327	-0.940735	0.579065	1	0.991	6117	tags=44%, list=33%, signal=65%
GSE27786_LIN_NEG_VS_MONO_MAC_UP	GSE27786_LIN_NEG_VS_MONO_MAC_UP		190	-0.215198	-0.940577	0.542017	1	0.991	7449	tags=45%, list=40%, signal=74%
GSE7852_THYMUS_VS_FAT_TCONV_UP	GSE7852_THYMUS_VS_FAT_TCONV_UP		191	-0.24383	-0.940331	0.546584	1	0.991	7920	tags=52%, list=43%, signal=91%
GSE19888_ADENOSINE_A3R_INH_VS_ACT_WITH_INHIBITOR_PRETREATMENT_IN_MAST_CELL_DN	GSE19888_ADENOSINE_A3R_INH_VS_ACT_WITH_INHIBITOR_PRETREATMENT_IN_MAST_CELL_DN		187	-0.236512	-0.940308	0.542553	1	0.991	4667	tags=28%, list=25%, signal=38%
GSE7218_IGM_VS_IGG_SIGNAL_THGOUGH_ANTIGEN_BCELL_UP	GSE7218_IGM_VS_IGG_SIGNAL_THGOUGH_ANTIGEN_BCELL_UP		179	-0.245991	-0.940056	0.543158	1	0.991	6416	tags=39%, list=35%, signal=59%
GSE15659_NAIVE_VS_PTPRC_NEG_CD4_TCELL_UP	GSE15659_NAIVE_VS_PTPRC_NEG_CD4_TCELL_UP		167	-0.227392	-0.937906	0.547046	1	0.992	5167	tags=36%, list=28%, signal=49%
GSE42088_UNINF_VS_LEISHMANIA_INF_DC_8H_DN	GSE42088_UNINF_VS_LEISHMANIA_INF_DC_8H_DN		185	-0.25149	-0.935105	0.551948	1	0.992	5175	tags=35%, list=28%, signal=48%
GSE18791_CTRL_VS_NEWCASTLE_VIRUS_DC_4H_UP	GSE18791_CTRL_VS_NEWCASTLE_VIRUS_DC_4H_UP		188	-0.241287	-0.933998	0.539749	1	0.992	5932	tags=39%, list=32%, signal=57%
GSE19772_CTRL_VS_HCMV_INF_MONOCYTES_DN	GSE19772_CTRL_VS_HCMV_INF_MONOCYTES_DN		164	-0.23648	-0.933904	0.573363	1	0.992	3231	tags=21%, list=18%, signal=26%
GSE46606_UNSTIM_VS_CD40L_IL2_IL5_1DAY_STIMULATED_IRF4HIGH_SORTED_BCELL_UP	GSE46606_UNSTIM_VS_CD40L_IL2_IL5_1DAY_STIMULATED_IRF4HIGH_SORTED_BCELL_UP		181	-0.218436	-0.931972	0.595238	1	0.992	3737	tags=25%, list=20%, signal=32%
GSE4984_LPS_VS_VEHICLE_CTRL_TREATED_DC_UP	GSE4984_LPS_VS_VEHICLE_CTRL_TREATED_DC_UP		177	-0.231659	-0.930603	0.578059	1	0.992	3078	tags=26%, list=17%, signal=31%
GSE13887_ACT_CD4_VS_NO_TREATED_CD4_TCELL_UP	GSE13887_ACT_CD4_VS_NO_TREATED_CD4_TCELL_UP		121	-0.257375	-0.930151	0.598109	1	0.992	5354	tags=42%, list=29%, signal=59%
GSE18281_PERIMEDULLARY_CORTICAL_REGION_VS_WHOLE_MEDULLA_THYMUS_DN	GSE18281_PERIMEDULLARY_CORTICAL_REGION_VS_WHOLE_MEDULLA_THYMUS_DN		167	-0.238528	-0.929079	0.606335	1	0.992	4619	tags=31%, list=25%, signal=40%
GSE41176_UNSTIM_VS_ANTI_IGM_STIM_TAK1_KO_BCELL_3H_DN	GSE41176_UNSTIM_VS_ANTI_IGM_STIM_TAK1_KO_BCELL_3H_DN		191	-0.252953	-0.928748	0.581081	1	0.992	4679	tags=34%, list=25%, signal=44%
GSE14769_UNSTIM_VS_40MIN_LPS_BMDM_UP	GSE14769_UNSTIM_VS_40MIN_LPS_BMDM_UP		189	-0.228044	-0.928608	0.6	1	0.992	2705	tags=19%, list=15%, signal=21%
GSE7568_CTRL_VS_3H_TGFB_TREATED_MACROPHAGES_WITH_IL4_AND_DEXAMETHASONE_DN	GSE7568_CTRL_VS_3H_TGFB_TREATED_MACROPHAGES_WITH_IL4_AND_DEXAMETHASONE_DN		159	-0.267439	-0.928221	0.585567	1	0.992	5138	tags=36%, list=28%, signal=49%
GSE8515_CTRL_VS_IL6_4H_STIM_MAC_DN	GSE8515_CTRL_VS_IL6_4H_STIM_MAC_DN		183	-0.23556	-0.928049	0.598253	0.997449	0.992	4128	tags=27%, list=22%, signal=35%
GSE21033_CTRL_VS_POLYIC_STIM_DC_3H_DN	GSE21033_CTRL_VS_POLYIC_STIM_DC_3H_DN		188	-0.244263	-0.927724	0.569072	0.994456	0.992	5605	tags=35%, list=30%, signal=49%
GSE25087_TREG_VS_TCONV_ADULT_DN	GSE25087_TREG_VS_TCONV_ADULT_DN		169	-0.220267	-0.926684	0.568507	0.993908	0.992	3623	tags=26%, list=20%, signal=32%
GSE40274_FOXP3_VS_FOXP3_AND_GATA1_TRANSDUCED_ACTIVATED_CD4_TCELL_UP	GSE40274_FOXP3_VS_FOXP3_AND_GATA1_TRANSDUCED_ACTIVATED_CD4_TCELL_UP		192	-0.245153	-0.926333	0.580645	0.991051	0.993	7066	tags=49%, list=38%, signal=79%
GSE19888_CTRL_VS_A3R_ACTIVATION_MAST_CELL_UP	GSE19888_CTRL_VS_A3R_ACTIVATION_MAST_CELL_UP		188	-0.239495	-0.92613	0.543967	0.987768	0.993	5134	tags=34%, list=28%, signal=46%
GSE27786_LIN_NEG_VS_ERYTHROBLAST_DN	GSE27786_LIN_NEG_VS_ERYTHROBLAST_DN		188	-0.241619	-0.92378	0.636559	0.991548	0.993	3591	tags=25%, list=19%, signal=31%
GSE27786_LSK_VS_NKCELL_UP	GSE27786_LSK_VS_NKCELL_UP		186	-0.216911	-0.923115	0.563941	0.989896	0.993	5998	tags=35%, list=33%, signal=52%
GSE21670_STAT3_KO_VS_WT_CD4_TCELL_TGFB_TREATED_DN	GSE21670_STAT3_KO_VS_WT_CD4_TCELL_TGFB_TREATED_DN		188	-0.232005	-0.92305	0.580357	0.986181	0.993	6208	tags=40%, list=34%, signal=60%
GSE20715_WT_VS_TLR4_KO_6H_OZONE_LUNG_DN	GSE20715_WT_VS_TLR4_KO_6H_OZONE_LUNG_DN		188	-0.204545	-0.923035	0.582505	0.98234	0.993	3442	tags=21%, list=19%, signal=26%
GSE21670_UNTREATED_VS_TGFB_IL6_TREATED_CD4_TCELL_UP	GSE21670_UNTREATED_VS_TGFB_IL6_TREATED_CD4_TCELL_UP		181	-0.308016	-0.922213	0.547917	0.981152	0.993	7890	tags=56%, list=43%, signal=98%
GSE31082_DN_VS_CD4_SP_THYMOCYTE_UP	GSE31082_DN_VS_CD4_SP_THYMOCYTE_UP		186	-0.209871	-0.922045	0.544513	0.977873	0.993	7180	tags=36%, list=39%, signal=58%
GSE19825_NAIVE_VS_DAY3_EFF_CD8_TCELL_UP	GSE19825_NAIVE_VS_DAY3_EFF_CD8_TCELL_UP		190	-0.254912	-0.92178	0.593333	0.974905	0.993	2203	tags=23%, list=12%, signal=26%
GSE29618_PRE_VS_DAY7_FLU_VACCINE_BCELL_DN	GSE29618_PRE_VS_DAY7_FLU_VACCINE_BCELL_DN		179	-0.216264	-0.920883	0.578616	0.973949	0.993	5656	tags=31%, list=31%, signal=44%
GSE10240_IL17_VS_IL17_AND_IL22_STIM_PRIMARY_BRONCHIAL_EPITHELIAL_CELLS_DN	GSE10240_IL17_VS_IL17_AND_IL22_STIM_PRIMARY_BRONCHIAL_EPITHELIAL_CELLS_DN		191	-0.240177	-0.917252	0.592275	0.981618	0.994	5165	tags=38%, list=28%, signal=52%
GSE25123_CTRL_VS_IL4_STIM_PPARG_KO_MACROPHAGE_UP	GSE25123_CTRL_VS_IL4_STIM_PPARG_KO_MACROPHAGE_UP		185	-0.222682	-0.916463	0.595652	0.980359	0.994	4495	tags=29%, list=24%, signal=38%
GSE10147_IL3_AND_HIVP17_VS_IL3_AND_CPG_STIM_PDC_UP	GSE10147_IL3_AND_HIVP17_VS_IL3_AND_CPG_STIM_PDC_UP		143	-0.233684	-0.915575	0.636555	0.979534	0.994	2778	tags=20%, list=15%, signal=24%
GSE40441_NRP1_POS_INDUCED_TREG_VS_NRP1_NEG_NATURAL_TREG_DN	GSE40441_NRP1_POS_INDUCED_TREG_VS_NRP1_NEG_NATURAL_TREG_DN		188	-0.236279	-0.914746	0.584551	0.97851	0.994	4741	tags=31%, list=26%, signal=41%
GSE2197_IMMUNOSUPPRESSIVE_DNA_VS_UNTREATEDIN_DC_DN	GSE2197_IMMUNOSUPPRESSIVE_DNA_VS_UNTREATEDIN_DC_DN		188	-0.227463	-0.91407	0.606316	0.976939	0.994	5709	tags=35%, list=31%, signal=50%
GSE29614_DAY3_VS_DAY7_TIV_FLU_VACCINE_PBMC_UP	GSE29614_DAY3_VS_DAY7_TIV_FLU_VACCINE_PBMC_UP		156	-0.235913	-0.913675	0.627404	0.974663	0.994	3770	tags=28%, list=20%, signal=34%
GSE37532_WT_VS_PPARG_KO_LN_TREG_DN	GSE37532_WT_VS_PPARG_KO_LN_TREG_DN		113	-0.249815	-0.9126	0.636364	0.974456	0.994	4243	tags=27%, list=23%, signal=35%
GSE22935_UNSTIM_VS_48H_MBOVIS_BCG_STIM_MYD88_KO_MACROPHAGE_UP	GSE22935_UNSTIM_VS_48H_MBOVIS_BCG_STIM_MYD88_KO_MACROPHAGE_UP		188	-0.231074	-0.912184	0.619048	0.972145	0.994	4393	tags=31%, list=24%, signal=41%
GSE1460_DP_THYMOCYTE_VS_THYMIC_STROMAL_CELL_UP	GSE1460_DP_THYMOCYTE_VS_THYMIC_STROMAL_CELL_UP		183	-0.227601	-0.91134	0.596112	0.971286	0.994	5374	tags=37%, list=29%, signal=52%
GSE15330_WT_VS_IKAROS_KO_MEGAKARYOCYTE_ERYTHROID_PROGENITOR_UP	GSE15330_WT_VS_IKAROS_KO_MEGAKARYOCYTE_ERYTHROID_PROGENITOR_UP		187	-0.200411	-0.91107	0.587002	0.968546	0.994	8311	tags=45%, list=45%, signal=81%
GSE21546_SAP1A_KO_VS_SAP1A_KO_AND_ELK1_KO_ANTI_CD3_STIM_DP_THYMOCYTES_UP	GSE21546_SAP1A_KO_VS_SAP1A_KO_AND_ELK1_KO_ANTI_CD3_STIM_DP_THYMOCYTES_UP		186	-0.242836	-0.90968	0.582979	0.969296	0.994	4998	tags=30%, list=27%, signal=40%
GSE411_UNSTIM_VS_400MIN_IL6_STIM_MACROPHAGE_UP	GSE411_UNSTIM_VS_400MIN_IL6_STIM_MACROPHAGE_UP		188	-0.225632	-0.909115	0.58125	0.967598	0.994	6074	tags=38%, list=33%, signal=56%
GSE41867_NAIVE_VS_EFFECTOR_CD8_TCELL_DN	GSE41867_NAIVE_VS_EFFECTOR_CD8_TCELL_DN		191	-0.208877	-0.908657	0.55123	0.965431	0.994	7750	tags=44%, list=42%, signal=75%
GSE5542_UNTREATED_VS_IFNA_TREATED_EPITHELIAL_CELLS_6H_DN	GSE5542_UNTREATED_VS_IFNA_TREATED_EPITHELIAL_CELLS_6H_DN		183	-0.236308	-0.908446	0.573499	0.962657	0.994	4026	tags=27%, list=22%, signal=34%
GSE15659_RESTING_VS_ACTIVATED_TREG_UP	GSE15659_RESTING_VS_ACTIVATED_TREG_UP		165	-0.21949	-0.907489	0.639198	0.962208	0.994	4214	tags=32%, list=23%, signal=41%
GSE9946_LISTERIA_INF_MATURE_VS_PROSTAGLANDINE2_TREATED_MATURE_DC_UP	GSE9946_LISTERIA_INF_MATURE_VS_PROSTAGLANDINE2_TREATED_MATURE_DC_UP		130	-0.24034	-0.906758	0.605996	0.960873	0.994	5595	tags=41%, list=30%, signal=58%
GSE29618_PRE_VS_DAY7_POST_TIV_FLU_VACCINE_BCELL_DN	GSE29618_PRE_VS_DAY7_POST_TIV_FLU_VACCINE_BCELL_DN		174	-0.194737	-0.906358	0.599589	0.958664	0.994	6463	tags=32%, list=35%, signal=48%
GSE5589_UNSTIM_VS_45MIN_LPS_AND_IL10_STIM_MACROPHAGE_DN	GSE5589_UNSTIM_VS_45MIN_LPS_AND_IL10_STIM_MACROPHAGE_DN		189	-0.197117	-0.906172	0.610204	0.955697	0.994	6025	tags=32%, list=33%, signal=47%
GSE40493_BCL6_KO_VS_WT_TREG_UP	GSE40493_BCL6_KO_VS_WT_TREG_UP		175	-0.246705	-0.905951	0.592437	0.9529	0.994	7914	tags=46%, list=43%, signal=80%
GSE26928_EFF_MEMORY_VS_CXCR5_POS_CD4_TCELL_DN	GSE26928_EFF_MEMORY_VS_CXCR5_POS_CD4_TCELL_DN		172	-0.237711	-0.904803	0.618844	0.95297	0.994	5575	tags=39%, list=30%, signal=55%
GSE41867_DAY15_EFFECTOR_VS_DAY30_EXHAUSTED_CD8_TCELL_LCMV_CLONE13_DN	GSE41867_DAY15_EFFECTOR_VS_DAY30_EXHAUSTED_CD8_TCELL_LCMV_CLONE13_DN		194	-0.236108	-0.904713	0.573529	0.94983	0.994	7109	tags=39%, list=39%, signal=63%
GSE32255_WT_VS_JMJD2D_KNOCKDOWN_4H_LPS_STIM_DC_DN	GSE32255_WT_VS_JMJD2D_KNOCKDOWN_4H_LPS_STIM_DC_DN		136	-0.202628	-0.9031	0.588119	0.951605	0.994	6317	tags=35%, list=34%, signal=52%
GSE43863_NAIVE_VS_LY6C_INT_CXCR5POS_CD4_EFF_TCELL_D6_LCMV_DN	GSE43863_NAIVE_VS_LY6C_INT_CXCR5POS_CD4_EFF_TCELL_D6_LCMV_DN		159	-0.229708	-0.902461	0.625835	0.950161	0.994	3334	tags=28%, list=18%, signal=33%
GSE14769_UNSTIM_VS_20MIN_LPS_BMDM_UP	GSE14769_UNSTIM_VS_20MIN_LPS_BMDM_UP		187	-0.237775	-0.901758	0.637778	0.948903	0.994	3051	tags=25%, list=17%, signal=29%
GSE29617_CTRL_VS_DAY3_TIV_FLU_VACCINE_PBMC_2008_UP	GSE29617_CTRL_VS_DAY3_TIV_FLU_VACCINE_PBMC_2008_UP		177	-0.234682	-0.900236	0.589212	0.950201	0.994	5377	tags=38%, list=29%, signal=54%
GSE11924_TFH_VS_TH17_CD4_TCELL_UP	GSE11924_TFH_VS_TH17_CD4_TCELL_UP		190	-0.252072	-0.900098	0.588727	0.947298	0.994	4957	tags=33%, list=27%, signal=44%
GSE16385_UNTREATED_VS_12H_ROSIGLITAZONE_IL4_TREATED_MACROPHAGE_DN	GSE16385_UNTREATED_VS_12H_ROSIGLITAZONE_IL4_TREATED_MACROPHAGE_DN		189	-0.203485	-0.899862	0.62203	0.944705	0.994	3723	tags=18%, list=20%, signal=22%
GSE10500_ARTHRITIC_SYNOVIAL_FLUID_VS_HEALTHY_MACROPHAGE_DN	GSE10500_ARTHRITIC_SYNOVIAL_FLUID_VS_HEALTHY_MACROPHAGE_DN		136	-0.253802	-0.899617	0.567391	0.942143	0.994	5947	tags=41%, list=32%, signal=60%
GSE37532_VISCERAL_ADIPOSE_TISSUE_VS_LN_DERIVED_TCONV_CD4_TCELL_DN	GSE37532_VISCERAL_ADIPOSE_TISSUE_VS_LN_DERIVED_TCONV_CD4_TCELL_DN		93	-0.250444	-0.899453	0.635747	0.939397	0.994	5627	tags=32%, list=31%, signal=46%
GSE9006_HEALTHY_VS_TYPE_1_DIABETES_PBMC_4MONTH_POST_DX_DN	GSE9006_HEALTHY_VS_TYPE_1_DIABETES_PBMC_4MONTH_POST_DX_DN		183	-0.209649	-0.899265	0.603411	0.936736	0.994	5608	tags=33%, list=30%, signal=47%
GSE14000_TRANSLATED_RNA_VS_MRNA_DC_UP	GSE14000_TRANSLATED_RNA_VS_MRNA_DC_UP		191	-0.212315	-0.899078	0.56338	0.934101	0.994	9350	tags=52%, list=51%, signal=104%
GSE18281_SUBCAPSULAR_CORTICAL_REGION_VS_WHOLE_CORTEX_THYMUS_UP	GSE18281_SUBCAPSULAR_CORTICAL_REGION_VS_WHOLE_CORTEX_THYMUS_UP		195	-0.213711	-0.898842	0.643312	0.931543	0.994	4314	tags=26%, list=23%, signal=33%
GSE13306_RA_VS_UNTREATED_TREG_UP	GSE13306_RA_VS_UNTREATED_TREG_UP		185	-0.217951	-0.898088	0.609914	0.930502	0.994	6021	tags=42%, list=33%, signal=61%
GSE9946_MATURE_STIMULATORY_VS_PROSTAGLANDINE2_TREATED_MATURE_DC_DN	GSE9946_MATURE_STIMULATORY_VS_PROSTAGLANDINE2_TREATED_MATURE_DC_DN		127	-0.24602	-0.897252	0.674888	0.929838	0.994	4718	tags=33%, list=26%, signal=44%
GSE7460_CTRL_VS_FOXP3_OVEREXPR_TCONV_UP	GSE7460_CTRL_VS_FOXP3_OVEREXPR_TCONV_UP		191	-0.222066	-0.896491	0.666667	0.929008	0.994	4933	tags=31%, list=27%, signal=42%
GSE25088_CTRL_VS_ROSIGLITAZONE_STIM_MACROPHAGE_DN	GSE25088_CTRL_VS_ROSIGLITAZONE_STIM_MACROPHAGE_DN		152	-0.21549	-0.895886	0.656522	0.927562	0.994	5851	tags=37%, list=32%, signal=54%
GSE16385_IFNG_TNF_VS_ROSIGLITAZONE_STIM_MACROPHAGE_UP	GSE16385_IFNG_TNF_VS_ROSIGLITAZONE_STIM_MACROPHAGE_UP		167	-0.213807	-0.895565	0.618026	0.925276	0.994	5680	tags=39%, list=31%, signal=56%
GSE26488_CTRL_VS_PEPTIDE_INJECTION_OT2_THYMOCYTE_UP	GSE26488_CTRL_VS_PEPTIDE_INJECTION_OT2_THYMOCYTE_UP		156	-0.219981	-0.895462	0.638826	0.922502	0.994	2972	tags=23%, list=16%, signal=27%
GSE13485_CTRL_VS_DAY7_YF17D_VACCINE_PBMC_UP	GSE13485_CTRL_VS_DAY7_YF17D_VACCINE_PBMC_UP		168	-0.203189	-0.894865	0.634819	0.921177	0.994	3198	tags=20%, list=17%, signal=24%
GSE27786_ERYTHROBLAST_VS_NEUTROPHIL_UP	GSE27786_ERYTHROBLAST_VS_NEUTROPHIL_UP		189	-0.212135	-0.894257	0.620408	0.919827	0.994	5319	tags=32%, list=29%, signal=44%
GSE15750_WT_VS_TRAF6KO_DAY10_EFF_CD8_TCELL_DN	GSE15750_WT_VS_TRAF6KO_DAY10_EFF_CD8_TCELL_DN		194	-0.237593	-0.892462	0.685268	0.921985	0.994	5392	tags=37%, list=29%, signal=52%
GSE41176_WT_VS_TAK1_KO_ANTI_IGM_STIM_BCELL_1H_UP	GSE41176_WT_VS_TAK1_KO_ANTI_IGM_STIM_BCELL_1H_UP		194	-0.217313	-0.891244	0.672304	0.922533	0.994	2193	tags=18%, list=12%, signal=20%
GSE16385_UNTREATED_VS_12H_ROSIGLITAZONE_TREATED_MACROPHAGE_UP	GSE16385_UNTREATED_VS_12H_ROSIGLITAZONE_TREATED_MACROPHAGE_UP		158	-0.240798	-0.890637	0.675848	0.921351	0.994	4928	tags=35%, list=27%, signal=48%
GSE11924_TFH_VS_TH2_CD4_TCELL_UP	GSE11924_TFH_VS_TH2_CD4_TCELL_UP		186	-0.248706	-0.890445	0.609054	0.918803	0.994	5512	tags=36%, list=30%, signal=51%
GSE22601_DOUBLE_NEGATIVE_VS_CD8_SINGLE_POSITIVE_THYMOCYTE_UP	GSE22601_DOUBLE_NEGATIVE_VS_CD8_SINGLE_POSITIVE_THYMOCYTE_UP		177	-0.223617	-0.888834	0.681416	0.920714	0.994	2939	tags=23%, list=16%, signal=27%
GSE45365_HEALTHY_VS_MCMV_INFECTION_CD8_TCELL_IFNAR_KO_UP	GSE45365_HEALTHY_VS_MCMV_INFECTION_CD8_TCELL_IFNAR_KO_UP		163	-0.229894	-0.888618	0.678733	0.918267	0.994	3498	tags=28%, list=19%, signal=34%
GSE29618_PRE_VS_DAY7_POST_TIV_FLU_VACCINE_BCELL_UP	GSE29618_PRE_VS_DAY7_POST_TIV_FLU_VACCINE_BCELL_UP		182	-0.228178	-0.886319	0.687234	0.921794	0.994	2883	tags=21%, list=16%, signal=25%
GSE13738_RESTING_VS_BYSTANDER_ACTIVATED_CD4_TCELL_UP	GSE13738_RESTING_VS_BYSTANDER_ACTIVATED_CD4_TCELL_UP		165	-0.247097	-0.886151	0.630802	0.919282	0.994	4279	tags=36%, list=23%, signal=46%
GSE11924_TH1_VS_TH2_CD4_TCELL_UP	GSE11924_TH1_VS_TH2_CD4_TCELL_UP		193	-0.216108	-0.883527	0.647436	0.923952	0.994	4144	tags=28%, list=22%, signal=36%
GSE27786_ERYTHROBLAST_VS_MONO_MAC_UP	GSE27786_ERYTHROBLAST_VS_MONO_MAC_UP		190	-0.223531	-0.883492	0.684783	0.921094	0.994	3815	tags=24%, list=21%, signal=30%
GSE41867_NAIVE_VS_DAY15_LCMV_CONE13_EFFECTOR_CD8_TCELL_UP	GSE41867_NAIVE_VS_DAY15_LCMV_CONE13_EFFECTOR_CD8_TCELL_UP		153	-0.23206	-0.88144	0.722222	0.924166	0.994	5513	tags=39%, list=30%, signal=55%
GSE41176_UNSTIM_VS_ANTI_IGM_STIM_TAK1_KO_BCELL_6H_DN	GSE41176_UNSTIM_VS_ANTI_IGM_STIM_TAK1_KO_BCELL_6H_DN		185	-0.238363	-0.8814	0.702407	0.921351	0.994	4573	tags=34%, list=25%, signal=45%
GSE46606_DAY1_VS_DAY3_CD40L_IL2_IL5_STIMULATED_IRF4_KO_BCELL_UP	GSE46606_DAY1_VS_DAY3_CD40L_IL2_IL5_STIMULATED_IRF4_KO_BCELL_UP		194	-0.2148	-0.879962	0.692825	0.922498	0.994	4195	tags=28%, list=23%, signal=36%
GSE2770_UNTREATED_VS_IL4_TREATED_ACT_CD4_TCELL_2H_DN	GSE2770_UNTREATED_VS_IL4_TREATED_ACT_CD4_TCELL_2H_DN		192	-0.20427	-0.879447	0.605317	0.921162	0.994	7644	tags=38%, list=41%, signal=64%
GSE28237_EARLY_VS_LATE_GC_BCELL_UP	GSE28237_EARLY_VS_LATE_GC_BCELL_UP		196	-0.222858	-0.876424	0.668142	0.927419	0.995	4147	tags=27%, list=23%, signal=35%
GSE2585_CD80_HIGH_VS_LOW_AIRE_KO_MTEC_DN	GSE2585_CD80_HIGH_VS_LOW_AIRE_KO_MTEC_DN		192	-0.227187	-0.876163	0.698718	0.92523	0.995	5384	tags=39%, list=29%, signal=55%
GSE12845_IGD_NEG_BLOOD_VS_DARKZONE_GC_TONSIL_BCELL_DN	GSE12845_IGD_NEG_BLOOD_VS_DARKZONE_GC_TONSIL_BCELL_DN		189	-0.210129	-0.875158	0.644211	0.925294	0.995	5615	tags=35%, list=30%, signal=50%
GSE14350_TREG_VS_TEFF_DN	GSE14350_TREG_VS_TEFF_DN		194	-0.213706	-0.874056	0.682505	0.925782	0.995	4499	tags=26%, list=24%, signal=34%
GSE411_UNSTIM_VS_400MIN_IL6_STIM_MACROPHAGE_DN	GSE411_UNSTIM_VS_400MIN_IL6_STIM_MACROPHAGE_DN		189	-0.199095	-0.873374	0.624738	0.924787	0.995	4569	tags=22%, list=25%, signal=29%
GSE45365_WT_VS_IFNAR_KO_CD11B_DC_UP	GSE45365_WT_VS_IFNAR_KO_CD11B_DC_UP		173	-0.228621	-0.872932	0.648374	0.923073	0.995	5213	tags=36%, list=28%, signal=50%
GSE16385_IL4_VS_ROSIGLITAZONE_STIM_MACROPHAGE_UP	GSE16385_IL4_VS_ROSIGLITAZONE_STIM_MACROPHAGE_UP		179	-0.206496	-0.871973	0.640333	0.922881	0.995	5727	tags=34%, list=31%, signal=48%
GSE46606_UNSTIM_VS_CD40L_IL2_IL5_3DAY_STIMULATED_IRF4HIGH_SORTED_BCELL_UP	GSE46606_UNSTIM_VS_CD40L_IL2_IL5_3DAY_STIMULATED_IRF4HIGH_SORTED_BCELL_UP		189	-0.20852	-0.871882	0.636752	0.920251	0.995	8352	tags=48%, list=45%, signal=87%
GSE27859_MACROPHAGE_VS_DC_DN	GSE27859_MACROPHAGE_VS_DC_DN		180	-0.219442	-0.871665	0.665966	0.918125	0.995	6614	tags=43%, list=36%, signal=66%
GSE21546_ELK1_KO_VS_SAP1A_KO_AND_ELK1_KO_DP_THYMOCYTES_DN	GSE21546_ELK1_KO_VS_SAP1A_KO_AND_ELK1_KO_DP_THYMOCYTES_DN		186	-0.234831	-0.871362	0.605932	0.916074	0.995	7430	tags=39%, list=40%, signal=65%
GSE2585_CD80_HIGH_VS_LOW_MTEC_UP	GSE2585_CD80_HIGH_VS_LOW_MTEC_UP		193	-0.210817	-0.870182	0.755556	0.91645	0.995	3887	tags=24%, list=21%, signal=31%
GSE5542_UNTREATED_VS_IFNA_TREATED_EPITHELIAL_CELLS_24H_DN	GSE5542_UNTREATED_VS_IFNA_TREATED_EPITHELIAL_CELLS_24H_DN		182	-0.216795	-0.869509	0.644351	0.915509	0.995	5111	tags=33%, list=28%, signal=45%
GSE36078_UNTREATED_VS_AD5_T425A_HEXON_INF_IL1R_KO_MOUSE_LUNG_DC_UP	GSE36078_UNTREATED_VS_AD5_T425A_HEXON_INF_IL1R_KO_MOUSE_LUNG_DC_UP		186	-0.216128	-0.869347	0.712121	0.913194	0.995	3512	tags=23%, list=19%, signal=28%
GSE18791_CTRL_VS_NEWCASTLE_VIRUS_DC_2H_UP	GSE18791_CTRL_VS_NEWCASTLE_VIRUS_DC_2H_UP		172	-0.237532	-0.868384	0.647059	0.913211	0.995	5600	tags=44%, list=30%, signal=62%
GSE14000_4H_VS_16H_LPS_DC_TRANSLATED_RNA_DN	GSE14000_4H_VS_16H_LPS_DC_TRANSLATED_RNA_DN		182	-0.230052	-0.866834	0.636735	0.91489	0.995	4932	tags=32%, list=27%, signal=43%
GSE22601_IMMATURE_CD4_SINGLE_POSITIVE_VS_DOUBLE_POSITIVE_THYMOCYTE_UP	GSE22601_IMMATURE_CD4_SINGLE_POSITIVE_VS_DOUBLE_POSITIVE_THYMOCYTE_UP		175	-0.237471	-0.866731	0.726667	0.912403	0.995	3121	tags=27%, list=17%, signal=33%
GSE9006_1MONTH_VS_4MONTH_POST_TYPE_1_DIABETES_DX_PBMC_DN	GSE9006_1MONTH_VS_4MONTH_POST_TYPE_1_DIABETES_DX_PBMC_DN		183	-0.203785	-0.866693	0.735484	0.909712	0.995	2504	tags=16%, list=14%, signal=18%
GSE20366_CD103_POS_VS_NEG_TREG_KLRG1NEG_UP	GSE20366_CD103_POS_VS_NEG_TREG_KLRG1NEG_UP		192	-0.224219	-0.866247	0.739035	0.90833	0.996	3203	tags=24%, list=17%, signal=29%
GSE360_T_GONDII_VS_M_TUBERCULOSIS_DC_UP	GSE360_T_GONDII_VS_M_TUBERCULOSIS_DC_UP		190	-0.206148	-0.866189	0.660131	0.905786	0.996	5167	tags=32%, list=28%, signal=43%
GSE16386_IL4_VS_IL4_AND_ROSIGLITAZONE_STIM_MACROPHAGE_6H_DN	GSE16386_IL4_VS_IL4_AND_ROSIGLITAZONE_STIM_MACROPHAGE_6H_DN		184	-0.214542	-0.865418	0.775785	0.905099	0.996	2762	tags=20%, list=15%, signal=23%
GSE15750_WT_VS_TRAF6KO_DAY6_EFF_CD8_TCELL_UP	GSE15750_WT_VS_TRAF6KO_DAY6_EFF_CD8_TCELL_UP		181	-0.206342	-0.865314	0.67094	0.902734	0.996	5578	tags=39%, list=30%, signal=55%
GSE3982_CTRL_VS_LPS_4H_MAC_UP	GSE3982_CTRL_VS_LPS_4H_MAC_UP		189	-0.208336	-0.863743	0.656965	0.904455	0.996	5360	tags=35%, list=29%, signal=49%
GSE46606_DAY1_VS_DAY3_CD40L_IL2_IL5_STIMULATED_IRF4HIGH_BCELL_UP	GSE46606_DAY1_VS_DAY3_CD40L_IL2_IL5_STIMULATED_IRF4HIGH_BCELL_UP		195	-0.190023	-0.863233	0.64271	0.903274	0.996	3601	tags=19%, list=20%, signal=24%
GSE22886_UNSTIM_VS_IL15_STIM_NKCELL_UP	GSE22886_UNSTIM_VS_IL15_STIM_NKCELL_UP		179	-0.226852	-0.863195	0.667355	0.900711	0.996	5671	tags=40%, list=31%, signal=57%
GSE18791_UNSTIM_VS_NEWCATSLE_VIRUS_DC_6H_UP	GSE18791_UNSTIM_VS_NEWCATSLE_VIRUS_DC_6H_UP		184	-0.225446	-0.862647	0.628631	0.899538	0.996	4539	tags=28%, list=25%, signal=37%
GSE21670_TGFB_VS_IL6_TREATED_STAT3_KO_CD4_TCELL_UP	GSE21670_TGFB_VS_IL6_TREATED_STAT3_KO_CD4_TCELL_UP		193	-0.221409	-0.862597	0.673729	0.89702	0.996	6390	tags=44%, list=35%, signal=67%
GSE16385_IFNG_TNF_VS_IL4_STIM_MACROPHAGE_DN	GSE16385_IFNG_TNF_VS_IL4_STIM_MACROPHAGE_DN		161	-0.209006	-0.862288	0.756356	0.895154	0.996	4796	tags=30%, list=26%, signal=40%
GSE46606_DAY1_VS_DAY3_CD40L_IL2_IL5_STIMULATED_IRF4_KO_BCELL_DN	GSE46606_DAY1_VS_DAY3_CD40L_IL2_IL5_STIMULATED_IRF4_KO_BCELL_DN		188	-0.214146	-0.861683	0.670808	0.89415	0.996	5888	tags=37%, list=32%, signal=53%
GSE28737_FOLLICULAR_VS_MARGINAL_ZONE_BCELL_UP	GSE28737_FOLLICULAR_VS_MARGINAL_ZONE_BCELL_UP		192	-0.207264	-0.861187	0.64135	0.892999	0.996	5557	tags=30%, list=30%, signal=43%
GSE5679_CTRL_VS_PPARG_LIGAND_ROSIGLITAZONE_TREATED_DC_DN	GSE5679_CTRL_VS_PPARG_LIGAND_ROSIGLITAZONE_TREATED_DC_DN		191	-0.236665	-0.861052	0.6375	0.890762	0.996	5512	tags=36%, list=30%, signal=51%
GSE19888_ADENOSINE_A3R_INH_VS_TCELL_MEMBRANES_ACT_MAST_CELL_DN	GSE19888_ADENOSINE_A3R_INH_VS_TCELL_MEMBRANES_ACT_MAST_CELL_DN		192	-0.207936	-0.860875	0.756637	0.888655	0.996	6081	tags=35%, list=33%, signal=52%
GSE17721_LPS_VS_PAM3CSK4_2H_BMDC_DN	GSE17721_LPS_VS_PAM3CSK4_2H_BMDC_DN		188	-0.20187	-0.859996	0.699774	0.888752	0.996	6030	tags=35%, list=33%, signal=51%
GSE40274_CTRL_VS_FOXP3_AND_IRF4_TRANSDUCED_ACTIVATED_CD4_TCELL_DN	GSE40274_CTRL_VS_FOXP3_AND_IRF4_TRANSDUCED_ACTIVATED_CD4_TCELL_DN		153	-0.229977	-0.858835	0.663793	0.889398	0.996	3618	tags=25%, list=20%, signal=31%
GSE13485_DAY1_VS_DAY3_YF17D_VACCINE_PBMC_UP	GSE13485_DAY1_VS_DAY3_YF17D_VACCINE_PBMC_UP		152	-0.231471	-0.858811	0.783455	0.886883	0.996	4388	tags=28%, list=24%, signal=36%
GSE17974_IL4_AND_ANTI_IL12_VS_UNTREATED_0.5H_ACT_CD4_TCELL_DN	GSE17974_IL4_AND_ANTI_IL12_VS_UNTREATED_0.5H_ACT_CD4_TCELL_DN		147	-0.225638	-0.85622	0.783296	0.891179	0.996	4465	tags=33%, list=24%, signal=43%
GSE16385_UNTREATED_VS_12H_ROSIGLITAZONE_IFNG_TNF_TREATED_MACROPHAGE_DN	GSE16385_UNTREATED_VS_12H_ROSIGLITAZONE_IFNG_TNF_TREATED_MACROPHAGE_DN		183	-0.196033	-0.855916	0.731602	0.889568	0.996	2904	tags=17%, list=16%, signal=20%
GSE21927_BALBC_VS_C57BL6_MONOCYTE_SPLEEN_DN	GSE21927_BALBC_VS_C57BL6_MONOCYTE_SPLEEN_DN		159	-0.209176	-0.85584	0.69379	0.887193	0.996	4902	tags=32%, list=27%, signal=43%
GSE3982_NEUTROPHIL_VS_TH2_DN	GSE3982_NEUTROPHIL_VS_TH2_DN		188	-0.190395	-0.853406	0.644764	0.891424	0.996	5077	tags=27%, list=28%, signal=36%
GSE41867_NAIVE_VS_DAY15_LCMV_EFFECTOR_CD8_TCELL_UP	GSE41867_NAIVE_VS_DAY15_LCMV_EFFECTOR_CD8_TCELL_UP		191	-0.192526	-0.852735	0.621118	0.890783	0.996	8066	tags=43%, list=44%, signal=76%
GSE18893_CTRL_VS_TNF_TREATED_TCONV_24H_UP	GSE18893_CTRL_VS_TNF_TREATED_TCONV_24H_UP		191	-0.206511	-0.851347	0.648069	0.892003	0.996	7993	tags=45%, list=43%, signal=79%
GSE41867_DAY6_VS_DAY8_LCMV_CLONE13_EFFECTOR_CD8_TCELL_DN	GSE41867_DAY6_VS_DAY8_LCMV_CLONE13_EFFECTOR_CD8_TCELL_DN		192	-0.21825	-0.851271	0.628571	0.889673	0.996	4144	tags=22%, list=22%, signal=29%
GSE19825_CD24LOW_VS_IL2RA_HIGH_DAY3_EFF_CD8_TCELL_DN	GSE19825_CD24LOW_VS_IL2RA_HIGH_DAY3_EFF_CD8_TCELL_DN		190	-0.216228	-0.850301	0.63522	0.889705	0.996	6555	tags=35%, list=36%, signal=54%
GSE37534_UNTREATED_VS_ROSIGLITAZONE_TREATED_CD4_TCELL_PPARG1_AND_FOXP3_TRASDUCED_UP	GSE37534_UNTREATED_VS_ROSIGLITAZONE_TREATED_CD4_TCELL_PPARG1_AND_FOXP3_TRASDUCED_UP		184	-0.230904	-0.850204	0.686598	0.887442	0.996	4125	tags=30%, list=22%, signal=39%
GSE411_WT_VS_SOCS3_KO_MACROPHAGE_IL6_STIM_400MIN_DN	GSE411_WT_VS_SOCS3_KO_MACROPHAGE_IL6_STIM_400MIN_DN		193	-0.214381	-0.849934	0.65996	0.88567	0.996	5652	tags=37%, list=31%, signal=53%
GSE37605_C57BL6_VS_NOD_FOXP3_FUSION_GFP_TREG_UP	GSE37605_C57BL6_VS_NOD_FOXP3_FUSION_GFP_TREG_UP		113	-0.229973	-0.849361	0.778281	0.884672	0.996	5830	tags=40%, list=32%, signal=58%
GSE33162_UNTREATED_VS_4H_LPS_STIM_HDAC3_HET_MACROPHAGE_UP	GSE33162_UNTREATED_VS_4H_LPS_STIM_HDAC3_HET_MACROPHAGE_UP		189	-0.217419	-0.847993	0.657143	0.886005	0.996	5182	tags=34%, list=28%, signal=47%
GSE39820_CTRL_VS_TGFBETA3_IL6_IL23A_CD4_TCELL_UP	GSE39820_CTRL_VS_TGFBETA3_IL6_IL23A_CD4_TCELL_UP		192	-0.242985	-0.845539	0.646809	0.890529	0.996	5863	tags=41%, list=32%, signal=59%
GSE3982_MAST_CELL_VS_MAC_UP	GSE3982_MAST_CELL_VS_MAC_UP		188	-0.197427	-0.845344	0.683871	0.888613	0.996	4773	tags=31%, list=26%, signal=41%
GSE40666_STAT1_KO_VS_STAT4_KO_CD8_TCELL_DN	GSE40666_STAT1_KO_VS_STAT4_KO_CD8_TCELL_DN		151	-0.228557	-0.844336	0.756757	0.889087	0.996	3024	tags=26%, list=16%, signal=31%
GSE5542_IFNG_VS_IFNA_TREATED_EPITHELIAL_CELLS_24H_UP	GSE5542_IFNG_VS_IFNA_TREATED_EPITHELIAL_CELLS_24H_UP		189	-0.215877	-0.844279	0.641509	0.886777	0.996	8697	tags=48%, list=47%, signal=89%
GSE46606_UNSTIM_VS_CD40L_IL2_IL5_3DAY_STIMULATED_IRF4HIGH_SORTED_BCELL_DN	GSE46606_UNSTIM_VS_CD40L_IL2_IL5_3DAY_STIMULATED_IRF4HIGH_SORTED_BCELL_DN		189	-0.203212	-0.842455	0.831081	0.889394	0.996	5123	tags=33%, list=28%, signal=45%
GSE17721_POLYIC_VS_CPG_1H_BMDC_UP	GSE17721_POLYIC_VS_CPG_1H_BMDC_UP		196	-0.194364	-0.841866	0.683871	0.888571	0.996	6668	tags=37%, list=36%, signal=58%
GSE6875_TCONV_VS_TREG_DN	GSE6875_TCONV_VS_TREG_DN		192	-0.199749	-0.8418	0.759825	0.886344	0.996	4643	tags=28%, list=25%, signal=37%
GSE18893_TCONV_VS_TREG_24H_TNF_STIM_UP	GSE18893_TCONV_VS_TREG_24H_TNF_STIM_UP		187	-0.241347	-0.841137	0.588123	0.885847	0.996	8635	tags=42%, list=47%, signal=78%
GSE37532_VISCERAL_ADIPOSE_TISSUE_VS_LN_DERIVED_PPARG_KO_TCONV_CD4_TCELL_DN	GSE37532_VISCERAL_ADIPOSE_TISSUE_VS_LN_DERIVED_PPARG_KO_TCONV_CD4_TCELL_DN		90	-0.240064	-0.840807	0.732759	0.884345	0.996	3709	tags=24%, list=20%, signal=30%
GSE21927_SPLEEN_VS_TUMOR_MONOCYTE_BALBC_DN	GSE21927_SPLEEN_VS_TUMOR_MONOCYTE_BALBC_DN		179	-0.213411	-0.840519	0.665966	0.882816	0.996	4248	tags=22%, list=23%, signal=29%
GSE3982_EOSINOPHIL_VS_MAC_UP	GSE3982_EOSINOPHIL_VS_MAC_UP		182	-0.210011	-0.840306	0.704883	0.880965	0.996	4684	tags=30%, list=25%, signal=39%
GSE10422_WT_VS_BAFF_TRANSGENIC_LN_BCELL_UP	GSE10422_WT_VS_BAFF_TRANSGENIC_LN_BCELL_UP		164	-0.226305	-0.839799	0.676349	0.880004	0.996	4381	tags=26%, list=24%, signal=34%
GSE5589_LPS_AND_IL10_VS_LPS_AND_IL6_STIM_MACROPHAGE_45MIN_UP	GSE5589_LPS_AND_IL10_VS_LPS_AND_IL6_STIM_MACROPHAGE_45MIN_UP		193	-0.218286	-0.839518	0.663883	0.87844	0.996	5717	tags=31%, list=31%, signal=44%
GSE13411_IGM_VS_SWITCHED_MEMORY_BCELL_UP	GSE13411_IGM_VS_SWITCHED_MEMORY_BCELL_UP		183	-0.205952	-0.838955	0.843318	0.877652	0.996	3123	tags=21%, list=17%, signal=25%
GSE41867_NAIVE_VS_DAY15_LCMV_CONE13_EFFECTOR_CD8_TCELL_DN	GSE41867_NAIVE_VS_DAY15_LCMV_CONE13_EFFECTOR_CD8_TCELL_DN		177	-0.22212	-0.838827	0.671518	0.875689	0.996	4135	tags=26%, list=22%, signal=33%
GSE15624_CTRL_VS_6H_HALOFUGINONE_TREATED_CD4_TCELL_DN	GSE15624_CTRL_VS_6H_HALOFUGINONE_TREATED_CD4_TCELL_DN		150	-0.181607	-0.83863	0.675906	0.873854	0.996	6695	tags=33%, list=36%, signal=51%
GSE12839_CTRL_VS_IL12_TREATED_PBMC_DN	GSE12839_CTRL_VS_IL12_TREATED_PBMC_DN		117	-0.224054	-0.838351	0.766376	0.872182	0.996	4525	tags=26%, list=25%, signal=35%
GSE46242_TH1_VS_ANERGIC_TH1_CD4_TCELL_DN	GSE46242_TH1_VS_ANERGIC_TH1_CD4_TCELL_DN		172	-0.212627	-0.836852	0.790254	0.874189	0.996	4050	tags=26%, list=22%, signal=33%
GSE18791_CTRL_VS_NEWCASTLE_VIRUS_DC_10H_UP	GSE18791_CTRL_VS_NEWCASTLE_VIRUS_DC_10H_UP		182	-0.214309	-0.836313	0.642127	0.873345	0.996	6498	tags=41%, list=35%, signal=63%
GSE11057_NAIVE_VS_MEMORY_CD4_TCELL_UP	GSE11057_NAIVE_VS_MEMORY_CD4_TCELL_UP		169	-0.223244	-0.835277	0.739496	0.873657	0.996	4267	tags=31%, list=23%, signal=40%
GSE29618_PRE_VS_DAY7_FLU_VACCINE_BCELL_UP	GSE29618_PRE_VS_DAY7_FLU_VACCINE_BCELL_UP		186	-0.208154	-0.834743	0.740991	0.872772	0.996	5639	tags=34%, list=31%, signal=48%
GSE23925_LIGHT_ZONE_VS_NAIVE_BCELL_DN	GSE23925_LIGHT_ZONE_VS_NAIVE_BCELL_DN		189	-0.206277	-0.834477	0.676471	0.871182	0.996	6918	tags=43%, list=38%, signal=69%
GSE22886_NAIVE_CD4_TCELL_VS_48H_ACT_TH1_UP	GSE22886_NAIVE_CD4_TCELL_VS_48H_ACT_TH1_UP		188	-0.221819	-0.83382	0.65587	0.870739	0.996	4947	tags=32%, list=27%, signal=43%
GSE32423_IL7_VS_IL7_IL4_MEMORY_CD8_TCELL_UP	GSE32423_IL7_VS_IL7_IL4_MEMORY_CD8_TCELL_UP		194	-0.218255	-0.833759	0.697228	0.868611	0.996	3696	tags=25%, list=20%, signal=31%
GSE2770_UNTREATED_VS_ACT_CD4_TCELL_48H_UP	GSE2770_UNTREATED_VS_ACT_CD4_TCELL_48H_UP		178	-0.197313	-0.833075	0.65272	0.868288	0.996	7695	tags=44%, list=42%, signal=75%
GSE11961_MEMORY_BCELL_DAY40_VS_GERMINAL_CENTER_BCELL_DAY40_UP	GSE11961_MEMORY_BCELL_DAY40_VS_GERMINAL_CENTER_BCELL_DAY40_UP		192	-0.206407	-0.83243	0.740899	0.867856	0.996	4756	tags=28%, list=26%, signal=37%
GSE27786_NKTCELL_VS_MONO_MAC_UP	GSE27786_NKTCELL_VS_MONO_MAC_UP		184	-0.191583	-0.829767	0.677755	0.872737	0.997	4832	tags=26%, list=26%, signal=34%
GSE37533_PPARG2_FOXP3_VS_FOXP3_TRANSDUCED_CD4_TCELL_PIOGLITAZONE_TREATED_UP	GSE37533_PPARG2_FOXP3_VS_FOXP3_TRANSDUCED_CD4_TCELL_PIOGLITAZONE_TREATED_UP		181	-0.203215	-0.828208	0.790598	0.874684	0.997	4316	tags=27%, list=23%, signal=34%
GSE13887_RESTING_VS_NO_TREATED_CD4_TCELL_UP	GSE13887_RESTING_VS_NO_TREATED_CD4_TCELL_UP		128	-0.216584	-0.827546	0.842887	0.874227	0.997	4836	tags=36%, list=26%, signal=48%
GSE4142_GC_BCELL_VS_MEMORY_BCELL_DN	GSE4142_GC_BCELL_VS_MEMORY_BCELL_DN		187	-0.193045	-0.826531	0.758691	0.87449	0.997	6202	tags=33%, list=34%, signal=49%
GSE18893_CTRL_VS_TNF_TREATED_TCONV_2H_DN	GSE18893_CTRL_VS_TNF_TREATED_TCONV_2H_DN		191	-0.187156	-0.826376	0.662577	0.872598	0.997	8273	tags=48%, list=45%, signal=87%
GSE7831_1H_VS_4H_CPG_STIM_PDC_UP	GSE7831_1H_VS_4H_CPG_STIM_PDC_UP		190	-0.202023	-0.825773	0.705882	0.871985	0.997	5555	tags=33%, list=30%, signal=46%
GSE7218_UNSTIM_VS_ANTIGEN_STIM_THROUGH_IGG_BCELL_UP	GSE7218_UNSTIM_VS_ANTIGEN_STIM_THROUGH_IGG_BCELL_UP		179	-0.222491	-0.824693	0.663136	0.872514	0.997	7586	tags=42%, list=41%, signal=71%
GSE21927_BALBC_VS_C57BL6_MONOCYTE_SPLEEN_UP	GSE21927_BALBC_VS_C57BL6_MONOCYTE_SPLEEN_UP		164	-0.220299	-0.824224	0.727642	0.871453	0.997	5699	tags=37%, list=31%, signal=52%
GSE7831_CPG_VS_INFLUENZA_STIM_PDC_4H_UP	GSE7831_CPG_VS_INFLUENZA_STIM_PDC_4H_UP		184	-0.190391	-0.823986	0.703934	0.869771	0.997	4659	tags=27%, list=25%, signal=36%
GSE29164_UNTREATED_VS_CD8_TCELL_AND_IL12_TREATED_MELANOMA_DAY3_UP	GSE29164_UNTREATED_VS_CD8_TCELL_AND_IL12_TREATED_MELANOMA_DAY3_UP		189	-0.194462	-0.823591	0.706009	0.868604	0.997	3401	tags=19%, list=18%, signal=22%
GSE22886_NAIVE_CD4_TCELL_VS_48H_ACT_TH2_UP	GSE22886_NAIVE_CD4_TCELL_VS_48H_ACT_TH2_UP		188	-0.190687	-0.822974	0.708502	0.868062	0.997	4333	tags=23%, list=24%, signal=30%
GSE8685_IL2_STARVED_VS_IL21_ACT_IL2_STARVED_CD4_TCELL_DN	GSE8685_IL2_STARVED_VS_IL21_ACT_IL2_STARVED_CD4_TCELL_DN		193	-0.211042	-0.82164	0.690574	0.869589	0.997	4956	tags=31%, list=27%, signal=41%
GSE3920_UNTREATED_VS_IFNG_TREATED_ENDOTHELIAL_CELL_DN	GSE3920_UNTREATED_VS_IFNG_TREATED_ENDOTHELIAL_CELL_DN		178	-0.208876	-0.820028	0.674322	0.871634	0.997	7726	tags=42%, list=42%, signal=72%
GSE22589_HEALTHY_VS_HIV_AND_SIV_INFECTED_DC_DN	GSE22589_HEALTHY_VS_HIV_AND_SIV_INFECTED_DC_DN		186	-0.21195	-0.819939	0.665979	0.869728	0.997	4300	tags=23%, list=23%, signal=29%
GSE17721_CTRL_VS_POLYIC_0.5H_BMDC_DN	GSE17721_CTRL_VS_POLYIC_0.5H_BMDC_DN		194	-0.194467	-0.819528	0.84086	0.868681	0.997	3229	tags=19%, list=18%, signal=22%
GSE41176_UNSTIM_VS_ANTI_IGM_STIM_TAK1_KO_BCELL_1H_DN	GSE41176_UNSTIM_VS_ANTI_IGM_STIM_TAK1_KO_BCELL_1H_DN		190	-0.195723	-0.817651	0.794372	0.871251	0.997	4818	tags=27%, list=26%, signal=36%
GSE369_SOCS3_KO_VS_IFNG_KO_LIVER_UP	GSE369_SOCS3_KO_VS_IFNG_KO_LIVER_UP		182	-0.204507	-0.816312	0.829424	0.872596	0.997	4127	tags=28%, list=22%, signal=36%
GSE5099_MONOCYTE_VS_ALTERNATIVE_M2_MACROPHAGE_DN	GSE5099_MONOCYTE_VS_ALTERNATIVE_M2_MACROPHAGE_DN		172	-0.197367	-0.816025	0.730932	0.871164	0.997	6448	tags=36%, list=35%, signal=55%
GSE35543_IN_VIVO_NTREG_VS_CONVERTED_EX_ITREG_UP	GSE35543_IN_VIVO_NTREG_VS_CONVERTED_EX_ITREG_UP		172	-0.172079	-0.814791	0.820129	0.87211	0.997	5633	tags=30%, list=31%, signal=43%
GSE411_100MIN_VS_400MIN_IL6_STIM_MACROPHAGE_DN	GSE411_100MIN_VS_400MIN_IL6_STIM_MACROPHAGE_DN		189	-0.174056	-0.814649	0.678	0.870359	0.997	7677	tags=36%, list=42%, signal=61%
GSE3920_UNTREATED_VS_IFNA_TREATED_FIBROBLAST_DN	GSE3920_UNTREATED_VS_IFNA_TREATED_FIBROBLAST_DN		193	-0.210659	-0.813566	0.674419	0.871081	0.997	5791	tags=36%, list=31%, signal=52%
GSE40493_BCL6_KO_VS_WT_TREG_DN	GSE40493_BCL6_KO_VS_WT_TREG_DN		103	-0.222999	-0.811534	0.850917	0.874141	0.997	4528	tags=30%, list=25%, signal=40%
GSE40685_NAIVE_CD4_TCELL_VS_TREG_DN	GSE40685_NAIVE_CD4_TCELL_VS_TREG_DN		192	-0.205234	-0.811428	0.756356	0.872256	0.997	4369	tags=26%, list=24%, signal=34%
GSE22886_IL2_VS_IL15_STIM_NKCELL_UP	GSE22886_IL2_VS_IL15_STIM_NKCELL_UP		189	-0.213763	-0.808765	0.826464	0.877543	0.998	5646	tags=37%, list=31%, signal=52%
GSE15750_DAY6_VS_DAY10_EFF_CD8_TCELL_DN	GSE15750_DAY6_VS_DAY10_EFF_CD8_TCELL_DN		194	-0.233986	-0.808611	0.714868	0.875758	0.998	4934	tags=38%, list=27%, signal=51%
GSE21546_UNSTIM_VS_ANTI_CD3_STIM_ELK1_KO_DP_THYMOCYTES_DN	GSE21546_UNSTIM_VS_ANTI_CD3_STIM_ELK1_KO_DP_THYMOCYTES_DN		155	-0.205361	-0.808353	0.84	0.874323	0.998	3991	tags=25%, list=22%, signal=31%
GSE11057_NAIVE_VS_EFF_MEMORY_CD4_TCELL_UP	GSE11057_NAIVE_VS_EFF_MEMORY_CD4_TCELL_UP		176	-0.225971	-0.808191	0.732106	0.872644	0.998	4267	tags=32%, list=23%, signal=41%
GSE6090_UNSTIM_VS_DC_SIGN_STIM_DC_UP	GSE6090_UNSTIM_VS_DC_SIGN_STIM_DC_UP		160	-0.203704	-0.807769	0.68866	0.871541	0.998	7800	tags=42%, list=42%, signal=72%
GSE11924_TFH_VS_TH2_CD4_TCELL_DN	GSE11924_TFH_VS_TH2_CD4_TCELL_DN		185	-0.175812	-0.805746	0.738589	0.874891	0.998	3206	tags=17%, list=17%, signal=20%
GSE1460_NAIVE_CD4_TCELL_CORD_BLOOD_VS_THYMIC_STROMAL_CELL_UP	GSE1460_NAIVE_CD4_TCELL_CORD_BLOOD_VS_THYMIC_STROMAL_CELL_UP		174	-0.210931	-0.805668	0.768737	0.873002	0.998	5711	tags=39%, list=31%, signal=56%
GSE13887_ACT_CD4_VS_NO_TREATED_CD4_TCELL_DN	GSE13887_ACT_CD4_VS_NO_TREATED_CD4_TCELL_DN		128	-0.205989	-0.804703	0.868534	0.873475	0.998	6425	tags=42%, list=35%, signal=64%
GSE2128_C57BL6_VS_NOD_THYMOCYTE_MIMETOPE_NEGATIVE_SELECTION_UP	GSE2128_C57BL6_VS_NOD_THYMOCYTE_MIMETOPE_NEGATIVE_SELECTION_UP		190	-0.19694	-0.804648	0.879121	0.871486	0.998	3934	tags=25%, list=21%, signal=31%
GSE34156_NOD2_LIGAND_VS_NOD2_AND_TLR1_TLR2_LIGAND_24H_TREATED_MONOCYTE_UP	GSE34156_NOD2_LIGAND_VS_NOD2_AND_TLR1_TLR2_LIGAND_24H_TREATED_MONOCYTE_UP		166	-0.19649	-0.804551	0.825503	0.869616	0.998	5633	tags=31%, list=31%, signal=45%
GSE4748_LPS_VS_LPS_AND_CYANOBACTERIUM_LPSLIKE_STIM_DC_3H_DN	GSE4748_LPS_VS_LPS_AND_CYANOBACTERIUM_LPSLIKE_STIM_DC_3H_DN		155	-0.200571	-0.804303	0.87638	0.86811	0.998	2813	tags=21%, list=15%, signal=25%
GSE27241_WT_VS_RORGT_KO_TH17_POLARIZED_CD4_TCELL_UP	GSE27241_WT_VS_RORGT_KO_TH17_POLARIZED_CD4_TCELL_UP		147	-0.268223	-0.802336	0.647917	0.871098	0.998	7214	tags=44%, list=39%, signal=72%
GSE8685_IL2_STARVED_VS_IL21_ACT_IL2_STARVED_CD4_TCELL_UP	GSE8685_IL2_STARVED_VS_IL21_ACT_IL2_STARVED_CD4_TCELL_UP		191	-0.198542	-0.801852	0.725367	0.870212	0.998	5952	tags=31%, list=32%, signal=46%
GSE21379_TFH_VS_NON_TFH_CD4_TCELL_UP	GSE21379_TFH_VS_NON_TFH_CD4_TCELL_UP		189	-0.208296	-0.8003	0.785088	0.872053	0.998	5042	tags=32%, list=27%, signal=44%
GSE27241_CTRL_VS_DIGOXIN_TREATED_RORGT_KO_CD4_TCELL_IN_TH17_POLARIZING_CONDITIONS_UP	GSE27241_CTRL_VS_DIGOXIN_TREATED_RORGT_KO_CD4_TCELL_IN_TH17_POLARIZING_CONDITIONS_UP		183	-0.226378	-0.798602	0.695652	0.87452	0.998	4429	tags=31%, list=24%, signal=40%
GSE36392_EOSINOPHIL_VS_MAC_IL25_TREATED_LUNG_DN	GSE36392_EOSINOPHIL_VS_MAC_IL25_TREATED_LUNG_DN		184	-0.195078	-0.798505	0.718163	0.872681	0.998	7105	tags=40%, list=39%, signal=64%
GSE22611_NOD2_VS_MUTANT_NOD2_TRANSDUCED_HEK293T_CELL_DN	GSE22611_NOD2_VS_MUTANT_NOD2_TRANSDUCED_HEK293T_CELL_DN		172	-0.195559	-0.795469	0.864924	0.878616	0.998	4098	tags=25%, list=22%, signal=32%
GSE46606_UNSTIM_VS_CD40L_IL2_IL5_DAY1_STIMULATED_BCELL_UP	GSE46606_UNSTIM_VS_CD40L_IL2_IL5_DAY1_STIMULATED_BCELL_UP		178	-0.211067	-0.795361	0.741127	0.87686	0.998	3531	tags=26%, list=19%, signal=32%
GSE40274_XBP1_VS_FOXP3_AND_XBP1_TRANSDUCED_ACTIVATED_CD4_TCELL_DN	GSE40274_XBP1_VS_FOXP3_AND_XBP1_TRANSDUCED_ACTIVATED_CD4_TCELL_DN		192	-0.198891	-0.793982	0.73029	0.878425	0.998	5929	tags=35%, list=32%, signal=52%
GSE13485_DAY1_VS_DAY21_YF17D_VACCINE_PBMC_UP	GSE13485_DAY1_VS_DAY21_YF17D_VACCINE_PBMC_UP		169	-0.214144	-0.793629	0.694387	0.877572	0.998	6957	tags=47%, list=38%, signal=74%
GSE19888_ADENOSINE_A3R_INH_VS_ACT_IN_MAST_CELL_UP	GSE19888_ADENOSINE_A3R_INH_VS_ACT_IN_MAST_CELL_UP		184	-0.173784	-0.79359	0.762605	0.875656	0.998	6585	tags=32%, list=36%, signal=49%
GSE4535_BM_DERIVED_DC_VS_FOLLICULAR_DC_DN	GSE4535_BM_DERIVED_DC_VS_FOLLICULAR_DC_DN		188	-0.210238	-0.792046	0.781893	0.877577	0.998	3489	tags=27%, list=19%, signal=32%
GSE8921_UNSTIM_0H_VS_TLR1_2_STIM_MONOCYTE_3H_DN	GSE8921_UNSTIM_0H_VS_TLR1_2_STIM_MONOCYTE_3H_DN		191	-0.201803	-0.791689	0.890591	0.876297	0.998	4812	tags=30%, list=26%, signal=40%
GSE21379_TFH_VS_NON_TFH_SAP_KO_CD4_TCELL_UP	GSE21379_TFH_VS_NON_TFH_SAP_KO_CD4_TCELL_UP		187	-0.195244	-0.791193	0.765458	0.875616	0.998	4096	tags=23%, list=22%, signal=29%
GSE12366_PLASMA_CELL_VS_MEMORY_BCELL_UP	GSE12366_PLASMA_CELL_VS_MEMORY_BCELL_UP		172	-0.175364	-0.789035	0.810638	0.879187	0.998	3417	tags=16%, list=19%, signal=20%
GSE42088_2H_VS_24H_LEISHMANIA_INF_DC_DN	GSE42088_2H_VS_24H_LEISHMANIA_INF_DC_DN		186	-0.190691	-0.788747	0.827586	0.877826	0.998	5845	tags=32%, list=32%, signal=46%
GSE2585_CTEC_VS_THYMIC_MACROPHAGE_DN	GSE2585_CTEC_VS_THYMIC_MACROPHAGE_DN		195	-0.196888	-0.787929	0.737475	0.87772	0.998	4879	tags=29%, list=26%, signal=39%
GSE37532_TREG_VS_TCONV_CD4_TCELL_FROM_VISCERAL_ADIPOSE_TISSUE_UP	GSE37532_TREG_VS_TCONV_CD4_TCELL_FROM_VISCERAL_ADIPOSE_TISSUE_UP		128	-0.214182	-0.787779	0.907193	0.876077	0.998	4087	tags=27%, list=22%, signal=35%
GSE8835_CD4_VS_CD8_TCELL_UP	GSE8835_CD4_VS_CD8_TCELL_UP		188	-0.212368	-0.785285	0.756871	0.880394	0.998	4785	tags=33%, list=26%, signal=44%
GSE23321_CD8_STEM_CELL_MEMORY_VS_CENTRAL_MEMORY_CD8_TCELL_DN	GSE23321_CD8_STEM_CELL_MEMORY_VS_CENTRAL_MEMORY_CD8_TCELL_DN		171	-0.196564	-0.784965	0.709091	0.879115	0.998	5487	tags=35%, list=30%, signal=49%
GSE19941_UNSTIM_VS_LPS_STIM_IL10_KO_NFKBP50_KO_MACROPHAGE_DN	GSE19941_UNSTIM_VS_LPS_STIM_IL10_KO_NFKBP50_KO_MACROPHAGE_DN		189	-0.196323	-0.784455	0.843049	0.878474	0.998	5116	tags=31%, list=28%, signal=43%
GSE22886_NAIVE_CD4_TCELL_VS_MEMORY_TCELL_UP	GSE22886_NAIVE_CD4_TCELL_VS_MEMORY_TCELL_UP		176	-0.203774	-0.784195	0.823009	0.877162	0.998	4924	tags=32%, list=27%, signal=44%
GSE29618_PRE_VS_DAY7_POST_LAIV_FLU_VACCINE_BCELL_DN	GSE29618_PRE_VS_DAY7_POST_LAIV_FLU_VACCINE_BCELL_DN		181	-0.19263	-0.783279	0.885835	0.877321	0.998	5709	tags=34%, list=31%, signal=48%
GSE18281_CORTICAL_THYMOCYTE_VS_WHOLE_CORTEX_THYMUS_UP	GSE18281_CORTICAL_THYMOCYTE_VS_WHOLE_CORTEX_THYMUS_UP		187	-0.206064	-0.782424	0.912114	0.877412	0.998	6646	tags=43%, list=36%, signal=67%
GSE42021_CD24HI_VS_CD24LOW_TREG_THYMUS_UP	GSE42021_CD24HI_VS_CD24LOW_TREG_THYMUS_UP		190	-0.188995	-0.781769	0.761803	0.877061	0.998	6877	tags=46%, list=37%, signal=72%
GSE40068_BCL6_POS_VS_NEG_CXCR5_POS_TFH_DN	GSE40068_BCL6_POS_VS_NEG_CXCR5_POS_TFH_DN		185	-0.208808	-0.780858	0.728601	0.87722	0.998	5025	tags=35%, list=27%, signal=47%
GSE12839_CTRL_VS_IL12_TREATED_PBMC_UP	GSE12839_CTRL_VS_IL12_TREATED_PBMC_UP		143	-0.17912	-0.780554	0.786749	0.876027	0.998	5398	tags=26%, list=29%, signal=36%
GSE17721_CTRL_VS_LPS_1H_BMDC_UP	GSE17721_CTRL_VS_LPS_1H_BMDC_UP		185	-0.175149	-0.780175	0.766871	0.875041	0.998	6457	tags=31%, list=35%, signal=48%
GSE5589_LPS_VS_LPS_AND_IL6_STIM_IL10_KO_MACROPHAGE_45MIN_DN	GSE5589_LPS_VS_LPS_AND_IL6_STIM_IL10_KO_MACROPHAGE_45MIN_DN		191	-0.192685	-0.780039	0.752621	0.873446	0.998	6006	tags=36%, list=33%, signal=53%
GSE18791_CTRL_VS_NEWCASTLE_VIRUS_DC_8H_UP	GSE18791_CTRL_VS_NEWCASTLE_VIRUS_DC_8H_UP		187	-0.196974	-0.778467	0.72043	0.87543	0.998	8482	tags=54%, list=46%, signal=99%
GSE16450_CTRL_VS_IFNA_12H_STIM_IMMATURE_NEURON_CELL_LINE_UP	GSE16450_CTRL_VS_IFNA_12H_STIM_IMMATURE_NEURON_CELL_LINE_UP		180	-0.225939	-0.777622	0.715768	0.875529	0.998	5927	tags=39%, list=32%, signal=58%
GSE11961_PLASMA_CELL_DAY7_VS_GERMINAL_CENTER_BCELL_DAY40_DN	GSE11961_PLASMA_CELL_DAY7_VS_GERMINAL_CENTER_BCELL_DAY40_DN		193	-0.189037	-0.777349	0.804979	0.874231	0.998	4522	tags=25%, list=25%, signal=33%
GSE17721_LPS_VS_POLYIC_1H_BMDC_DN	GSE17721_LPS_VS_POLYIC_1H_BMDC_DN		192	-0.175628	-0.776496	0.761317	0.874413	0.998	7246	tags=43%, list=39%, signal=70%
GSE22527_ANTI_CD3_INVIVO_VS_UNTREATED_MOUSE_TREG_DN	GSE22527_ANTI_CD3_INVIVO_VS_UNTREATED_MOUSE_TREG_DN		188	-0.19336	-0.776353	0.72093	0.872827	0.998	7904	tags=48%, list=43%, signal=84%
GSE15271_CXCR4_POS_VS_NEG_GC_BCELL_UP	GSE15271_CXCR4_POS_VS_NEG_GC_BCELL_UP		165	-0.176608	-0.776289	0.695918	0.871028	0.998	9017	tags=49%, list=49%, signal=95%
GSE21546_WT_VS_ELK1_KO_DP_THYMOCYTES_DN	GSE21546_WT_VS_ELK1_KO_DP_THYMOCYTES_DN		187	-0.183529	-0.776172	0.878525	0.869381	0.998	3301	tags=19%, list=18%, signal=23%
GSE18791_CTRL_VS_NEWCASTLE_VIRUS_DC_12H_UP	GSE18791_CTRL_VS_NEWCASTLE_VIRUS_DC_12H_UP		187	-0.199176	-0.773417	0.697154	0.87387	0.998	5448	tags=34%, list=30%, signal=47%
GSE7459_UNTREATED_VS_IL6_TREATED_ACT_CD4_TCELL_UP	GSE7459_UNTREATED_VS_IL6_TREATED_ACT_CD4_TCELL_UP		131	-0.212678	-0.772579	0.8107	0.873999	0.998	3532	tags=25%, list=19%, signal=31%
GSE37301_MULTIPOTENT_PROGENITOR_VS_LYMPHOID_PRIMED_MPP_UP	GSE37301_MULTIPOTENT_PROGENITOR_VS_LYMPHOID_PRIMED_MPP_UP		152	-0.200375	-0.77228	0.743902	0.872757	0.998	4011	tags=29%, list=22%, signal=37%
GSE32533_WT_VS_MIR17_OVEREXPRESS_ACT_CD4_TCELL_DN	GSE32533_WT_VS_MIR17_OVEREXPRESS_ACT_CD4_TCELL_DN		190	-0.205028	-0.77179	0.852321	0.872066	0.998	6522	tags=43%, list=35%, signal=66%
GSE11961_MEMORY_BCELL_DAY7_VS_MEMORY_BCELL_DAY40_DN	GSE11961_MEMORY_BCELL_DAY7_VS_MEMORY_BCELL_DAY40_DN		192	-0.188889	-0.771518	0.832636	0.870772	0.998	6005	tags=37%, list=33%, signal=54%
GSE21927_EL4_VS_MCA203_TUMOR_MONOCYTES_DN	GSE21927_EL4_VS_MCA203_TUMOR_MONOCYTES_DN		161	-0.197681	-0.771	0.834395	0.869998	0.998	3977	tags=26%, list=22%, signal=33%
GSE44649_NAIVE_VS_ACTIVATED_CD8_TCELL_DN	GSE44649_NAIVE_VS_ACTIVATED_CD8_TCELL_DN		185	-0.212846	-0.770312	0.722105	0.869676	0.998	6101	tags=31%, list=33%, signal=46%
GSE37563_WT_VS_CTLA4_KO_CD4_TCELL_D4_POST_IMMUNIZATION_UP	GSE37563_WT_VS_CTLA4_KO_CD4_TCELL_D4_POST_IMMUNIZATION_UP		160	-0.205204	-0.770258	0.791045	0.867919	0.998	3596	tags=25%, list=20%, signal=31%
GSE8515_CTRL_VS_IL1_4H_STIM_MAC_UP	GSE8515_CTRL_VS_IL1_4H_STIM_MAC_UP		188	-0.199981	-0.770217	0.786492	0.866189	0.998	4438	tags=29%, list=24%, signal=38%
GSE14308_TH17_VS_NAIVE_CD4_TCELL_DN	GSE14308_TH17_VS_NAIVE_CD4_TCELL_DN		193	-0.192151	-0.769762	0.808917	0.865404	0.998	5599	tags=37%, list=30%, signal=52%
GSE17974_0.5H_VS_72H_UNTREATED_IN_VITRO_CD4_TCELL_UP	GSE17974_0.5H_VS_72H_UNTREATED_IN_VITRO_CD4_TCELL_UP		172	-0.207515	-0.768492	0.747984	0.866467	0.998	5223	tags=32%, list=28%, signal=44%
GSE10325_MYELOID_VS_LUPUS_MYELOID_UP	GSE10325_MYELOID_VS_LUPUS_MYELOID_UP		188	-0.20046	-0.766647	0.924658	0.869009	0.998	6404	tags=42%, list=35%, signal=64%
GSE4590_PRE_BCELL_VS_SMALL_PRE_BCELL_DN	GSE4590_PRE_BCELL_VS_SMALL_PRE_BCELL_DN		116	-0.201655	-0.765054	0.863043	0.870961	0.998	2524	tags=17%, list=14%, signal=20%
GSE28737_WT_VS_BCL6_HET_FOLLICULAR_BCELL_UP	GSE28737_WT_VS_BCL6_HET_FOLLICULAR_BCELL_UP		192	-0.189772	-0.763741	0.84188	0.872326	0.999	5198	tags=34%, list=28%, signal=47%
GSE22045_TREG_VS_TCONV_DN	GSE22045_TREG_VS_TCONV_DN		168	-0.186314	-0.761907	0.844898	0.874636	0.999	3656	tags=22%, list=20%, signal=27%
GSE10240_CTRL_VS_IL17_AND_IL22_STIM_PRIMARY_BRONCHIAL_EPITHELIAL_CELLS_DN	GSE10240_CTRL_VS_IL17_AND_IL22_STIM_PRIMARY_BRONCHIAL_EPITHELIAL_CELLS_DN		193	-0.210168	-0.761287	0.8	0.874419	0.999	5126	tags=36%, list=28%, signal=49%
GSE25147_UNSTIM_VS_HELIOBACTER_PYLORI_LPS_STIM_MKN45_CELL_UP	GSE25147_UNSTIM_VS_HELIOBACTER_PYLORI_LPS_STIM_MKN45_CELL_UP		159	-0.162693	-0.761219	0.872611	0.872705	0.999	6004	tags=29%, list=33%, signal=43%
GSE22443_IL2_VS_IL12_TREATED_ACT_CD8_TCELL_UP	GSE22443_IL2_VS_IL12_TREATED_ACT_CD8_TCELL_UP		190	-0.186111	-0.761026	0.933492	0.871274	0.999	5267	tags=30%, list=29%, signal=42%
GSE7348_UNSTIM_VS_TOLERIZED_AND_LPS_STIM_MACROPHAGE_UP	GSE7348_UNSTIM_VS_TOLERIZED_AND_LPS_STIM_MACROPHAGE_UP		151	-0.214102	-0.759141	0.761905	0.874014	0.999	5938	tags=38%, list=32%, signal=56%
GSE7460_FOXP3_MUT_VS_HET_ACT_TCONV_DN	GSE7460_FOXP3_MUT_VS_HET_ACT_TCONV_DN		195	-0.188974	-0.758659	0.888172	0.873281	0.999	4803	tags=28%, list=26%, signal=37%
GSE27786_LIN_NEG_VS_CD8_TCELL_UP	GSE27786_LIN_NEG_VS_CD8_TCELL_UP		192	-0.183228	-0.758476	0.775681	0.87181	0.999	5603	tags=30%, list=30%, signal=43%
GSE40666_NAIVE_VS_EFFECTOR_CD8_TCELL_UP	GSE40666_NAIVE_VS_EFFECTOR_CD8_TCELL_UP		191	-0.211108	-0.757795	0.77167	0.871522	0.999	4260	tags=30%, list=23%, signal=38%
GSE18791_CTRL_VS_NEWCASTLE_VIRUS_DC_6H_UP	GSE18791_CTRL_VS_NEWCASTLE_VIRUS_DC_6H_UP		187	-0.184535	-0.756133	0.758985	0.873474	0.999	7794	tags=44%, list=42%, signal=75%
GSE13522_WT_VS_IFNG_KO_SKIN_UP	GSE13522_WT_VS_IFNG_KO_SKIN_UP		129	-0.202596	-0.755434	0.944444	0.873402	0.999	4507	tags=29%, list=24%, signal=38%
GSE33513_TCF7_KO_VS_HET_EARLY_THYMIC_PROGENITOR_DN	GSE33513_TCF7_KO_VS_HET_EARLY_THYMIC_PROGENITOR_DN		189	-0.184556	-0.754382	0.816284	0.874095	0.999	5479	tags=31%, list=30%, signal=43%
GSE33292_DN3_THYMOCYTE_VS_TCELL_LYMPHOMA_FROM_TCF1_KO_UP	GSE33292_DN3_THYMOCYTE_VS_TCELL_LYMPHOMA_FROM_TCF1_KO_UP		166	-0.179055	-0.754222	0.757085	0.872651	0.999	7374	tags=38%, list=40%, signal=63%
GSE27786_LIN_NEG_VS_NEUTROPHIL_UP	GSE27786_LIN_NEG_VS_NEUTROPHIL_UP		182	-0.177445	-0.753937	0.796813	0.871797	0.999	5113	tags=28%, list=28%, signal=38%
GSE20500_CTRL_VS_RETINOIC_ACID_TREATED_CD4_TCELL_UP	GSE20500_CTRL_VS_RETINOIC_ACID_TREATED_CD4_TCELL_UP		187	-0.164454	-0.753429	0.7827	0.871221	0.999	7935	tags=42%, list=43%, signal=73%
GSE6269_HEALTHY_VS_E_COLI_INF_PBMC_UP	GSE6269_HEALTHY_VS_E_COLI_INF_PBMC_UP		167	-0.212463	-0.753334	0.742268	0.869678	0.999	4899	tags=35%, list=27%, signal=48%
GSE6681_DELETED_FOXP3_VS_WT_TREG_DN	GSE6681_DELETED_FOXP3_VS_WT_TREG_DN		180	-0.184843	-0.753121	0.797495	0.868391	0.999	5807	tags=33%, list=32%, signal=48%
GSE42021_TREG_VS_TCONV_PLN_DN	GSE42021_TREG_VS_TCONV_PLN_DN		194	-0.181679	-0.752506	0.811321	0.867921	0.999	4683	tags=24%, list=25%, signal=31%
GSE18281_PERIMEDULLARY_CORTICAL_REGION_VS_WHOLE_CORTEX_THYMUS_UP	GSE18281_PERIMEDULLARY_CORTICAL_REGION_VS_WHOLE_CORTEX_THYMUS_UP		193	-0.183969	-0.752109	0.829114	0.867012	0.999	5048	tags=30%, list=27%, signal=41%
GSE46606_IRF4HIGH_VS_WT_CD40L_IL2_IL5_DAY1_STIMULATED_BCELL_UP	GSE46606_IRF4HIGH_VS_WT_CD40L_IL2_IL5_DAY1_STIMULATED_BCELL_UP		190	-0.192895	-0.751748	0.734021	0.866038	0.999	6482	tags=36%, list=35%, signal=55%
GSE2770_UNTREATED_VS_IL12_TREATED_ACT_CD4_TCELL_2H_DN	GSE2770_UNTREATED_VS_IL12_TREATED_ACT_CD4_TCELL_2H_DN		188	-0.172639	-0.751355	0.756646	0.86521	0.999	4288	tags=18%, list=23%, signal=23%
GSE11057_NAIVE_CD4_VS_PBMC_CD4_TCELL_UP	GSE11057_NAIVE_CD4_VS_PBMC_CD4_TCELL_UP		176	-0.20008	-0.750231	0.784679	0.865861	0.999	6375	tags=42%, list=35%, signal=64%
GSE14308_INDUCED_VS_NATURAL_TREG_UP	GSE14308_INDUCED_VS_NATURAL_TREG_UP		185	-0.172115	-0.749142	0.821206	0.866602	0.999	7425	tags=40%, list=40%, signal=66%
GSE16385_MONOCYTE_VS_12H_ROSIGLITAZONE_TREATED_MACROPHAGE_DN	GSE16385_MONOCYTE_VS_12H_ROSIGLITAZONE_TREATED_MACROPHAGE_DN		181	-0.174541	-0.74866	0.701245	0.865884	0.999	9230	tags=50%, list=50%, signal=99%
GSE18791_CTRL_VS_NEWCASTLE_VIRUS_DC_14H_UP	GSE18791_CTRL_VS_NEWCASTLE_VIRUS_DC_14H_UP		187	-0.189378	-0.748211	0.764583	0.86512	0.999	7552	tags=46%, list=41%, signal=77%
GSE41867_NAIVE_VS_DAY15_LCMV_ARMSTRONG_EFFECTOR_CD8_TCELL_UP	GSE41867_NAIVE_VS_DAY15_LCMV_ARMSTRONG_EFFECTOR_CD8_TCELL_UP		190	-0.175952	-0.747552	0.79089	0.864739	0.999	8902	tags=46%, list=48%, signal=89%
GSE14308_TH1_VS_NATURAL_TREG_UP	GSE14308_TH1_VS_NATURAL_TREG_UP		186	-0.166064	-0.745034	0.872651	0.868863	1	4821	tags=25%, list=26%, signal=33%
GSE26351_UNSTIM_VS_WNT_PATHWAY_STIM_HEMATOPOIETIC_PROGENITORS_UP	GSE26351_UNSTIM_VS_WNT_PATHWAY_STIM_HEMATOPOIETIC_PROGENITORS_UP		188	-0.184863	-0.744884	0.780992	0.867498	1	4372	tags=26%, list=24%, signal=34%
GSE27786_CD4_TCELL_VS_ERYTHTROBLAST_DN	GSE27786_CD4_TCELL_VS_ERYTHTROBLAST_DN		188	-0.190926	-0.744396	0.911447	0.866797	1	5148	tags=30%, list=28%, signal=41%
GSE17721_0.5H_VS_4H_POLYIC_BMDC_UP	GSE17721_0.5H_VS_4H_POLYIC_BMDC_UP		195	-0.161142	-0.744098	0.852008	0.865686	1	5597	tags=29%, list=30%, signal=41%
GSE37533_PPARG1_FOXP3_VS_PPARG2_FOXP3_TRANSDUCED_CD4_TCELL_UP	GSE37533_PPARG1_FOXP3_VS_PPARG2_FOXP3_TRANSDUCED_CD4_TCELL_UP		172	-0.184382	-0.743674	0.808333	0.864851	1	7344	tags=47%, list=40%, signal=78%
GSE37301_LYMPHOID_PRIMED_MPP_VS_COMMON_LYMPHOID_PROGENITOR_UP	GSE37301_LYMPHOID_PRIMED_MPP_VS_COMMON_LYMPHOID_PROGENITOR_UP		197	-0.184423	-0.743168	0.883227	0.864303	1	6033	tags=33%, list=33%, signal=49%
GSE21063_CTRL_VS_ANTI_IGM_STIM_BCELL_16H_UP	GSE21063_CTRL_VS_ANTI_IGM_STIM_BCELL_16H_UP		184	-0.203953	-0.743161	0.783158	0.862589	1	5886	tags=34%, list=32%, signal=49%
GSE1432_CTRL_VS_IFNG_1H_MICROGLIA_UP	GSE1432_CTRL_VS_IFNG_1H_MICROGLIA_UP		182	-0.182151	-0.742931	0.824411	0.861415	1	7625	tags=41%, list=41%, signal=69%
GSE2770_TGFB_AND_IL4_VS_IL4_TREATED_ACT_CD4_TCELL_2H_DN	GSE2770_TGFB_AND_IL4_VS_IL4_TREATED_ACT_CD4_TCELL_2H_DN		192	-0.177721	-0.741678	0.908072	0.862379	1	5529	tags=29%, list=30%, signal=40%
GSE27786_LIN_NEG_VS_CD4_TCELL_UP	GSE27786_LIN_NEG_VS_CD4_TCELL_UP		191	-0.171243	-0.741154	0.814655	0.861735	1	6007	tags=34%, list=33%, signal=49%
GSE37534_PIOGLITAZONE_VS_ROSIGLITAZONE_TREATED_CD4_TCELL_PPARG1_FOXP3_TRANSDUCED_UP	GSE37534_PIOGLITAZONE_VS_ROSIGLITAZONE_TREATED_CD4_TCELL_PPARG1_FOXP3_TRANSDUCED_UP		174	-0.184378	-0.740338	0.756871	0.861722	1	8840	tags=55%, list=48%, signal=104%
GSE7509_UNSTIM_VS_FCGRIIB_STIM_DC_UP	GSE7509_UNSTIM_VS_FCGRIIB_STIM_DC_UP		167	-0.185886	-0.739128	0.846154	0.862491	1	4656	tags=25%, list=25%, signal=33%
GSE20152_HTNFA_OVERXPRESS_ANKLE_VS_CTRL_SPHK1_KO_ANKLE_DN	GSE20152_HTNFA_OVERXPRESS_ANKLE_VS_CTRL_SPHK1_KO_ANKLE_DN		184	-0.176849	-0.739051	0.92517	0.860956	1	3265	tags=20%, list=18%, signal=24%
GSE2770_IL12_ACT_VS_ACT_CD4_TCELL_48H_DN	GSE2770_IL12_ACT_VS_ACT_CD4_TCELL_48H_DN		189	-0.191106	-0.737954	0.795455	0.861738	1	5881	tags=34%, list=32%, signal=49%
GSE9988_LPS_VS_LOW_LPS_MONOCYTE_UP	GSE9988_LPS_VS_LOW_LPS_MONOCYTE_UP		149	-0.192332	-0.737272	0.966443	0.861367	1	4326	tags=28%, list=23%, signal=36%
GSE14308_TH1_VS_NATURAL_TREG_DN	GSE14308_TH1_VS_NATURAL_TREG_DN		190	-0.192687	-0.736343	0.789796	0.861605	1	4958	tags=32%, list=27%, signal=43%
GSE20366_CD103_KLRG1_DP_VS_DN_TREG_UP	GSE20366_CD103_KLRG1_DP_VS_DN_TREG_UP		193	-0.176147	-0.733067	0.915767	0.866538	1	3960	tags=23%, list=21%, signal=29%
GSE14413_UNSTIM_VS_IFNB_STIM_NIH3T3_CELLS_DN	GSE14413_UNSTIM_VS_IFNB_STIM_NIH3T3_CELLS_DN		132	-0.177629	-0.730836	0.799578	0.869641	1	4068	tags=20%, list=22%, signal=26%
GSE2770_IL12_VS_IL4_TREATED_ACT_CD4_TCELL_6H_UP	GSE2770_IL12_VS_IL4_TREATED_ACT_CD4_TCELL_6H_UP		192	-0.170622	-0.727195	0.924569	0.875548	1	6094	tags=33%, list=33%, signal=49%
GSE7460_WT_VS_FOXP3_HET_ACT_TCONV_UP	GSE7460_WT_VS_FOXP3_HET_ACT_TCONV_UP		191	-0.183356	-0.726392	0.880086	0.875448	1	3197	tags=20%, list=17%, signal=24%
GSE46468_LUNG_INNATE_LYMPHOID_CELL_VS_SPLEEN_CD4_TCELL_UP	GSE46468_LUNG_INNATE_LYMPHOID_CELL_VS_SPLEEN_CD4_TCELL_UP		176	-0.189278	-0.726265	0.806517	0.87398	1	4456	tags=26%, list=24%, signal=34%
GSE22432_MULTIPOTENT_PROGENITOR_VS_PDC_DN	GSE22432_MULTIPOTENT_PROGENITOR_VS_PDC_DN		186	-0.166516	-0.722903	0.789916	0.879267	1	7195	tags=40%, list=39%, signal=65%
GSE21670_TGFB_VS_TGFB_AND_IL6_TREATED_STAT3_KO_CD4_TCELL_UP	GSE21670_TGFB_VS_TGFB_AND_IL6_TREATED_STAT3_KO_CD4_TCELL_UP		190	-0.177942	-0.722188	0.867647	0.879106	1	5588	tags=31%, list=30%, signal=44%
GSE28737_WT_VS_BCL6_KO_MARGINAL_ZONE_BCELL_DN	GSE28737_WT_VS_BCL6_KO_MARGINAL_ZONE_BCELL_DN		187	-0.192424	-0.722066	0.823144	0.877647	1	4381	tags=25%, list=24%, signal=33%
GSE19888_NO_PRETREAT_VS_ADENOSINE_A3R_INHIBITOR_PRETREATED_MAST_CELL_TCELL_MEMBRANES_ACT_UP	GSE19888_NO_PRETREAT_VS_ADENOSINE_A3R_INHIBITOR_PRETREATED_MAST_CELL_TCELL_MEMBRANES_ACT_UP		190	-0.15568	-0.721015	0.888651	0.878063	1	7522	tags=41%, list=41%, signal=69%
GSE17721_PAM3CSK4_VS_CPG_1H_BMDC_UP	GSE17721_PAM3CSK4_VS_CPG_1H_BMDC_UP		193	-0.170364	-0.717051	0.877119	0.884359	1	3006	tags=15%, list=16%, signal=18%
GSE32423_MEMORY_VS_NAIVE_CD8_TCELL_DN	GSE32423_MEMORY_VS_NAIVE_CD8_TCELL_DN		192	-0.189155	-0.715311	0.786151	0.886247	1	6583	tags=38%, list=36%, signal=58%
GSE7568_IL4_VS_IL4_AND_DEXAMETHASONE_TREATED_MACROPHAGE_UP	GSE7568_IL4_VS_IL4_AND_DEXAMETHASONE_TREATED_MACROPHAGE_UP		161	-0.185566	-0.715073	0.719608	0.885032	1	5522	tags=24%, list=30%, signal=33%
GSE15330_HSC_VS_GRANULOCYTE_MONOCYTE_PROGENITOR_UP	GSE15330_HSC_VS_GRANULOCYTE_MONOCYTE_PROGENITOR_UP		192	-0.162525	-0.714973	0.850312	0.883534	1	6771	tags=36%, list=37%, signal=57%
GSE24634_NAIVE_CD4_TCELL_VS_DAY7_IL4_CONV_TREG_UP	GSE24634_NAIVE_CD4_TCELL_VS_DAY7_IL4_CONV_TREG_UP		189	-0.189648	-0.71432	0.82582	0.883252	1	6024	tags=38%, list=33%, signal=55%
GSE5679_CTRL_VS_RARA_AGONIST_AM580_TREATED_DC_DN	GSE5679_CTRL_VS_RARA_AGONIST_AM580_TREATED_DC_DN		189	-0.192558	-0.712045	0.836364	0.886528	1	6021	tags=36%, list=33%, signal=53%
GSE23505_UNTREATED_VS_4DAY_IL6_IL1_TGFB_TREATED_CD4_TCELL_DN	GSE23505_UNTREATED_VS_4DAY_IL6_IL1_TGFB_TREATED_CD4_TCELL_DN		190	-0.17641	-0.710166	0.824635	0.888399	1	5512	tags=32%, list=30%, signal=45%
GSE41867_DAY8_EFFECTOR_VS_DAY30_MEMORY_CD8_TCELL_LCMV_ARMSTRONG_UP	GSE41867_DAY8_EFFECTOR_VS_DAY30_MEMORY_CD8_TCELL_LCMV_ARMSTRONG_UP		189	-0.161223	-0.709399	0.766467	0.88833	1	6960	tags=33%, list=38%, signal=52%
GSE37534_GW1929_VS_ROSIGLITAZONE_TREATED_CD4_TCELL_PPARG1_FOXP3_TRANSDUCED_DN	GSE37534_GW1929_VS_ROSIGLITAZONE_TREATED_CD4_TCELL_PPARG1_FOXP3_TRANSDUCED_DN		156	-0.178923	-0.708667	0.825103	0.888154	1	4301	tags=23%, list=23%, signal=30%
GSE4590_PRE_BCELL_VS_LARGE_PRE_BCELL_DN	GSE4590_PRE_BCELL_VS_LARGE_PRE_BCELL_DN		150	-0.186864	-0.708304	0.879747	0.887206	1	4799	tags=28%, list=26%, signal=38%
GSE10240_CTRL_VS_IL17_STIM_PRIMARY_BRONCHIAL_EPITHELIAL_CELLS_UP	GSE10240_CTRL_VS_IL17_STIM_PRIMARY_BRONCHIAL_EPITHELIAL_CELLS_UP		185	-0.161959	-0.70326	0.957447	0.895127	1	4729	tags=24%, list=26%, signal=32%
GSE42021_CD24HI_VS_CD24LOW_TCONV_THYMUS_UP	GSE42021_CD24HI_VS_CD24LOW_TCONV_THYMUS_UP		190	-0.175523	-0.703007	0.911157	0.893888	1	6044	tags=33%, list=33%, signal=48%
GSE13229_IMM_VS_INTMATURE_NKCELL_DN	GSE13229_IMM_VS_INTMATURE_NKCELL_DN		185	-0.17227	-0.702699	0.792261	0.892847	1	6624	tags=40%, list=36%, signal=62%
GSE16385_MONOCYTE_VS_12H_IL4_TREATED_MACROPHAGE_DN	GSE16385_MONOCYTE_VS_12H_IL4_TREATED_MACROPHAGE_DN		191	-0.178587	-0.701712	0.781893	0.893531	1	5956	tags=36%, list=32%, signal=52%
GSE7764_IL15_TREATED_VS_CTRL_NK_CELL_24H_UP	GSE7764_IL15_TREATED_VS_CTRL_NK_CELL_24H_UP		187	-0.195747	-0.699462	0.746988	0.896205	1	7619	tags=40%, list=41%, signal=68%
GSE5589_UNSTIM_VS_45MIN_LPS_STIM_MACROPHAGE_DN	GSE5589_UNSTIM_VS_45MIN_LPS_STIM_MACROPHAGE_DN		191	-0.151703	-0.698329	0.945055	0.896581	1	7728	tags=43%, list=42%, signal=74%
GSE25088_WT_VS_STAT6_KO_MACROPHAGE_ROSIGLITAZONE_STIM_UP	GSE25088_WT_VS_STAT6_KO_MACROPHAGE_ROSIGLITAZONE_STIM_UP		173	-0.161291	-0.697902	0.825996	0.895724	1	5787	tags=32%, list=31%, signal=46%
GSE45881_CXCR6HI_VS_CXCR1LO_COLONIC_LAMINA_PROPRIA_UP	GSE45881_CXCR6HI_VS_CXCR1LO_COLONIC_LAMINA_PROPRIA_UP		178	-0.201512	-0.696079	0.773006	0.897543	1	4948	tags=35%, list=27%, signal=48%
GSE6092_CTRL_VS_BORRELIA_BIRGDOFERI_INF_ENDOTHELIAL_CELL_UP	GSE6092_CTRL_VS_BORRELIA_BIRGDOFERI_INF_ENDOTHELIAL_CELL_UP		149	-0.161093	-0.694336	0.883871	0.899229	1	7678	tags=42%, list=42%, signal=71%
GSE27786_NKTCELL_VS_NEUTROPHIL_UP	GSE27786_NKTCELL_VS_NEUTROPHIL_UP		186	-0.161997	-0.691901	0.834368	0.902071	1	7743	tags=44%, list=42%, signal=75%
GSE26928_CENTR_MEMORY_VS_CXCR5_POS_CD4_TCELL_DN	GSE26928_CENTR_MEMORY_VS_CXCR5_POS_CD4_TCELL_DN		160	-0.18414	-0.688391	0.914046	0.906847	1	5999	tags=41%, list=33%, signal=61%
GSE6259_DEC205_POS_DC_VS_CD4_TCELL_DN	GSE6259_DEC205_POS_DC_VS_CD4_TCELL_DN		191	-0.162998	-0.688038	0.890792	0.905798	1	2831	tags=16%, list=15%, signal=19%
GSE8515_CTRL_VS_IL6_4H_STIM_MAC_UP	GSE8515_CTRL_VS_IL6_4H_STIM_MAC_UP		196	-0.164488	-0.685184	0.904459	0.90962	1	4854	tags=22%, list=26%, signal=30%
GSE12963_UNINF_VS_ENV_AND_NEF_DEFICIENT_HIV1_INF_CD4_TCELL_UP	GSE12963_UNINF_VS_ENV_AND_NEF_DEFICIENT_HIV1_INF_CD4_TCELL_UP		137	-0.178179	-0.685119	0.932914	0.908058	1	4806	tags=28%, list=26%, signal=38%
GSE3982_EFF_MEMORY_VS_CENT_MEMORY_CD4_TCELL_DN	GSE3982_EFF_MEMORY_VS_CENT_MEMORY_CD4_TCELL_DN		179	-0.178242	-0.682406	0.965812	0.911411	1	7392	tags=51%, list=40%, signal=84%
GSE15324_ELF4_KO_VS_WT_ACTIVATED_CD8_TCELL_UP	GSE15324_ELF4_KO_VS_WT_ACTIVATED_CD8_TCELL_UP		188	-0.170675	-0.680586	0.878151	0.913271	1	7014	tags=40%, list=38%, signal=65%
GSE10239_MEMORY_VS_DAY4.5_EFF_CD8_TCELL_DN	GSE10239_MEMORY_VS_DAY4.5_EFF_CD8_TCELL_DN		190	-0.17662	-0.678222	0.769072	0.915788	1	8729	tags=46%, list=47%, signal=87%
GSE22432_MULTIPOTENT_VS_COMMON_DC_PROGENITOR_UP	GSE22432_MULTIPOTENT_VS_COMMON_DC_PROGENITOR_UP		186	-0.152294	-0.677567	0.873967	0.915308	1	6648	tags=33%, list=36%, signal=51%
GSE29164_CD8_TCELL_VS_CD8_TCELL_AND_IL12_TREATED_MELANOMA_DAY7_UP	GSE29164_CD8_TCELL_VS_CD8_TCELL_AND_IL12_TREATED_MELANOMA_DAY7_UP		188	-0.188058	-0.677479	0.792608	0.913787	1	6496	tags=42%, list=35%, signal=64%
GSE21774_CD56_BRIGHT_VS_DIM_CD62L_POSITIVE_NK_CELL_DN	GSE21774_CD56_BRIGHT_VS_DIM_CD62L_POSITIVE_NK_CELL_DN		186	-0.155863	-0.673399	0.969893	0.919219	1	3974	tags=18%, list=22%, signal=23%
GSE16385_ROSIGLITAZONE_IL4_VS_ROSIGLITAZONE_ALONE_STIM_MACROPHAGE_DN	GSE16385_ROSIGLITAZONE_IL4_VS_ROSIGLITAZONE_ALONE_STIM_MACROPHAGE_DN		190	-0.167497	-0.672169	0.877637	0.919728	1	4105	tags=22%, list=22%, signal=27%
GSE17721_CTRL_VS_POLYIC_4H_BMDC_UP	GSE17721_CTRL_VS_POLYIC_4H_BMDC_UP		191	-0.153528	-0.670948	0.886831	0.920143	1	7396	tags=36%, list=40%, signal=59%
GSE7852_LN_VS_THYMUS_TCONV_DN	GSE7852_LN_VS_THYMUS_TCONV_DN		190	-0.190797	-0.668504	0.825726	0.92263	1	3024	tags=17%, list=16%, signal=21%
GSE14415_TCONV_VS_FOXP3_KO_INDUCED_TREG_UP	GSE14415_TCONV_VS_FOXP3_KO_INDUCED_TREG_UP		162	-0.15089	-0.668144	0.847107	0.921541	1	5870	tags=28%, list=32%, signal=40%
GSE28237_FOLLICULAR_VS_EARLY_GC_BCELL_DN	GSE28237_FOLLICULAR_VS_EARLY_GC_BCELL_DN		188	-0.154164	-0.667891	0.886364	0.920221	1	5434	tags=26%, list=29%, signal=36%
GSE41867_NAIVE_VS_EFFECTOR_CD8_TCELL_UP	GSE41867_NAIVE_VS_EFFECTOR_CD8_TCELL_UP		194	-0.154513	-0.663676	0.873016	0.925436	1	6332	tags=29%, list=34%, signal=44%
GSE35543_IN_VITRO_ITREG_VS_CONVERTED_EX_ITREG_UP	GSE35543_IN_VITRO_ITREG_VS_CONVERTED_EX_ITREG_UP		192	-0.19015	-0.661841	0.790099	0.926898	1	6251	tags=31%, list=34%, signal=47%
GSE7460_CD8_TCELL_VS_TREG_ACT_DN	GSE7460_CD8_TCELL_VS_TREG_ACT_DN		192	-0.175441	-0.659285	0.813525	0.929163	1	8130	tags=45%, list=44%, signal=80%
GSE2770_IL12_AND_TGFB_VS_IL4_TREATED_ACT_CD4_TCELL_6H_UP	GSE2770_IL12_AND_TGFB_VS_IL4_TREATED_ACT_CD4_TCELL_6H_UP		190	-0.164053	-0.659153	0.833684	0.927709	1	8906	tags=52%, list=48%, signal=100%
GSE37532_TREG_VS_TCONV_CD4_TCELL_FROM_LN_UP	GSE37532_TREG_VS_TCONV_CD4_TCELL_FROM_LN_UP		186	-0.144248	-0.656244	0.82495	0.930559	1	7933	tags=41%, list=43%, signal=72%
GSE25088_WT_VS_STAT6_KO_MACROPHAGE_UP	GSE25088_WT_VS_STAT6_KO_MACROPHAGE_UP		173	-0.14852	-0.655763	0.946467	0.929627	1	4844	tags=22%, list=26%, signal=30%
GSE17721_LPS_VS_PAM3CSK4_4H_BMDC_DN	GSE17721_LPS_VS_PAM3CSK4_4H_BMDC_DN		192	-0.144155	-0.655203	0.91134	0.928841	1	8375	tags=48%, list=45%, signal=87%
GSE2770_TGFB_AND_IL4_VS_IL12_TREATED_ACT_CD4_TCELL_6H_DN	GSE2770_TGFB_AND_IL4_VS_IL12_TREATED_ACT_CD4_TCELL_6H_DN		187	-0.14645	-0.653224	0.915114	0.930306	1	8428	tags=44%, list=46%, signal=80%
GSE26351_WNT_VS_BMP_PATHWAY_STIM_HEMATOPOIETIC_PROGENITORS_DN	GSE26351_WNT_VS_BMP_PATHWAY_STIM_HEMATOPOIETIC_PROGENITORS_DN		186	-0.164954	-0.652514	0.893971	0.929751	1	8209	tags=48%, list=45%, signal=85%
GSE45837_WT_VS_GFI1_KO_PDC_UP	GSE45837_WT_VS_GFI1_KO_PDC_UP		173	-0.174397	-0.652061	0.968958	0.928751	1	2424	tags=16%, list=13%, signal=18%
GSE17721_CPG_VS_GARDIQUIMOD_0.5H_BMDC_DN	GSE17721_CPG_VS_GARDIQUIMOD_0.5H_BMDC_DN		195	-0.157698	-0.649785	0.931624	0.931079	1	7560	tags=45%, list=41%, signal=76%
GSE5589_WT_VS_IL6_KO_LPS_STIM_MACROPHAGE_180MIN_UP	GSE5589_WT_VS_IL6_KO_LPS_STIM_MACROPHAGE_180MIN_UP		132	-0.151919	-0.648393	0.987342	0.931535	1	7172	tags=39%, list=39%, signal=64%
GSE25088_WT_VS_STAT6_KO_MACROPHAGE_IL4_STIM_DN	GSE25088_WT_VS_STAT6_KO_MACROPHAGE_IL4_STIM_DN		185	-0.198924	-0.648097	0.85084	0.930333	1	6321	tags=36%, list=34%, signal=55%
GSE45365_HEALTHY_VS_MCMV_INFECTION_BCELL_IFNAR_KO_DN	GSE45365_HEALTHY_VS_MCMV_INFECTION_BCELL_IFNAR_KO_DN		180	-0.170866	-0.647772	0.935282	0.929307	1	5213	tags=25%, list=28%, signal=35%
GSE45365_CD8A_DC_VS_CD11B_DC_DN	GSE45365_CD8A_DC_VS_CD11B_DC_DN		181	-0.15808	-0.647381	0.937247	0.928262	1	1526	tags=8%, list=8%, signal=8%
GSE40666_STAT1_KO_VS_STAT4_KO_CD8_TCELL_UP	GSE40666_STAT1_KO_VS_STAT4_KO_CD8_TCELL_UP		187	-0.163304	-0.645539	0.855626	0.929386	1	7400	tags=41%, list=40%, signal=68%
GSE7400_CTRL_VS_CSF3_IN_VIVO_TREATED_PBMC_UP	GSE7400_CTRL_VS_CSF3_IN_VIVO_TREATED_PBMC_UP		188	-0.149939	-0.643534	0.902083	0.930651	1	8483	tags=49%, list=46%, signal=91%
GSE39820_TGFBETA1_VS_TGFBETA3_IN_IL6_TREATED_CD4_TCELL_UP	GSE39820_TGFBETA1_VS_TGFBETA3_IN_IL6_TREATED_CD4_TCELL_UP		193	-0.167955	-0.64072	0.856263	0.933082	1	4832	tags=23%, list=26%, signal=31%
GSE37301_LYMPHOID_PRIMED_MPP_VS_GRAN_MONO_PROGENITOR_DN	GSE37301_LYMPHOID_PRIMED_MPP_VS_GRAN_MONO_PROGENITOR_DN		186	-0.160201	-0.638163	0.885593	0.935368	1	6204	tags=33%, list=34%, signal=49%
GSE2770_UNTREATED_VS_IL4_TREATED_ACT_CD4_TCELL_48H_DN	GSE2770_UNTREATED_VS_IL4_TREATED_ACT_CD4_TCELL_48H_DN		185	-0.160147	-0.637127	0.877264	0.935097	1	3762	tags=18%, list=20%, signal=23%
GSE2770_IL12_AND_TGFB_ACT_VS_ACT_CD4_TCELL_48H_DN	GSE2770_IL12_AND_TGFB_ACT_VS_ACT_CD4_TCELL_48H_DN		191	-0.157553	-0.635484	0.874227	0.935954	1	5655	tags=27%, list=31%, signal=39%
GSE31082_DN_VS_DP_THYMOCYTE_DN	GSE31082_DN_VS_DP_THYMOCYTE_DN		193	-0.174949	-0.633435	0.830578	0.937281	1	6496	tags=39%, list=35%, signal=60%
GSE20198_UNTREATED_VS_IL12_TREATED_ACT_CD4_TCELL_UP	GSE20198_UNTREATED_VS_IL12_TREATED_ACT_CD4_TCELL_UP		185	-0.150476	-0.633417	0.89375	0.935673	1	7359	tags=39%, list=40%, signal=65%
GSE21063_3H_VS_16H_ANTI_IGM_STIM_NFATC1_KOBCELL_DN	GSE21063_3H_VS_16H_ANTI_IGM_STIM_NFATC1_KOBCELL_DN		191	-0.160635	-0.633146	0.915612	0.934397	1	6890	tags=38%, list=37%, signal=60%
GSE21063_WT_VS_NFATC1_KO_BCELL_DN	GSE21063_WT_VS_NFATC1_KO_BCELL_DN		191	-0.1677	-0.628819	0.872917	0.938971	1	8339	tags=46%, list=45%, signal=83%
GSE7509_UNSTIM_VS_IFNA_STIM_IMMATURE_DC_UP	GSE7509_UNSTIM_VS_IFNA_STIM_IMMATURE_DC_UP		173	-0.156595	-0.626651	0.93595	0.94018	1	3026	tags=13%, list=16%, signal=16%
GSE37532_TREG_VS_TCONV_PPARG_KO_CD4_TCELL_FROM_LN_UP	GSE37532_TREG_VS_TCONV_PPARG_KO_CD4_TCELL_FROM_LN_UP		188	-0.172241	-0.617377	0.891837	0.95009	1	7790	tags=45%, list=42%, signal=77%
GSE17721_POLYIC_VS_CPG_2H_BMDC_UP	GSE17721_POLYIC_VS_CPG_2H_BMDC_UP		189	-0.149072	-0.617374	0.934426	0.948456	1	7246	tags=37%, list=39%, signal=60%
GSE17974_0.5H_VS_72H_IL4_AND_ANTI_IL12_ACT_CD4_TCELL_UP	GSE17974_0.5H_VS_72H_IL4_AND_ANTI_IL12_ACT_CD4_TCELL_UP		185	-0.168161	-0.616316	0.891393	0.94798	1	4160	tags=24%, list=23%, signal=31%
GSE40274_CTRL_VS_FOXP3_TRANSDUCED_ACTIVATED_CD4_TCELL_UP	GSE40274_CTRL_VS_FOXP3_TRANSDUCED_ACTIVATED_CD4_TCELL_UP		191	-0.18195	-0.615603	0.841463	0.947167	1	4399	tags=21%, list=24%, signal=28%
GSE14908_ATOPIC_VS_NONATOPIC_PATIENT_RESTING_CD4_TCELL_DN	GSE14908_ATOPIC_VS_NONATOPIC_PATIENT_RESTING_CD4_TCELL_DN		186	-0.130697	-0.615331	0.94433	0.945903	1	6538	tags=29%, list=35%, signal=45%
GSE41867_NAIVE_VS_DAY8_LCMV_EFFECTOR_CD8_TCELL_UP	GSE41867_NAIVE_VS_DAY8_LCMV_EFFECTOR_CD8_TCELL_UP		192	-0.136396	-0.614007	0.927711	0.945973	1	7110	tags=33%, list=39%, signal=53%
GSE1460_INTRATHYMIC_T_PROGENITOR_VS_NAIVE_CD4_TCELL_ADULT_BLOOD_UP	GSE1460_INTRATHYMIC_T_PROGENITOR_VS_NAIVE_CD4_TCELL_ADULT_BLOOD_UP		191	-0.170916	-0.610802	0.860417	0.948269	1	8578	tags=46%, list=47%, signal=85%
GSE13485_CTRL_VS_DAY21_YF17D_VACCINE_PBMC_UP	GSE13485_CTRL_VS_DAY21_YF17D_VACCINE_PBMC_UP		185	-0.16783	-0.610217	0.848233	0.947539	1	7363	tags=42%, list=40%, signal=70%
GSE22432_PDC_VS_TGFB1_TREATEDCOMMON_DC_PROGENITOR_UP	GSE22432_PDC_VS_TGFB1_TREATEDCOMMON_DC_PROGENITOR_UP		183	-0.130881	-0.609519	0.874747	0.946666	1	6973	tags=25%, list=38%, signal=40%
GSE42021_CD24HI_VS_CD24INT_TREG_THYMUS_UP	GSE42021_CD24HI_VS_CD24INT_TREG_THYMUS_UP		194	-0.145745	-0.608198	0.938559	0.946413	1	4758	tags=22%, list=26%, signal=29%
GSE22935_WT_VS_MYD88_KO_MACROPHAGE_24H_MBOVIS_BCG_STIM_UP	GSE22935_WT_VS_MYD88_KO_MACROPHAGE_24H_MBOVIS_BCG_STIM_UP		187	-0.131375	-0.607932	0.942505	0.945116	1	6397	tags=29%, list=35%, signal=45%
GSE33162_HDAC3_KO_VS_HDAC3_KO_4H_LPS_STIM_MACROPHAGE_UP	GSE33162_HDAC3_KO_VS_HDAC3_KO_4H_LPS_STIM_MACROPHAGE_UP		192	-0.147798	-0.606953	0.870637	0.94454	1	7665	tags=43%, list=42%, signal=72%
GSE22589_HEALTHY_VS_HIV_AND_SIV_INFECTED_DC_UP	GSE22589_HEALTHY_VS_HIV_AND_SIV_INFECTED_DC_UP		190	-0.137456	-0.606136	0.908722	0.943916	1	7427	tags=36%, list=40%, signal=60%
GSE1460_DP_THYMOCYTE_VS_NAIVE_CD4_TCELL_CORD_BLOOD_UP	GSE1460_DP_THYMOCYTE_VS_NAIVE_CD4_TCELL_CORD_BLOOD_UP		177	-0.155838	-0.60364	0.883966	0.945084	1	8649	tags=48%, list=47%, signal=90%
GSE10239_MEMORY_VS_KLRG1INT_EFF_CD8_TCELL_DN	GSE10239_MEMORY_VS_KLRG1INT_EFF_CD8_TCELL_DN		194	-0.164637	-0.602403	0.883817	0.944708	1	5867	tags=30%, list=32%, signal=43%
GSE20727_CTRL_VS_ROS_INH_AND_DNFB_ALLERGEN_TREATED_DC_DN	GSE20727_CTRL_VS_ROS_INH_AND_DNFB_ALLERGEN_TREATED_DC_DN		180	-0.142586	-0.596716	0.883065	0.949174	1	4854	tags=19%, list=26%, signal=26%
GSE2770_UNTREATED_VS_IL12_TREATED_ACT_CD4_TCELL_48H_DN	GSE2770_UNTREATED_VS_IL12_TREATED_ACT_CD4_TCELL_48H_DN		187	-0.134062	-0.595698	0.945032	0.948898	1	2555	tags=11%, list=14%, signal=12%
GSE22103_LPS_VS_GMCSF_AND_IFNG_STIM_NEUTROPHIL_UP	GSE22103_LPS_VS_GMCSF_AND_IFNG_STIM_NEUTROPHIL_UP		191	-0.151314	-0.593473	0.95842	0.949358	1	7048	tags=35%, list=38%, signal=55%
GSE12366_GC_VS_NAIVE_BCELL_UP	GSE12366_GC_VS_NAIVE_BCELL_UP		184	-0.155426	-0.585737	0.922269	0.955182	1	7614	tags=39%, list=41%, signal=65%
GSE22601_DOUBLE_POSITIVE_VS_CD4_SINGLE_POSITIVE_THYMOCYTE_DN	GSE22601_DOUBLE_POSITIVE_VS_CD4_SINGLE_POSITIVE_THYMOCYTE_DN		191	-0.157802	-0.58535	0.886869	0.953987	1	7614	tags=40%, list=41%, signal=67%
GSE2770_IL12_AND_TGFB_VS_IL4_TREATED_ACT_CD4_TCELL_2H_DN	GSE2770_IL12_AND_TGFB_VS_IL4_TREATED_ACT_CD4_TCELL_2H_DN		181	-0.15255	-0.583762	0.910751	0.953935	1	4578	tags=23%, list=25%, signal=30%
GSE18791_CTRL_VS_NEWCASTLE_VIRUS_DC_16H_UP	GSE18791_CTRL_VS_NEWCASTLE_VIRUS_DC_16H_UP		186	-0.142496	-0.574159	0.940928	0.960694	1	9861	tags=66%, list=54%, signal=140%
GSE5589_LPS_VS_LPS_AND_IL10_STIM_IL10_KO_MACROPHAGE_45MIN_UP	GSE5589_LPS_VS_LPS_AND_IL10_STIM_IL10_KO_MACROPHAGE_45MIN_UP		188	-0.152931	-0.573083	0.932914	0.959875	1	5963	tags=30%, list=32%, signal=44%
GSE41867_DAY6_EFFECTOR_VS_DAY30_EXHAUSTED_CD8_TCELL_LCMV_CLONE13_DN	GSE41867_DAY6_EFFECTOR_VS_DAY30_EXHAUSTED_CD8_TCELL_LCMV_CLONE13_DN		193	-0.147939	-0.568333	0.915433	0.962032	1	8534	tags=46%, list=46%, signal=84%
GSE25085_FETAL_LIVER_VS_ADULT_BM_SP4_THYMIC_IMPLANT_DN	GSE25085_FETAL_LIVER_VS_ADULT_BM_SP4_THYMIC_IMPLANT_DN		185	-0.159753	-0.567608	0.912424	0.96099	1	7420	tags=39%, list=40%, signal=64%
GSE11961_FOLLICULAR_BCELL_VS_MEMORY_BCELL_DAY7_DN	GSE11961_FOLLICULAR_BCELL_VS_MEMORY_BCELL_DAY7_DN		194	-0.145205	-0.566752	0.976695	0.960046	1	7194	tags=38%, list=39%, signal=61%
GSE38696_LIGHT_ZONE_VS_DARK_ZONE_BCELL_UP	GSE38696_LIGHT_ZONE_VS_DARK_ZONE_BCELL_UP		173	-0.158703	-0.56382	0.935417	0.960653	1	7681	tags=46%, list=42%, signal=78%
GSE10240_IL22_VS_IL17_STIM_PRIMARY_BRONCHIAL_EPITHELIAL_CELLS_UP	GSE10240_IL22_VS_IL17_STIM_PRIMARY_BRONCHIAL_EPITHELIAL_CELLS_UP		187	-0.141433	-0.560423	0.949367	0.961661	1	5826	tags=26%, list=32%, signal=37%
GSE19941_LPS_VS_LPS_AND_IL10_STIM_IL10_KO_MACROPHAGE_UP	GSE19941_LPS_VS_LPS_AND_IL10_STIM_IL10_KO_MACROPHAGE_UP		169	-0.165207	-0.558478	0.909677	0.961428	1	7763	tags=44%, list=42%, signal=76%
GSE3720_VD1_VS_VD2_GAMMADELTA_TCELL_WITH_PMA_STIM_DN	GSE3720_VD1_VS_VD2_GAMMADELTA_TCELL_WITH_PMA_STIM_DN		192	-0.129344	-0.548863	0.995893	0.966789	1	5336	tags=24%, list=29%, signal=33%
GSE40274_FOXP3_VS_FOXP3_AND_EOS_TRANSDUCED_ACTIVATED_CD4_TCELL_DN	GSE40274_FOXP3_VS_FOXP3_AND_EOS_TRANSDUCED_ACTIVATED_CD4_TCELL_DN		189	-0.161309	-0.547397	0.948827	0.96611	1	4283	tags=21%, list=23%, signal=27%
GSE19888_CTRL_VS_A3R_INHIBITOR_TREATED_MAST_CELL_UP	GSE19888_CTRL_VS_A3R_INHIBITOR_TREATED_MAST_CELL_UP		189	-0.142447	-0.54554	0.930556	0.965684	1	5049	tags=20%, list=27%, signal=27%
GSE37532_WT_VS_PPARG_KO_VISCERAL_ADIPOSE_TISSUE_TREG_UP	GSE37532_WT_VS_PPARG_KO_VISCERAL_ADIPOSE_TISSUE_TREG_UP		178	-0.170761	-0.543739	0.88501	0.965137	1	9642	tags=54%, list=52%, signal=112%
GSE22432_MULTIPOTENT_VS_COMMON_DC_PROGENITOR_UNTREATED_UP	GSE22432_MULTIPOTENT_VS_COMMON_DC_PROGENITOR_UNTREATED_UP		183	-0.114281	-0.527829	0.937132	0.972972	1	7554	tags=30%, list=41%, signal=50%
GSE24634_TREG_VS_TCONV_POST_DAY5_IL4_CONVERSION_UP	GSE24634_TREG_VS_TCONV_POST_DAY5_IL4_CONVERSION_UP		189	-0.135165	-0.519484	0.915663	0.97526	1	7506	tags=34%, list=41%, signal=57%
GSE7768_OVA_ALONE_VS_OVA_WITH_MPL_IMMUNIZED_MOUSE_WHOLE_SPLEEN_6H_UP	GSE7768_OVA_ALONE_VS_OVA_WITH_MPL_IMMUNIZED_MOUSE_WHOLE_SPLEEN_6H_UP		168	-0.148189	-0.51932	0.979839	0.973734	1	6845	tags=38%, list=37%, signal=59%
GSE369_SOCS3_KO_VS_WT_LIVER_UP	GSE369_SOCS3_KO_VS_WT_LIVER_UP		191	-0.112486	-0.515199	0.98167	0.974035	1	9020	tags=42%, list=49%, signal=81%
GSE15750_DAY6_VS_DAY10_TRAF6KO_EFF_CD8_TCELL_UP	GSE15750_DAY6_VS_DAY10_TRAF6KO_EFF_CD8_TCELL_UP		192	-0.174309	-0.486783	0.889109	0.983194	1	8700	tags=46%, list=47%, signal=87%
GSE13485_CTRL_VS_DAY1_YF17D_VACCINE_PBMC_UP	GSE13485_CTRL_VS_DAY1_YF17D_VACCINE_PBMC_UP		183	-0.114369	-0.430702	0.985477	0.99435	1	4995	tags=19%, list=27%, signal=26%
GSE15930_NAIVE_VS_48H_IN_VITRO_STIM_IFNAB_CD8_TCELL_DN	GSE15930_NAIVE_VS_48H_IN_VITRO_STIM_IFNAB_CD8_TCELL_DN		190	-0.0913711	-0.408982	0.992248	0.995331	1	9336	tags=42%, list=51%, signal=83%
GSE1460_INTRATHYMIC_T_PROGENITOR_VS_NAIVE_CD4_TCELL_CORD_BLOOD_UP	GSE1460_INTRATHYMIC_T_PROGENITOR_VS_NAIVE_CD4_TCELL_CORD_BLOOD_UP		194	-0.0994076	-0.395175	1	0.994846	1	9399	tags=47%, list=51%, signal=95%
