# Supplementary material for: Combination of Immune-Related Genomic Alterations Reveals Immune Characterization and Prediction of Different Prognostic Risks in Ovarian Cancer
Source: Front Cell Dev Biol. 2021 Apr 23;9:653357. doi: 10.3389/fcell.2021.653357 (PMC8102990; doi:10.3389/fcell.2021.653357)
Supplement: Supplementary file 8 [file Table_3.XLSX]

## Sheet: Sheet1
Table S3. Genes and coefficients contributed to the risk score model.
Genes	Coefficients
MSR1	0.067782
FPR1	0.0890567
RNASE2	0.0641926
GBP2	-0.0676479
CXCL9	-0.0338853
CXCL11	-0.0746886
C5AR1	0.110318
CCL13	-0.0252716
FGF17	-0.0360905
CXCL14	0.0295782
PI3	0.100246
