# Supplementary material for: Combination of Immune-Related Genomic Alterations Reveals Immune Characterization and Prediction of Different Prognostic Risks in Ovarian Cancer
Source: Front Cell Dev Biol. 2021 Apr 23;9:653357. doi: 10.3389/fcell.2021.653357 (PMC8102990; doi:10.3389/fcell.2021.653357)
Supplement: Supplementary file 9 [file Table_4.XLS]

## Sheet: sig_gene_TF_pairs
Table S4. TF-gene pairs targeting immune genes aforementioned significantly were calculated and list by Pearson's correlation analysis, where q value was an adjusted value using BH method. TF, transcription factor.
TF	Target	cor	p	qvalue
TFAP2C	C5AR1	0.161551	0.00441296	0.0126371
BCL3	C5AR1	0.276751	7.73339e-07	4.42912e-06
CTCF	C5AR1	0.164638	0.00370583	0.0126371
EBF1	C5AR1	0.224589	6.80735e-05	0.000357386
ERG	C5AR1	0.379915	4.77496e-12	3.76028e-11
FOSL2	C5AR1	0.590623	1.93042e-30	4.05388e-29
NR3C2	C5AR1	0.154566	0.00648115	0.0177527
IRF4	C5AR1	0.218659	0.000106582	0.000516515
JUN	C5AR1	0.334597	1.61348e-09	1.12944e-08
JUND	C5AR1	0.15349	0.00686734	0.0180268
NFKB1	C5AR1	0.397114	4.08369e-13	4.28787e-12
REST	C5AR1	0.151168	0.00777179	0.0195849
POU2F2	C5AR1	0.323837	5.63528e-09	3.55022e-08
RAD21	C5AR1	0.134811	0.0177409	0.0385405
STAT1	C5AR1	0.169742	0.00275847	0.0103627
TAF1	C5AR1	0.137554	0.0155337	0.0349507
NFKB1	CCL13	0.148071	0.00914229	0.0221525
JUN	CXCL11	-0.141849	0.0125598	0.0293063
BATF	CXCL9	0.428877	2.94672e-15	3.71286e-14
CEBPA	CXCL9	0.176963	0.00179142	0.00752397
NFKB1	CXCL9	0.16176	0.00436148	0.0126371
SPI1	CXCL9	0.523215	4.09293e-23	6.44637e-22
STAT1	CXCL9	0.390537	1.06373e-12	9.57359e-12
STAT2	CXCL9	0.161629	0.00439375	0.0126371
CEBPA	MSR1	0.213517	0.000155708	0.000700688
ETS2	MSR1	0.169509	0.00279629	0.0103627
SPI1	MSR1	0.665207	7.61912e-41	2.40002e-39
SPI1	RNASE2	0.717818	3.35718e-50	2.11502e-48
CEBPB	RNASE2	0.163614	0.00392811	0.0126371
